# Supplementary material for: Hunting for the elusive target antigen in gestational alloimmune liver disease (GALD)
Source: PLoS One. 2023 Oct 20;18(10):e0286432. doi: 10.1371/journal.pone.0286432 (PMC10588877; doi:10.1371/journal.pone.0286432)
Supplement: S2 Table — (XLSX) [file pone.0286432.s003.xlsx]

## Sheet: Experimental design Huh-7
plasma patient	label	sample	condition
#1	1	GALD1	GALD
#2	2	GALD2	GALD
#3	3	GALD3	GALD
#4	4	GALD4	GALD
#5	5	PBC	PBC
CON1	6	healthy1	healthy
CON2	7	healthy2	healthy
CON3	8	healthy3	healthy
