# Supplementary material for: Hunting for the elusive target antigen in gestational alloimmune liver disease (GALD)
Source: PLoS One. 2023 Oct 20;18(10):e0286432. doi: 10.1371/journal.pone.0286432 (PMC10588877; doi:10.1371/journal.pone.0286432)
Supplement: S3 Table — (XLSX) [file pone.0286432.s004.xlsx]

## Sheet: Experimental design fetal liver
Name	plasma patient	liver	Experiment	plasma #	plasma type	figures	IP	liver_pcw	preparation	condition	plasma	sample	comment
20190613_FS_LHB_Ka_1.raw	26M15B	14357_19PCW	IP1_S_26M15B_1	1	GALD	GALD	IP1	19	1	S	GALD1	IP1_S_GALD1_1
20190613_FS_LHB_Ka_2.raw	28M16B	14357_19PCW	IP1_S_28M16B_1	2	GALD	GALD	IP1	19	1	S	GALD2	IP1_S_GALD2_1
20190613_FS_LHB_Ka_3.raw	PBC	14357_19PCW	IP1_CP_PBC_1		PBC	PBC	IP1	19	1	CP	PBC	IP1_CP_PBC_1
20190613_FS_LHB_Ka_4.raw	CON10	14357_19PCW	IP1_CN_CON10		0	healthy	IP1	19		CN	0	IP1_CN_0
20190613_FS_LHB_Ka_5.raw	CON2B	14357_19PCW	IP1_CN_CON2B		B	healthy	IP1	19		CN	B	IP1_CN_B
20190613_FS_LHB_Ka_6.raw	CON3AB	14357_19PCW	IP1_CN_CON3AB		AB	healthy	IP1	19		CN	AB	IP1_CN_AB
20190613_FS_LHB_Ka_7.raw	26M15B	14357_19PCW	IP1_S_26M15B_2	1	GALD	GALD	IP1	19	2	S	GALD1	IP1_S_GALD1_2
20190613_FS_LHB_Ka_8.raw	28M16B	14357_19PCW	IP1_S_28M16B_2	2	GALD	GALD	IP1	19	2	S	GALD2	IP1_S_GALD2_2
20190613_FS_LHB_Ka_9.raw	PBC	14357_19PCW	IP1_CP_PBC_2		PBC	PBC	IP1	19	2	CP	PBC	IP1_CP_PBC_2
20190613_FS_LHB_Ka_10.raw	26M15B	14357_19PCW	IP1_O_26M15B_3	1	GALD	GALD	IP1	19	3	O	GALD1	IP1_O_GALD1_3
20190613_FS_LHB_Ka_11.raw	28M16B	14357_19PCW	IP1_O_28M16B_3	2	GALD	GALD	IP1	19	3	O	GALD2	IP1_O_GALD2_3
20190613_FS_LHB_Ka_12.raw	PBC	14357_19PCW	IP1_O_PBC_3		PBC	PBC	IP1	19	3	O	PBC	IP1_O_PBC_3
20190613_FS_LHB_Ka_13.raw	None	14357_19PCW	IP1_O_None		None	None	IP1	19		O	None	IP1_O_None
20190821_FS_JUT_Ka_0con.raw	0con	14357_19PCW	IP2_CN_0CON		0	healthy	IP2	19		CN	0	IP2_CN_0
20190821_FS_JUT_Ka_ABCon.raw	ABcon	14357_19PCW	IP2_CN_ABCON		AB	healthy	IP2	19		CN	AB	IP2_CN_AB
20190821_FS_JUT_Ka_PBC.raw	PBC	14357_19PCW	IP2_CP_PBC		PBC	PBC	IP2	19		CP	PBC	IP2_CP_PBC
20190821_FS_JUT_Ka_26M15B.raw	26M15B	14357_19PCW	IP2_S_26M15B	1	GALD	GALD	IP2	19		S	GALD1	IP2_S_GALD1
20190821_FS_JUT_Ka_28M16B.raw	28M16B	14357_19PCW	IP2_S_28M16B	2	GALD	GALD	IP2	19		S	GALD2	IP2_S_GALD2
20190821_FS_JUT_Ka_20M12B.raw	20M12B	14357_19PCW	IP2_S_20M12B	5	GALD	GALD	IP2	19		S	GALD5	IP2_S_GALD5
20190821_FS_JUT_Ka_7M4B.raw	7M4B	14357_19PCW	IP2_S_7M4B	6	GALD	GALD	IP2	19		S	GALD6	IP2_S_GALD6
20190821_FS_JUT_Ka_1M4B.raw	1M4B	14357_19PCW	IP2_S_1M4B	7	GALD	GALD	IP2	19		S	GALD7	IP2_S_GALD7
20190821_FS_JUT_Ka_18M11B.raw	18M11B	14357_19PCW	IP2_S_18M11B	8	GALD	GALD	IP2	19		S	GALD8	IP2_S_GALD8
20190821_FS_JUT_Ka_69M33B.raw	69M33B	14357_19PCW	IP2_S_69M33B	9	GALD	GALD	IP2	19		O	GALD9	IP2_O_GALD9	under IVIG treatment
20200110_FS_SS_KaAs_1.raw	0	15359_21PWC	IP3_CN_0		0	healthy	IP3	21		CN	0	IP3_CN_0
20200110_FS_SS_KaAs_2.raw	AB#1	15359_21PWC	IP3_CN_AB1	1	AB	healthy	IP3	21		CN	AB1	IP3_CN_AB1
20200110_FS_SS_KaAs_3.raw	AB#2	15359_21PWC	IP3_CN_AB2	2	AB	healthy	IP3	21		CN	AB2	IP3_CN_AB2
20200110_FS_SS_KaAs_4.raw	AB#3	15359_21PWC	IP3_CN_AB3	3	AB	healthy	IP3	21		CN	AB3	IP3_CN_AB3
20200110_FS_SS_KaAs_5.raw	AB#4	15359_21PWC	IP3_CN_AB4	4	AB	healthy	IP3	21		CN	AB4	IP3_CN_AB4
20200110_FS_SS_KaAs_6_20200113115946.raw	26M15B	15359_21PWC	IP3_S_26M15B	1	GALD	GALD	IP3	21		S	GALD1	IP3_S_GALD1
20200110_FS_SS_KaAs_7.raw	28M16B	15359_21PWC	IP3_S_28M16B	2	GALD	GALD	IP3	21		S	GALD2	IP3_S_GALD2
20200110_FS_SS_KaAs_8.raw	20M12B	15359_21PWC	IP3_S_20M12B	5	GALD	GALD	IP3	21		S	GALD5	IP3_S_GALD5
20200110_FS_SS_KaAs_9.raw	7M4B	15359_21PWC	IP3_S_7M4B	6	GALD	GALD	IP3	21		S	GALD6	IP3_S_GALD6
20200110_FS_SS_KaAs_10.raw	1M4B	15359_21PWC	IP3_S_1M4B	7	GALD	GALD	IP3	21		S	GALD7	IP3_S_GALD7
20200110_FS_SS_KaAs_11.raw	18M11B	15359_21PWC	IP3_S_18M11B	8	GALD	GALD	IP3	21		S	GALD8	IP3_S_GALD8
20200110_FS_SS_KaAs_12.raw	69M33B	15359_21PWC	IP3_O_69M33B	9	GALD	GALD	IP3	21		O	GALD9	IP3_O_GALD9	under IVIG treatment
20200110_FS_SS_KaAs_13.raw	None	15359_21PWC	IP3_O_None		None	None	IP3	21		O	None	IP3_O_None
20200110_FS_SS_KaAs_14.raw	PBC	15359_21PWC	IP3_CP_PBC		PBC	PBC	IP3	21		CP	PBC	IP3_CP_PBC
