# Supplementary material for: Hunting for the elusive target antigen in gestational alloimmune liver disease (GALD)
Source: PLoS One. 2023 Oct 20;18(10):e0286432. doi: 10.1371/journal.pone.0286432 (PMC10588877; doi:10.1371/journal.pone.0286432)
Supplement: S5 Table — No obvious GALD antigen candidate was identified. (XLSX) [file pone.0286432.s006.xlsx]

## Sheet: MS results Huh-7
Protein IDs	Majority protein IDs	Peptide counts (all)	Peptide counts (razor+unique)	Peptide counts (unique)	Protein names	Gene names	Fasta headers	Number of proteins	Peptides	Razor + unique peptides	Unique peptides	Peptides 170912_8plex_scx	Razor + unique peptides 170912_8plex_scx	Unique peptides 170912_8plex_scx	Sequence coverage [%]	Unique + razor sequence coverage [%]	Unique sequence coverage [%]	Mol. weight [kDa]	Sequence length	Sequence lengths	Fraction average	Fraction 0	Fraction 1	Fraction 2	Fraction 3	Fraction 4	Fraction 5	Fraction 6	Fraction 7	Fraction 8	Q-value	Score	Reporter intensity corrected GALD1 170912_8plex_scx	Reporter intensity corrected GALD2 170912_8plex_scx	Reporter intensity corrected GALD3 170912_8plex_scx	Reporter intensity corrected GALD4 170912_8plex_scx	Reporter intensity corrected PBC 170912_8plex_scx	Reporter intensity corrected healthy1 170912_8plex_scx	Reporter intensity corrected healthy2 170912_8plex_scx	Reporter intensity corrected healthy3 170912_8plex_scx	Reporter intensity GALD1 170912_8plex_scx	Reporter intensity GALD2 170912_8plex_scx	Reporter intensity GALD3 170912_8plex_scx	Reporter intensity GALD4 170912_8plex_scx	Reporter intensity PBC 170912_8plex_scx	Reporter intensity healthy1 170912_8plex_scx	Reporter intensity healthy2 170912_8plex_scx	Reporter intensity healthy3 170912_8plex_scx	Reporter intensity count GALD1 170912_8plex_scx
A0A075B6H9	A0A075B6H9	1	1	1		IGLV4-69	sp|A0A075B6H9|LV469_HUMAN Immunoglobulin lambda variable 4-69 OS=Homo sapiens OX=9606 GN=IGLV4-69 PE=1 SV=1	1	1	1	1	1	1	1	8.4	8.4	8.4	12.773	119	119	3.5			1	1	1	1				0	41.899	6392.9	14023	15396	8867.8	8090	8191.4	9801.3	9371.2	6371.8	14038	15292	9045	8140.7	8293.9	9581.1	9035.7	4
A0A075B6I0	A0A075B6I0	2	2	2		IGLV8-61	sp|A0A075B6I0|LV861_HUMAN Immunoglobulin lambda variable 8-61 OS=Homo sapiens OX=9606 GN=IGLV8-61 PE=3 SV=7	1	2	2	2	2	2	2	14.8	14.8	14.8	12.814	122	122	4.88				3	3	5	3	2		0	14.098	3787.7	9390.7	11181	5053.2	6328.4	5090	7729	4904.9	3782.5	9398.3	11084	5218.6	6322.7	5204.8	7549.7	4729.3	3
A0A075B6I9;P04211	A0A075B6I9;P04211	2;1	2;1	2;1	Ig lambda chain V region 4A	IGLV7-46	sp|A0A075B6I9|LV746_HUMAN Immunoglobulin lambda variable 7-46 OS=Homo sapiens OX=9606 GN=IGLV7-46 PE=3 SV=4;sp|P04211|LV743_HUMAN Immunoglobulin lambda variable 7-43 OS=Homo sapiens OX=9606 GN=IGLV7-43 PE=3 SV=2	2	2	2	2	2	2	2	15.4	15.4	15.4	12.468	117	117;117	5.57				1		2	2	2		0	13.985	15904	29779	31562	23170	20724	18192	23905	16486	15817	29843	31417	23505	20800	18493	23360	15896	8
A0A075B7B8	A0A075B7B8	2	1	1		IGHV3OR16-12	tr|A0A075B7B8|A0A075B7B8_HUMAN Immunoglobulin heavy variable 3/OR16-12 (non-functional) (Fragment) OS=Homo sapiens OX=9606 GN=IGHV3OR16-12 PE=1 SV=1	1	2	1	1	2	1	1	18.8	9.4	9.4	12.874	117	117	2			1							0	9.6633	766.04	1245.1	1640.2	1016.8	1501.5	1164.2	1455.4	1336.7	760.59	1252.1	1628.4	1045.6	1497.5	1182.7	1422.5	1288.8	1
A0A087WSY6	A0A087WSY6	3	1	1		IGKV3D-15	sp|A0A087WSY6|KVD15_HUMAN Immunoglobulin kappa variable 3D-15 OS=Homo sapiens OX=9606 GN=IGKV3D-15 PE=3 SV=6	1	3	1	1	3	1	1	27	7.8	7.8	12.534	115	115	3			1	1	1					1	-2	3904.5	5893.1	6731.6	5625.6	5679	6821.4	5311.4	4194.9	3873.7	5923.2	6705.8	5704.9	5731.4	6825.8	5201.8	4044.7	3
A0A087WWU8;D6R904;A0A494C0G0;Q5VU61	A0A087WWU8	19;7;4;3	15;4;1;3	4;4;1;3		TPM3	tr|A0A087WWU8|A0A087WWU8_HUMAN Tropomyosin alpha-3 chain OS=Homo sapiens OX=9606 GN=TPM3 PE=1 SV=1	4	19	15	4	19	15	4	62.6	51.5	16.3	26.42	227	227;95;87;49	3.16	2	4	13	11	10	6	3	1		0	161.94	84498	68356	101390	88138	97499	85898	90782	36274	83435	69588	100910	89440	97665	86746	88783	34975	67
A0A0A0MRZ8;P04433	A0A0A0MRZ8;P04433	2;2	1;1	1;1	Ig kappa chain V-III region VG	IGKV3D-11	sp|A0A0A0MRZ8|KVD11_HUMAN Immunoglobulin kappa variable 3D-11 OS=Homo sapiens OX=9606 GN=IGKV3D-11 PE=3 SV=6;sp|P04433|KV311_HUMAN Immunoglobulin kappa variable 3-11 OS=Homo sapiens OX=9606 GN=IGKV3-11 PE=1 SV=1	2	2	1	1	2	1	1	13.9	7.8	7.8	12.625	115	115;115	2.12		1	5	2						0	7.4349	0	0	0	0	0	0	0	0	0	0	0	0	0	0	0	0	0
A0A0A0MS15	A0A0A0MS15	2	2	1		IGHV3-49	sp|A0A0A0MS15|HV349_HUMAN Immunoglobulin heavy variable 3-49 OS=Homo sapiens OX=9606 GN=IGHV3-49 PE=3 SV=1	1	2	2	1	2	2	1	16.8	16.8	7.6	13.056	119	119	2.25			3	1						0	12.544	1657.3	4445.8	3183.5	3525.7	3466.8	4356	3173.5	2531.6	1657.2	4430.9	3193.1	3562.4	3503.7	4352.1	3109.2	2440.9	3
A0A0A0MT36;A0A0C4DH26	A0A0A0MT36;A0A0C4DH26	1;1	1;1	1;1		IGKV6D-21;IGKV6D-41	sp|A0A0A0MT36|KVD21_HUMAN Immunoglobulin kappa variable 6D-21 OS=Homo sapiens OX=9606 GN=IGKV6D-21 PE=3 SV=1;sp|A0A0C4DH26|KVD41_HUMAN Probable non-functional immunoglobulin kappa variable 6D-41 OS=Homo sapiens OX=9606 GN=IGKV6D-41 PE=1 SV=1	2	1	1	1	1	1	1	10.5	10.5	10.5	12.34	114	114;115	4.75					2	1	1			0	10.466	4161.8	8204.3	6353.8	7099.7	7030.7	6453.5	7556.9	5423.2	4141.9	8200.3	6369.1	7172.4	7055.1	6534.3	7387.7	5229.1	5
A0A0B4J1U3	A0A0B4J1U3	1	1	1		IGLV1-36	sp|A0A0B4J1U3|LV136_HUMAN Immunoglobulin lambda variable 1-36 OS=Homo sapiens OX=9606 GN=IGLV1-36 PE=1 SV=5	1	1	1	1	1	1	1	13.7	13.7	13.7	12.478	117	117	2			1							0	29.719	0	0	0	0	0	0	0	0	0	0	0	0	0	0	0	0	0
A0A0B4J1V0	A0A0B4J1V0	3	2	2		IGHV3-15	sp|A0A0B4J1V0|HV315_HUMAN Immunoglobulin heavy variable 3-15 OS=Homo sapiens OX=9606 GN=IGHV3-15 PE=3 SV=1	1	3	2	2	3	2	2	26.1	20.2	20.2	12.926	119	119	5			1			1	1	1		0	14.619	3680.9	4798.4	6714.3	3910.7	4693.3	4540.4	5305.4	3311.8	3646.8	4841.4	6660.6	4006.1	4706.7	4595.3	5186.6	3193.2	4
A0A0B4J1X5;A0A0C4DH42;A0A075B7E8;P01767;A0A0J9YVY3	A0A0B4J1X5;A0A0C4DH42;A0A075B7E8;P01767	3;2;2;2;1	1;0;1;0;0	1;0;1;0;0	Ig heavy chain V-III region BUT	IGHV3-74;IGHV3-66;IGHV3OR16-13	sp|A0A0B4J1X5|HV374_HUMAN Immunoglobulin heavy variable 3-74 OS=Homo sapiens OX=9606 GN=IGHV3-74 PE=3 SV=1;sp|A0A0C4DH42|HV366_HUMAN Immunoglobulin heavy variable 3-66 OS=Homo sapiens OX=9606 GN=IGHV3-66 PE=3 SV=1;tr|A0A075B7E8|A0A075B7E8_HUMAN Immunoglobu	5	3	1	1	3	1	1	24.8	6	6	12.839	117	117;116;117;116;117	3			1	1	1					0	6.4976	1684.2	4532.7	4134.5	3396.6	3393.3	2997.3	4140.3	2420.8	1684.3	4524.2	4124.1	3446.6	3402.3	3052	4045.3	2334.1	3
A0A0B4J1X8	A0A0B4J1X8	2	1	1		IGHV3-43	sp|A0A0B4J1X8|HV343_HUMAN Immunoglobulin heavy variable 3-43 OS=Homo sapiens OX=9606 GN=IGHV3-43 PE=3 SV=1	1	2	1	1	2	1	1	18.6	9.3	9.3	13.077	118	118	2			1							0	7.0809	630.13	1142	1649.6	1260.5	810.24	657.51	659.22	570.86	626.44	1148.2	1639.8	1271.1	815.39	663.51	644.84	550.42	1
A0A0B4J1Y8	A0A0B4J1Y8	1	1	1		IGLV9-49	sp|A0A0B4J1Y8|LV949_HUMAN Immunoglobulin lambda variable 9-49 OS=Homo sapiens OX=9606 GN=IGLV9-49 PE=1 SV=1	1	1	1	1	1	1	1	8.1	8.1	8.1	13.024	123	123	4				1	1	1				0	7.8352	3005.1	6685.9	7192.5	2193.6	4653.4	10227	6939.8	2413.6	2995.8	6691.1	7121.3	2334.8	4771	10181	6802	2327.2	3
A0A0C4DH24	A0A0C4DH24	1	1	1		IGKV6-21	sp|A0A0C4DH24|KV621_HUMAN Immunoglobulin kappa variable 6-21 OS=Homo sapiens OX=9606 GN=IGKV6-21 PE=3 SV=1	1	1	1	1	1	1	1	10.5	10.5	10.5	12.43	114	114	5.2					2	1	1	1		0	10.111	6465.3	6668.6	8620.2	5076.3	7258.4	6923.4	9127.8	6743.5	6393.6	6747.2	8555.5	5221.5	7267.9	7034.6	8919.7	6502.1	5
A0A0C4DH25	A0A0C4DH25	3	3	1		IGKV3D-20	sp|A0A0C4DH25|KVD20_HUMAN Immunoglobulin kappa variable 3D-20 OS=Homo sapiens OX=9606 GN=IGKV3D-20 PE=3 SV=1	1	3	3	1	3	3	1	27.6	27.6	7.8	12.515	116	116	3.69			5	3	1		3	1		0	47.573	14545	27254	27850	18870	23969	24398	24754	16746	14466	27305	27709	19307	24052	24587	24213	16147	14
A0A0C4DH31	A0A0C4DH31	2	2	1		IGHV1-18	sp|A0A0C4DH31|HV118_HUMAN Immunoglobulin heavy variable 1-18 OS=Homo sapiens OX=9606 GN=IGHV1-18 PE=3 SV=1	1	2	2	1	2	2	1	23.9	23.9	14.5	12.82	117	117	2.75			2	1	1					0	39.615	4305.3	6615.6	6224	5685	6021.7	8112.4	6967.4	4135.7	4272.1	6637.8	6213.9	5764.5	6093.2	8129.6	6820.2	3987.7	4
A0A0C4DH34	A0A0C4DH34	1	1	1		IGHV4-28	sp|A0A0C4DH34|HV428_HUMAN Immunoglobulin heavy variable 4-28 OS=Homo sapiens OX=9606 GN=IGHV4-28 PE=3 SV=1	1	1	1	1	1	1	1	7.7	7.7	7.7	13.124	117	117	3			1	1	1					0	6.5155	6524.2	5550.1	5574.3	5367.3	8124	6614	6694.2	3453.8	6443.9	5623.9	5566	5482.7	8107.9	6675.8	6547.9	3330.2	4
A0A0C4DH36	A0A0C4DH36	1	1	1		IGHV3-38	sp|A0A0C4DH36|HV338_HUMAN Probable non-functional immunoglobulin heavy variable 3-38 OS=Homo sapiens OX=9606 GN=IGHV3-38 PE=1 SV=1	1	1	1	1	1	1	1	9.5	9.5	9.5	12.758	116	116	3				1						0.008547	6.3576	0	0	0	0	0	0	0	0	0	0	0	0	0	0	0	0	0
A0A0C4DH38	A0A0C4DH38	2	2	2		IGHV5-51	sp|A0A0C4DH38|HV551_HUMAN Immunoglobulin heavy variable 5-51 OS=Homo sapiens OX=9606 GN=IGHV5-51 PE=3 SV=1	1	2	2	2	2	2	2	26.5	26.5	26.5	12.674	117	117	2.2			4	1						0	28.79	5373.2	7313.9	7425.8	7532	6466.5	6326.7	5839.4	3840.8	5325.5	7353.7	7418.9	7596.3	6506.5	6362.5	5714.1	3703.3	5
A0A0C4DH67;A0A0C4DH69;A0A075B6S5	A0A0C4DH67;A0A0C4DH69;A0A075B6S5	2;1;1	2;1;1	2;1;1		IGKV1-8;IGKV1-9;IGKV1-27	sp|A0A0C4DH67|KV108_HUMAN Immunoglobulin kappa variable 1-8 OS=Homo sapiens OX=9606 GN=IGKV1-8 PE=3 SV=1;sp|A0A0C4DH69|KV109_HUMAN Immunoglobulin kappa variable 1-9 OS=Homo sapiens OX=9606 GN=IGKV1-9 PE=3 SV=1;sp|A0A075B6S5|KV127_HUMAN Immunoglobulin kappa	3	2	2	2	2	2	2	27	27	27	12.537	115	115;117;117	2.55	2		3	3	2	1				0	27.746	9202.2	11486	17471	11659	13408	14915	14472	10737	9113.6	11607	17342	11895	13492	15005	14158	10353	20
A0A0C4DH68;A0A075B6R9	A0A0C4DH68;A0A075B6R9	1;1	1;1	1;1		IGKV2-24;IGKV2D-24	sp|A0A0C4DH68|KV224_HUMAN Immunoglobulin kappa variable 2-24 OS=Homo sapiens OX=9606 GN=IGKV2-24 PE=3 SV=1;sp|A0A075B6R9|KVD24_HUMAN Probable non-functional immunoglobulin kappa variable 2D-24 OS=Homo sapiens OX=9606 GN=IGKV2D-24 PE=1 SV=1	2	1	1	1	1	1	1	10.8	10.8	10.8	13.079	120	120;120	3.33			2	1	2	1				0	8.8064	4339.5	11977	14633	6107.2	10050	7032.4	9659.6	8389.3	4341.6	11980	14498	6366.7	10001	7173.4	9438.3	8089	6
A0A0C4DH73;A0A0C4DH72;P04432;P01611;P01597	A0A0C4DH73;A0A0C4DH72;P04432;P01611;P01597	1;1;1;1;1	1;1;1;1;1	1;1;1;1;1	Ig kappa chain V-I region Daudi;Ig kappa chain V-I region Wes;Ig kappa chain V-I region DEE	IGKV1-12;IGKV1-6	sp|A0A0C4DH73|KV112_HUMAN Immunoglobulin kappa variable 1-12 OS=Homo sapiens OX=9606 GN=IGKV1-12 PE=3 SV=1;sp|A0A0C4DH72|KV106_HUMAN Immunoglobulin kappa variable 1-6 OS=Homo sapiens OX=9606 GN=IGKV1-6 PE=3 SV=1;sp|P04432|KVD39_HUMAN Immunoglobulin kappa v	5	1	1	1	1	1	1	13.7	13.7	13.7	12.645	117	117;117;117;117;117	2.5	2		3	5	1	1				0	35.579	36402	31931	36543	30190	32343	31924	36766	27456	35960	32369	36399	30656	32479	32292	35944	26473	23
A0A0G2JQJ0;A0A087WSZ0	A0A0G2JQJ0;A0A087WSZ0	1;1	1;1	1;1		IGKV1D-8	tr|A0A0G2JQJ0|A0A0G2JQJ0_HUMAN Immunoglobulin kappa variable 1D-8 (Fragment) OS=Homo sapiens OX=9606 GN=IGKV1D-8 PE=1 SV=4;sp|A0A087WSZ0|KVD08_HUMAN Immunoglobulin kappa variable 1D-8 OS=Homo sapiens OX=9606 GN=IGKV1D-8 PE=3 SV=6	2	1	1	1	1	1	1	16.2	16.2	16.2	12.865	117	117;117	2			1							0	11.912	598.1	590	875.71	738.28	904.44	744.22	872.87	442.39	591.29	598.27	871.23	751.18	904.13	754.2	853.31	426.55	1
A0A0G2JRQ6	A0A0G2JRQ6	2	2	2			tr|A0A0G2JRQ6|A0A0G2JRQ6_HUMAN Ig-like domain-containing protein (Fragment) OS=Homo sapiens OX=9606 PE=1 SV=4	1	2	2	2	2	2	2	13.7	13.7	13.7	12.748	117	117	3.2			1	2	2					0	11.823	9832.4	15892	16425	13192	15917	15244	20448	12519	9761.9	15947	16366	13438	15959	15498	19981	12071	7
A0A0G2JSC0;A0A0G2JS06;A0A087WSX0	A0A0G2JSC0;A0A0G2JS06;A0A087WSX0	2;2;2	2;2;2	2;2;2		IGLV5-45	tr|A0A0G2JSC0|A0A0G2JSC0_HUMAN Immunoglobulin lambda variable 5-45 (Fragment) OS=Homo sapiens OX=9606 GN=IGLV5-45 PE=1 SV=1;sp|A0A0G2JS06|LV539_HUMAN Immunoglobulin lambda variable 5-39 OS=Homo sapiens OX=9606 GN=IGLV5-39 PE=3 SV=1;sp|A0A087WSX0|LV545_HUMA	3	2	2	2	2	2	2	11.4	11.4	11.4	13.215	123	123;123;123	6						1	1	1		0	12.426	1614.8	3031	4450	2551	2952	2984	2874.9	2417.5	1606	3046.9	4413	2611.8	2963.9	3003.4	2812.7	2330.9	2
A0A0J9YX35	A0A0J9YX35	1	1	1			sp|A0A0J9YX35|HV64D_HUMAN Immunoglobulin heavy variable 3-64D OS=Homo sapiens OX=9606 GN=IGHV3-64D PE=3 SV=1	1	1	1	1	1	1	1	9.4	9.4	9.4	12.822	117	117	3				1						0	7.5568	1681.4	1762.4	1869.2	1171	1590.5	1232.6	2073.3	1165.7	1663	1779.6	1858.2	1201.9	1587.2	1266	2024.6	1123.9	1
A0A140TA29;P0C0L5;F5GXS0;A0A0G2JL54;A0A3B3ISA6	A0A140TA29;P0C0L5;F5GXS0;A0A0G2JL54;A0A3B3ISA6	26;25;25;25;17	1;1;1;1;1	1;1;1;1;1	Complement C4-B;Complement C4 beta chain;Complement C4-B alpha chain;C4a anaphylatoxin;C4b-B;C4d-B;Complement C4 gamma chain	C4B	tr|A0A140TA29|A0A140TA29_HUMAN C4a anaphylatoxin OS=Homo sapiens OX=9606 GN=C4B PE=1 SV=1;sp|P0C0L5|CO4B_HUMAN Complement C4-B OS=Homo sapiens OX=9606 GN=C4B PE=1 SV=2;tr|F5GXS0|F5GXS0_HUMAN C4a anaphylatoxin OS=Homo sapiens OX=9606 GN=C4B PE=1 SV=1;tr|A0A	5	26	1	1	26	1	1	20.4	1.6	1.6	187.66	1698	1698;1744;1698;1698;1296	2			1							0	24.925	212.08	385.58	475.65	417.95	361.2	815.77	748.73	1057.4	210.84	387.03	473.87	422.3	373.12	817.1	732.68	1019.5	2
A0A140TA49;A0A0G2JPR0;A0A140TA32;P0C0L4;A0A140TA44;CON__P01030;CON__ENSEMBL:ENSBTAP00000007350;A0A3B3ISD7	A0A140TA49;A0A0G2JPR0;A0A140TA32;P0C0L4;A0A140TA44	28;28;27;26;26;5;5;3	28;28;27;26;26;5;5;3	3;3;2;2;2;1;1;0	Complement C4-A;Complement C4 beta chain;Complement C4-A alpha chain;C4a anaphylatoxin;C4b-A;C4d-A;Complement C4 gamma chain	C4A	tr|A0A140TA49|A0A140TA49_HUMAN C4a anaphylatoxin OS=Homo sapiens OX=9606 GN=C4A PE=1 SV=1;tr|A0A0G2JPR0|A0A0G2JPR0_HUMAN C4a anaphylatoxin OS=Homo sapiens OX=9606 GN=C4A PE=1 SV=1;tr|A0A140TA32|A0A140TA32_HUMAN C4a anaphylatoxin OS=Homo sapiens OX=9606 GN=	8	28	28	3	28	28	3	22.6	22.6	3.8	187.79	1698	1698;1744;1698;1744;1698;1741;1742;159	3.48			22	14	10	8	3	4		0	271.41	44299	51162	59944	50198	54449	185590	134660	140320	43844	51622	59706	50971	57440	184780	131940	135300	67
A0A1Y0BRN3;A0A590UJ40;Q9UM54;A0A0A0MRM8;E7EW20;A0A590UJ75;A0A0D9SGC1;A0A590UKB0;A0A590UK22;A0A590UK71;A0A5F9ZI03;A0A590UJY4;A0A590UK86;Q5JVM0;A0A590UJW9	A0A1Y0BRN3;A0A590UJ40;Q9UM54;A0A0A0MRM8;E7EW20;A0A590UJ75;A0A0D9SGC1;A0A590UKB0;A0A590UK22	14;13;12;12;12;10;10;9;7;4;4;4;4;2;2	14;13;12;12;12;10;10;9;7;4;4;4;4;2;2	14;13;12;12;12;10;10;9;7;4;4;4;4;2;2	Unconventional myosin-VI	MYO6	tr|A0A1Y0BRN3|A0A1Y0BRN3_HUMAN Unconventional myosin-6 OS=Homo sapiens OX=9606 GN=MYO6 PE=1 SV=1;tr|A0A590UJ40|A0A590UJ40_HUMAN Unconventional myosin-6 OS=Homo sapiens OX=9606 GN=MYO6 PE=1 SV=1;sp|Q9UM54|MYO6_HUMAN Unconventional myosin-VI OS=Homo sapiens	15	14	14	14	14	14	14	12.7	12.7	12.7	148.6	1285	1285;1294;1294;1253;1295;926;962;924;878;634;661;664;690;174;194	3.64			8	5	7	5	3			0	135.03	42461	36890	52002	41618	46348	45115	42876	21413	41944	37478	51722	42299	46514	45404	41950	20646	26
A0A2Q2TTZ9;P01594;P01593	A0A2Q2TTZ9;P01594;P01593	2;1;1	2;1;1	2;1;1	Ig kappa chain V-I region AU;Ig kappa chain V-I region AG		tr|A0A2Q2TTZ9|A0A2Q2TTZ9_HUMAN Immunoglobulin kappa variable 1-33 OS=Homo sapiens OX=9606 GN=IGKV1D-33 PE=1 SV=1;sp|P01594|KV133_HUMAN Immunoglobulin kappa variable 1-33 OS=Homo sapiens OX=9606 GN=IGKV1-33 PE=1 SV=2;sp|P01593|KVD33_HUMAN Immunoglobulin kap	3	2	2	2	2	2	2	31.5	31.5	31.5	11.842	108	108;117;117	3.57		1	12	4	2	3	3	2	1	0	62.643	30947	32619	34641	32056	32599	34058	35878	26135	30609	32934	34562	32464	32791	34351	35088	25200	44
A0A4W8ZXM2;A0A0B4J1Y9	A0A4W8ZXM2;A0A0B4J1Y9	3;2	3;2	1;1		IGHV3-72	tr|A0A4W8ZXM2|A0A4W8ZXM2_HUMAN Immunoglobulin heavy variable 3-72 OS=Homo sapiens OX=9606 GN=IGHV3-72 PE=1 SV=1;sp|A0A0B4J1Y9|HV372_HUMAN Immunoglobulin heavy variable 3-72 OS=Homo sapiens OX=9606 GN=IGHV3-72 PE=3 SV=1	2	3	3	1	3	3	1	36.6	36.6	10.9	11.167	101	101;119	2.94			8	5	2	1	1			0	44.017	13824	22302	27820	18628	22119	20613	22956	17786	13723	22417	27644	19026	22168	20838	22446	17150	20
A0A5H1ZRQ7;A0M8Q6	A0A5H1ZRQ7;A0M8Q6	5;5	1;1	1;1	Ig lambda-7 chain C region	IGLC7	tr|A0A5H1ZRQ7|A0A5H1ZRQ7_HUMAN Immunoglobulin lambda constant 7 (Fragment) OS=Homo sapiens OX=9606 GN=IGLC7 PE=1 SV=1;sp|A0M8Q6|IGLC7_HUMAN Immunoglobulin lambda constant 7 OS=Homo sapiens OX=9606 GN=IGLC7 PE=1 SV=3	2	5	1	1	5	1	1	52.8	9.4	9.4	11.196	106	106;106	5.67						1	2			0	6.9059	4111	2991.3	5436.5	5081.4	5991.3	5784.5	10045	3307.9	4057	3060.2	5410.1	5156.5	6008.9	5939.6	9808.5	3189.5	3
A0A5H1ZRS2;P01614;A0A087X0Q4;A0A075B6P5;A0A087WW87;P01615;A2NJV5;A0A0A0MRZ7;A0A075B6S6;A0A075B6S2	A0A5H1ZRS2;P01614;A0A087X0Q4;A0A075B6P5;A0A087WW87;P01615	3;2;2;2;2;2;1;1;1;1	3;2;2;2;2;2;1;1;1;1	2;1;1;1;1;1;0;0;0;0	Ig kappa chain V-II region Cum;Ig kappa chain V-II region FR	IGKV2-40;IGKV2D-28	tr|A0A5H1ZRS2|A0A5H1ZRS2_HUMAN Immunoglobulin kappa variable 2D-28 OS=Homo sapiens OX=9606 GN=IGKV2D-28 PE=1 SV=1;sp|P01614|KVD40_HUMAN Immunoglobulin kappa variable 2D-40 OS=Homo sapiens OX=9606 GN=IGKV2D-40 PE=1 SV=2;tr|A0A087X0Q4|A0A087X0Q4_HUMAN Immuno	10	3	3	2	3	3	2	43.1	43.1	30.4	11.043	102	102;121;104;120;121;120;120;120;120;120	3.47		1	4	4	5	1	1	1		0	48.716	12682	24739	29904	18878	21564	22452	19180	18189	12619	24810	29704	19288	21665	22529	18775	17538	20
A0A5H1ZRS9	A0A5H1ZRS9	2	1	1			tr|A0A5H1ZRS9|A0A5H1ZRS9_HUMAN Immunoglobulin kappa variable 2D-29 OS=Homo sapiens OX=9606 GN=IGKV2D-29 PE=1 SV=1	1	2	1	1	2	1	1	36.3	23.5	23.5	11.192	102	102	2			1							0	10.702	1266.7	1917.9	1959	1824.7	2111	1967.9	2754.9	1772.5	1256.7	1925.8	1955.1	1852.7	2116.1	2004	2691.6	1709	2
B1AK88;P47756;B1AK87;A0A6I8PRV6;B1AK85	B1AK88;P47756;B1AK87	3;2;2;1;1	3;2;2;1;1	3;2;2;1;1	F-actin-capping protein subunit beta	CAPZB	tr|B1AK88|B1AK88_HUMAN F-actin-capping protein subunit beta OS=Homo sapiens OX=9606 GN=CAPZB PE=1 SV=1;sp|P47756|CAPZB_HUMAN F-actin-capping protein subunit beta OS=Homo sapiens OX=9606 GN=CAPZB PE=1 SV=4;tr|B1AK87|B1AK87_HUMAN F-actin-capping protein subu	5	3	3	3	3	3	3	10.6	10.6	10.6	33.781	301	301;277;244;59;260	3.86			1	2	2	1	1			0	22.785	13720	12457	18343	15070	17417	14750	14469	6277.5	13556	12650	18245	15320	17428	14871	14154	6052.8	6
B9A064;A0A0B4J231;A0A5H1ZRQ4;P0CG04	B9A064;A0A0B4J231;A0A5H1ZRQ4;P0CG04	8;8;7;7	3;3;2;2	2;2;1;1	Immunoglobulin lambda-like polypeptide 5;Ig lambda-1 chain C regions	IGLL5;IGLC1	sp|B9A064|IGLL5_HUMAN Immunoglobulin lambda-like polypeptide 5 OS=Homo sapiens OX=9606 GN=IGLL5 PE=2 SV=2;tr|A0A0B4J231|A0A0B4J231_HUMAN Immunoglobulin lambda-like polypeptide 5 OS=Homo sapiens OX=9606 GN=IGLL5 PE=1 SV=1;tr|A0A5H1ZRQ4|A0A5H1ZRQ4_HUMAN Immu	4	8	3	2	8	3	2	45.3	15.9	12.6	23.063	214	214;215;106;106	3.82	1		4	3	3	2	2	2		0	40.459	29143	36425	53959	41200	46271	38360	70788	62150	28862	36795	53631	41912	46293	39541	69112	59925	41
F8WEX6	F8WEX6	1	1	1		RNF13	tr|F8WEX6|F8WEX6_HUMAN E3 ubiquitin-protein ligase RNF13 OS=Homo sapiens OX=9606 GN=RNF13 PE=4 SV=1	1	1	1	1	1	1	1	88.2	88.2	88.2	2.0254	17	17	2			1							1	-2	2262.6	3945	4206.6	2705.9	4099	4841.1	4261.7	5666	2248.3	3956.5	4182.5	2783.6	4122.4	4857.4	4171.2	5463.1	1
G8JLA2;F8VZU9;F8W180;F8VXL3	G8JLA2;F8VZU9;F8W180	9;5;5;2	1;1;1;1	1;1;1;1		MYL6	tr|G8JLA2|G8JLA2_HUMAN Myosin light polypeptide 6 OS=Homo sapiens OX=9606 GN=MYL6 PE=1 SV=1;tr|F8VZU9|F8VZU9_HUMAN Myosin light polypeptide 6 OS=Homo sapiens OX=9606 GN=MYL6 PE=1 SV=1;tr|F8W180|F8W180_HUMAN Myosin light polypeptide 6 OS=Homo sapiens OX=960	4	9	1	1	9	1	1	69.7	17.8	17.8	17.089	152	152;103;196;47	2			4							0	38.986	0	0	0	0	0	0	0	0	0	0	0	0	0	0	0	0	0
H7BYY1;F5H7S3;B7Z596;H0YKJ4;H0YK48;A0A494BZZ2;H0YL42;A0A494C0V8;H0YL80;H0YN06	H7BYY1;F5H7S3;B7Z596;H0YKJ4;H0YK48;A0A494BZZ2;H0YL42	16;14;14;11;11;11;8;5;3;2	12;10;10;7;7;7;7;4;0;2	3;3;3;3;3;3;0;0;0;2		TPM1	tr|H7BYY1|H7BYY1_HUMAN Tropomyosin 1 (Alpha), isoform CRA_m OS=Homo sapiens OX=9606 GN=TPM1 PE=1 SV=1;tr|F5H7S3|F5H7S3_HUMAN Tropomyosin alpha-1 chain OS=Homo sapiens OX=9606 GN=TPM1 PE=1 SV=2;tr|B7Z596|B7Z596_HUMAN Tropomyosin alpha-1 chain OS=Homo sapien	10	16	12	3	16	12	3	56	46	13.7	28.747	248	248;245;275;248;248;251;108;155;68;49	2.6	1	2	12	9	5	1				0	91.849	61582	52793	76381	64717	68634	68887	80339	26050	60827	53664	76003	65648	68953	69698	78541	25117	32
M0QY43;A0A2R8Y4C3;A0A2R8Y454	M0QY43	39;10;5	2;0;0	2;0;0		MYH14	tr|M0QY43|M0QY43_HUMAN Myosin-14 (Fragment) OS=Homo sapiens OX=9606 GN=MYH14 PE=1 SV=8	3	39	2	2	39	2	2	46.4	1.9	1.9	113.78	1002	1002;371;135	4			1	1	1	1	1			0	29.327	4094.1	4110.5	5519.4	4137.8	4793.8	4180.2	3994.4	1931.8	4047.9	4162.4	5487.6	4214.1	4799.2	4210.8	3908.1	1862.6	6
O00159;F5H6E2;I3L501;I3L3Y6	O00159;F5H6E2	3;3;1;1	3;3;1;1	3;3;1;1	Unconventional myosin-Ic	MYO1C	sp|O00159|MYO1C_HUMAN Unconventional myosin-Ic OS=Homo sapiens OX=9606 GN=MYO1C PE=1 SV=4;tr|F5H6E2|F5H6E2_HUMAN Unconventional myosin-Ic OS=Homo sapiens OX=9606 GN=MYO1C PE=1 SV=1	4	3	3	3	3	3	3	3.9	3.9	3.9	121.68	1063	1063;1039;168;170	3.33				2	1					0	40.096	6812.8	7793.2	9540.4	6885.8	7929.6	7233.3	7460.1	4623.3	6742.4	7867.5	9486.8	7018.2	7945.6	7298.1	7296.5	4457.8	4
O00330;H0YD97;E9PLU0;E9PRI6	O00330;H0YD97	12;7;2;2	12;7;2;2	12;7;2;2	Pyruvate dehydrogenase protein X component, mitochondrial	PDHX	sp|O00330|ODPX_HUMAN Pyruvate dehydrogenase protein X component, mitochondrial OS=Homo sapiens OX=9606 GN=PDHX PE=1 SV=3;tr|H0YD97|H0YD97_HUMAN Pyruvate dehydrogenase protein X component, mitochondrial (Fragment) OS=Homo sapiens OX=9606 GN=PDHX PE=1 SV=1	4	12	12	12	12	12	12	34.5	34.5	34.5	54.122	501	501;189;151;182	3.35			7	6	3	1	3			0	92.93	20308	21316	25385	23453	148990	22439	23398	17170	20085	21544	25309	26075	145910	23407	22884	16555	23
O14950;P19105;J3QRS3;P24844;J3KTJ1	O14950;P19105;J3QRS3;P24844	6;6;6;3;2	6;6;6;3;2	6;6;6;3;2	Myosin regulatory light chain 12B;Myosin regulatory light chain 12A;Myosin regulatory light polypeptide 9	MYL12B;MYL12A;MYL9	sp|O14950|ML12B_HUMAN Myosin regulatory light chain 12B OS=Homo sapiens OX=9606 GN=MYL12B PE=1 SV=2;sp|P19105|ML12A_HUMAN Myosin regulatory light chain 12A OS=Homo sapiens OX=9606 GN=MYL12A PE=1 SV=2;tr|J3QRS3|J3QRS3_HUMAN Myosin regulatory light chain 12A	5	6	6	6	6	6	6	41.3	41.3	41.3	19.779	172	172;171;177;172;114	2.54			8	3	2					0	120.12	20619	15860	22598	40696	29414	22053	21294	7624.1	20354	16157	22749	40677	29515	22248	20833	7351.2	18
O15143;C9JEY1;C9K057;A0A1W2PNV4	O15143;C9JEY1;C9K057;A0A1W2PNV4	1;1;1;1	1;1;1;1	1;1;1;1	Actin-related protein 2/3 complex subunit 1B	ARPC1B	sp|O15143|ARC1B_HUMAN Actin-related protein 2/3 complex subunit 1B OS=Homo sapiens OX=9606 GN=ARPC1B PE=1 SV=3;tr|C9JEY1|C9JEY1_HUMAN Actin-related protein 2/3 complex subunit 1B (Fragment) OS=Homo sapiens OX=9606 GN=ARPC1B PE=1 SV=2;tr|C9K057|C9K057_HUMAN	4	1	1	1	1	1	1	4.8	4.8	4.8	40.949	372	372;334;352;684	4.5					1	1				0	9.7191	1674.4	1812.4	2207.5	1591.1	2068.3	1984.9	2182.7	1048.9	1656.4	1831.3	2195.1	1626.1	2072.6	2005.5	2134.3	1011.4	2
O15145;F8VR50;C9JZD1	O15145;F8VR50;C9JZD1	2;1;1	2;1;1	2;1;1	Actin-related protein 2/3 complex subunit 3	ARPC3	sp|O15145|ARPC3_HUMAN Actin-related protein 2/3 complex subunit 3 OS=Homo sapiens OX=9606 GN=ARPC3 PE=1 SV=3;tr|F8VR50|F8VR50_HUMAN Actin-related protein 2/3 complex subunit 3 (Fragment) OS=Homo sapiens OX=9606 GN=ARPC3 PE=1 SV=1;tr|C9JZD1|C9JZD1_HUMAN Act	3	2	2	2	2	2	2	10.1	10.1	10.1	20.546	178	178;84;99	4			1	1	2	1	1			0	15.271	12627	11443	16516	12286	14723	13272	13911	5936	12476	11619	16414	12521	14744	13398	13605	5723.5	7
O15260;Q5T8U5	O15260;Q5T8U5	1;1	1;1	1;1	Surfeit locus protein 4	SURF4	sp|O15260|SURF4_HUMAN Surfeit locus protein 4 OS=Homo sapiens OX=9606 GN=SURF4 PE=1 SV=3;tr|Q5T8U5|Q5T8U5_HUMAN Surfeit locus protein 4 OS=Homo sapiens OX=9606 GN=SURF4 PE=1 SV=1	2	1	1	1	1	1	1	6.7	6.7	6.7	30.394	269	269;186	2			1							0	15.725	1533.4	1614.3	1959.6	1394.5	1565.8	1670.5	1688.9	979.3	1516.6	1631.8	1948.5	1421	1574.4	1682.8	1652	944.24	2
O15511;B1ALC0	O15511;B1ALC0	2;1	2;1	2;1	Actin-related protein 2/3 complex subunit 5	ARPC5	sp|O15511|ARPC5_HUMAN Actin-related protein 2/3 complex subunit 5 OS=Homo sapiens OX=9606 GN=ARPC5 PE=1 SV=3;tr|B1ALC0|B1ALC0_HUMAN Actin-related protein 2/3 complex subunit 5 OS=Homo sapiens OX=9606 GN=ARPC5 PE=1 SV=1	2	2	2	2	2	2	2	12.6	12.6	12.6	16.32	151	151;135	4.57				1	2	3	1			0	15.685	14308	13008	17008	15120	16841	14044	16462	8173.6	14138	13193	16941	15343	16852	14231	16094	7881	7
O43175;A0A286YF22;A0A2C9F2M7;A0A286YFA2;A0A286YFE1;A0A286YFM8;A0A286YF78;A0A286YFL2	O43175;A0A286YF22;A0A2C9F2M7;A0A286YFA2	3;3;3;2;1;1;1;1	3;3;3;2;1;1;1;1	3;3;3;2;1;1;1;1	D-3-phosphoglycerate dehydrogenase	PHGDH	sp|O43175|SERA_HUMAN D-3-phosphoglycerate dehydrogenase OS=Homo sapiens OX=9606 GN=PHGDH PE=1 SV=4;tr|A0A286YF22|A0A286YF22_HUMAN D-3-phosphoglycerate dehydrogenase OS=Homo sapiens OX=9606 GN=PHGDH PE=1 SV=1;tr|A0A2C9F2M7|A0A2C9F2M7_HUMAN D-3-phosphoglycer	8	3	3	3	3	3	3	5.6	5.6	5.6	56.65	533	533;526;532;445;89;239;276;429	4.4			1	1	1		1	1		0	18.917	9928.5	9493.5	11776	8140.9	8740.3	9339.7	9111.6	5986.8	9813.3	9614.5	11705	8292.3	8791.9	9399.8	8913.9	5772.5	4
O43324;D6RCQ0;H0YAL7;D6RBD7;C9J1V9	O43324;D6RCQ0;H0YAL7;D6RBD7;C9J1V9	1;1;1;1;1	1;1;1;1;1	1;1;1;1;1	Eukaryotic translation elongation factor 1 epsilon-1	EEF1E1;EEF1E1-BLOC1S5	sp|O43324|MCA3_HUMAN Eukaryotic translation elongation factor 1 epsilon-1 OS=Homo sapiens OX=9606 GN=EEF1E1 PE=1 SV=1;tr|D6RCQ0|D6RCQ0_HUMAN Eukaryotic translation elongation factor 1 epsilon-1 (Fragment) OS=Homo sapiens OX=9606 GN=EEF1E1 PE=1 SV=1;tr|H0YA	5	1	1	1	1	1	1	5.7	5.7	5.7	19.81	174	174;94;136;150;151	2			1							0	6.7994	1434.9	1646.9	2233.7	1686.9	2045.3	1897.8	2042.7	807.23	1420.1	1664.2	2220.9	1719.4	2049.2	1916.8	1997.6	778.33	1
O43707;P12814;P35609;A0A494C060;F6THM6;H9KV75;A0A494C1A0	O43707;P12814;P35609;A0A494C060;F6THM6;H9KV75;A0A494C1A0	1;1;1;1;1;1;1	1;1;1;1;1;1;1	1;1;1;1;1;1;1	Alpha-actinin-4;Alpha-actinin-1;Alpha-actinin-2	ACTN4;ACTN1;ACTN2	sp|O43707|ACTN4_HUMAN Alpha-actinin-4 OS=Homo sapiens OX=9606 GN=ACTN4 PE=1 SV=2;sp|P12814|ACTN1_HUMAN Alpha-actinin-1 OS=Homo sapiens OX=9606 GN=ACTN1 PE=1 SV=2;sp|P35609|ACTN2_HUMAN Alpha-actinin-2 OS=Homo sapiens OX=9606 GN=ACTN2 PE=1 SV=1;tr|A0A494C060	7	1	1	1	1	1	1	1.2	1.2	1.2	104.85	911	911;892;894;588;686;822;858	2			1							0	10.425	0	0	0	0	0	0	0	0	0	0	0	0	0	0	0	0	0
O43795;E9PDF6;H7C2Y7;E7EQD9;C9JYW1;Q9UBC5;C9JUP5;C9K0I9;A0A0U1RRI3;G3V342	O43795;E9PDF6	13;13;4;4;3;2;2;1;1;1	13;13;4;4;3;2;2;1;1;1	13;13;4;4;3;2;2;1;1;1	Unconventional myosin-Ib	MYO1B	sp|O43795|MYO1B_HUMAN Unconventional myosin-Ib OS=Homo sapiens OX=9606 GN=MYO1B PE=1 SV=3;tr|E9PDF6|E9PDF6_HUMAN Unconventional myosin-Ib OS=Homo sapiens OX=9606 GN=MYO1B PE=1 SV=1	10	13	13	13	13	13	13	13.2	13.2	13.2	131.98	1136	1136;1107;192;303;163;1043;149;83;189;688	2.92			12	8	2	4				0	112.21	46185	56627	65089	49089	54021	57062	56487	32256	45733	57076	64773	49952	54314	57455	55258	31101	26
O60232;G3V1B8;H0YEB6;E9PN57;H0YEK1	O60232;G3V1B8;H0YEB6;E9PN57;H0YEK1	2;2;2;1;1	2;2;2;1;1	2;2;2;1;1	Sjoegren syndrome/scleroderma autoantigen 1	SSSCA1	sp|O60232|ZNRD2_HUMAN Protein ZNRD2 OS=Homo sapiens OX=9606 GN=ZNRD2 PE=1 SV=1;tr|G3V1B8|G3V1B8_HUMAN Protein ZNRD2 OS=Homo sapiens OX=9606 GN=ZNRD2 PE=1 SV=1;tr|H0YEB6|H0YEB6_HUMAN Protein ZNRD2 (Fragment) OS=Homo sapiens OX=9606 GN=ZNRD2 PE=1 SV=1;tr|E9P	5	2	2	2	2	2	2	16.1	16.1	16.1	21.474	199	199;162;193;60;107	2.33			2	1						0	23.257	6506.5	6946.2	8992.9	6748.6	24649	7013.7	8159.6	5837.3	6435.9	7024	8942.9	7186.5	24237	7214.1	7977	5628.3	4
O75531	O75531	2	2	2	Barrier-to-autointegration factor;Barrier-to-autointegration factor, N-terminally processed	BANF1	sp|O75531|BAF_HUMAN Barrier-to-autointegration factor OS=Homo sapiens OX=9606 GN=BANF1 PE=1 SV=1	1	2	2	2	2	2	2	22.5	22.5	22.5	10.058	89	89	1.75	2		1			1				0	18.401	2203.8	1030.5	2024.7	2801.5	2549.2	2060.7	2581.8	382.5	2171	1069.6	2025.3	2815.7	2554.3	2093	2523.4	368.8	1
O76024;A0A669KAX3	O76024;A0A669KAX3	1;1	1;1	1;1	Wolframin	WFS1	sp|O76024|WFS1_HUMAN Wolframin OS=Homo sapiens OX=9606 GN=WFS1 PE=1 SV=2;tr|A0A669KAX3|A0A669KAX3_HUMAN Wolframin OS=Homo sapiens OX=9606 GN=WFS1 PE=1 SV=1	2	1	1	1	1	1	1	1.6	1.6	1.6	100.29	890	890;902	4					1					0	10.779	0	0	0	0	0	0	0	0	0	0	0	0	0	0	0	0	0
O94832;K7EIG7;J3QRN6;J3KRL0	O94832;K7EIG7;J3QRN6	11;11;11;3	11;11;11;3	11;11;11;3	Unconventional myosin-Id	MYO1D	sp|O94832|MYO1D_HUMAN Unconventional myosin-Id OS=Homo sapiens OX=9606 GN=MYO1D PE=1 SV=2;tr|K7EIG7|K7EIG7_HUMAN Unconventional myosin-Id OS=Homo sapiens OX=9606 GN=MYO1D PE=1 SV=1;tr|J3QRN6|J3QRN6_HUMAN Unconventional myosin-Id OS=Homo sapiens OX=9606 GN=	4	11	11	11	11	11	11	11.5	11.5	11.5	116.2	1006	1006;918;961;436	3	1		6	5	7	1				0	75.616	29634	30171	37439	27975	31493	30402	31059	18050	29303	30522	37237	28480	31598	30655	30379	17404	19
O95864	O95864	1	1	1	Fatty acid desaturase 2	FADS2	sp|O95864|FADS2_HUMAN Acyl-CoA 6-desaturase OS=Homo sapiens OX=9606 GN=FADS2 PE=1 SV=1	1	1	1	1	1	1	1	3.4	3.4	3.4	52.259	444	444	2			1							0.0085106	6.3509	1730.5	2005	2202.8	2245.7	1938.1	2214.9	1764.3	1710.7	1712.8	2021.8	2199.7	2264.5	1956.7	2218	1727.7	1649.4	1
P01024;M0QYC8;CON__Q2UVX4;M0QXZ3	P01024	35;4;4;2	35;4;4;2	35;4;4;2	Complement C3;Complement C3 beta chain;C3-beta-c;Complement C3 alpha chain;C3a anaphylatoxin;Acylation stimulating protein;Complement C3b alpha chain;Complement C3c alpha chain fragment 1;Complement C3dg fragment;Complement C3g fragment;Complement C3d fragment;Complement C3f fragment;Complement C3c alpha chain fragment 2	C3	sp|P01024|CO3_HUMAN Complement C3 OS=Homo sapiens OX=9606 GN=C3 PE=1 SV=2	4	35	35	35	35	35	35	24.5	24.5	24.5	187.15	1663	1663;192;1662;100	3.31			32	23	13	10	6	2		0	323.31	69509	68450	83302	67570	85188	282650	198180	207740	68716	69273	82928	68860	89603	281260	194200	200300	96
P01599	P01599	1	1	1	Ig kappa chain V-I region Gal		sp|P01599|KV117_HUMAN Immunoglobulin kappa variable 1-17 OS=Homo sapiens OX=9606 GN=IGKV1-17 PE=1 SV=2	1	1	1	1	1	1	1	12.8	12.8	12.8	12.778	117	117	3.5			1	3	3	1				0	23.876	8519.6	15914	12908	11316	10990	12687	11204	10311	8472.8	15918	12896	11468	11085	12732	10966	9942.2	10
P01601	P01601	1	1	1	Ig kappa chain V-I region HK101		sp|P01601|KVD16_HUMAN Immunoglobulin kappa variable 1D-16 OS=Homo sapiens OX=9606 GN=IGKV1D-16 PE=3 SV=2	1	1	1	1	1	1	1	13.7	13.7	13.7	12.73	117	117	3			1	1	1					0	35.647	1800.3	2904.4	4912.1	3294.3	3770	4052.5	14400	3286.1	1787.3	2929.2	4873.9	3359.8	3790.6	4349	14044	3168.5	4
P01602	P01602	1	1	1	Ig kappa chain V-I region HK102	IGKV1-5	sp|P01602|KV105_HUMAN Immunoglobulin kappa variable 1-5 OS=Homo sapiens OX=9606 GN=IGKV1-5 PE=1 SV=2	1	1	1	1	1	1	1	9.4	9.4	9.4	12.781	117	117	4.44			2	2	1	1	1	1	1	0	21.374	16827	26814	26595	21882	23013	26162	19890	18798	16703	26903	26513	22221	23186	26174	19482	18125	14
P01619	P01619	3	1	1	Ig kappa chain V-III region B6		sp|P01619|KV320_HUMAN Immunoglobulin kappa variable 3-20 OS=Homo sapiens OX=9606 GN=IGKV3-20 PE=1 SV=2	1	3	1	1	3	1	1	27.6	7.8	7.8	12.557	116	116	4.86				1	2	2	1	1		0	7.8761	9294.6	11810	15753	11083	12474	14956	11781	8416.5	9206.4	11914	15654	11294	12576	14970	11537	8115.2	8
P01624;A0A0C4DH90;A0A0C4DH55;A0A075B6H7	P01624;A0A0C4DH90;A0A0C4DH55	3;2;2;1	3;2;2;1	1;1;1;1	Ig kappa chain V-III region POM	IGKV3OR2-268;IGKV3D-7	sp|P01624|KV315_HUMAN Immunoglobulin kappa variable 3-15 OS=Homo sapiens OX=9606 GN=IGKV3-15 PE=1 SV=2;tr|A0A0C4DH90|A0A0C4DH90_HUMAN Immunoglobulin kappa variable 3/OR2-268 (non-functional) (Fragment) OS=Homo sapiens OX=9606 GN=IGKV3OR2-268 PE=4 SV=5;sp|A	4	3	3	1	3	3	1	27	27	7.8	12.496	115	115;116;119;116	4.81			1	4	2	3	3	2	1	0	39.032	27825	39749	48435	34653	40778	45526	39101	31720	27591	40002	48161	35342	41028	45669	38275	30584	17
P01700;P01699	P01700;P01699	3;2	3;2	3;2	Ig lambda chain V-I region HA;Ig lambda chain V-I region VOR		sp|P01700|LV147_HUMAN Immunoglobulin lambda variable 1-47 OS=Homo sapiens OX=9606 GN=IGLV1-47 PE=1 SV=2;sp|P01699|LV144_HUMAN Immunoglobulin lambda variable 1-44 OS=Homo sapiens OX=9606 GN=IGLV1-44 PE=1 SV=2	2	3	3	3	3	3	3	24.8	24.8	24.8	12.283	117	117;117	4.41			4	5	3	3	3	3	1	0	57.072	22868	43420	53461	34675	36022	32249	43582	36708	22748	43565	53112	35344	36114	32810	42586	35394	23
P01701	P01701	1	1	1	Ig lambda chain V-I region NEW		sp|P01701|LV151_HUMAN Immunoglobulin lambda variable 1-51 OS=Homo sapiens OX=9606 GN=IGLV1-51 PE=1 SV=2	1	1	1	1	1	1	1	6.8	6.8	6.8	12.249	117	117	3.44			2	3	2	2				0	7.0593	0	0	0	0	0	0	0	0	0	0	0	0	0	0	0	0	0
P01703	P01703	1	1	1	Ig lambda chain V-I region NEWM		sp|P01703|LV140_HUMAN Immunoglobulin lambda variable 1-40 OS=Homo sapiens OX=9606 GN=IGLV1-40 PE=1 SV=2	1	1	1	1	1	1	1	13.6	13.6	13.6	12.301	118	118	4.29			1	2	1	1	1	1		0	8.6265	0	0	0	0	0	0	0	0	0	0	0	0	0	0	0	0	0
P01704	P01704	1	1	1	Ig lambda chain V-II region TOG		sp|P01704|LV214_HUMAN Immunoglobulin lambda variable 2-14 OS=Homo sapiens OX=9606 GN=IGLV2-14 PE=1 SV=2	1	1	1	1	1	1	1	13.3	13.3	13.3	12.597	120	120	6						1	1	1		0	7.0632	5426.9	4769.2	4058	4560.3	4849.5	3571	8015.4	2744.7	5361.2	4823.8	4064.9	4611.9	4844.7	3721.4	7822.4	2646.4	5
P01705	P01705	1	1	1	Ig lambda chain V-II region NEI		sp|P01705|LV223_HUMAN Immunoglobulin lambda variable 2-23 OS=Homo sapiens OX=9606 GN=IGLV2-23 PE=1 SV=2	1	1	1	1	1	1	1	7.1	7.1	7.1	11.893	113	113	3				1						0.0085837	6.3973	2773.4	1738.2	2854.4	1961.5	2177.5	2119.5	2763.3	1527.3	2735.2	1782.9	2833.2	1998.5	2185.3	2152.5	2700.4	1472.6	1
P01706	P01706	1	1	1	Ig lambda chain V-II region BOH		sp|P01706|LV211_HUMAN Immunoglobulin lambda variable 2-11 OS=Homo sapiens OX=9606 GN=IGLV2-11 PE=1 SV=2	1	1	1	1	1	1	1	6.7	6.7	6.7	12.644	119	119	3.17			2	2	1	1				1	-2	7856.7	11560	11428	9123.7	10941	9728.7	11129	12621	7792.7	11609	11390	9294.8	10955	9846	10881	12170	5
P01709	P01709	1	1	1	Ig lambda chain V-II region MGC		sp|P01709|LV208_HUMAN Immunoglobulin lambda variable 2-8 OS=Homo sapiens OX=9606 GN=IGLV2-8 PE=1 SV=2	1	1	1	1	1	1	1	6.8	6.8	6.8	12.382	118	118	3.5			2	2	2	2				0	6.55	9910.6	13805	15503	8110.3	11118	12565	11063	8868.9	9824.7	13887	15387	8361	11176	12610	10828	8551.4	7
P01714	P01714	3	3	3	Ig lambda chain V-III region SH		sp|P01714|LV319_HUMAN Immunoglobulin lambda variable 3-19 OS=Homo sapiens OX=9606 GN=IGLV3-19 PE=1 SV=2	1	3	3	3	3	3	3	43.8	43.8	43.8	12.042	112	112	3.62			1	3	2	2				0	23.394	2659.4	2631.4	3821	3343.2	4311.9	3603.2	3413.9	2779.5	2629.1	2667.5	3803.3	3403.8	4309.9	3630.1	3340.2	2680	4
P01717;A0A075B6K4;A0A075B6K0;P01718	P01717;A0A075B6K4;A0A075B6K0;P01718	2;1;1;1	2;1;1;1	2;1;1;1	Ig lambda chain V-IV region Hil;Ig lambda chain V-IV region Kern	IGLV3-10;IGLV3-16	sp|P01717|LV325_HUMAN Immunoglobulin lambda variable 3-25 OS=Homo sapiens OX=9606 GN=IGLV3-25 PE=1 SV=2;sp|A0A075B6K4|LV310_HUMAN Immunoglobulin lambda variable 3-10 OS=Homo sapiens OX=9606 GN=IGLV3-10 PE=3 SV=2;sp|A0A075B6K0|LV316_HUMAN Immunoglobulin lam	4	2	2	2	2	2	2	18.8	18.8	18.8	12.011	112	112;115;115;113	3.62			2	2	2	1	1			0	16.094	10218	10592	10108	9247.3	10181	9795.4	11546	5253.3	10106	10689	10091	9383.4	10217	9916.8	11287	5065.3	9
P01721	P01721	2	2	2	Ig lambda chain V-VI region AR		sp|P01721|LV657_HUMAN Immunoglobulin lambda variable 6-57 OS=Homo sapiens OX=9606 GN=IGLV6-57 PE=1 SV=2	1	2	2	2	2	2	2	35.9	35.9	35.9	12.566	117	117	2.25			3	1						0	21.305	3154.7	3913.4	4579.9	4093.5	5493.9	4126	3627.1	2157.8	3124.2	3944.3	4564.9	4171.8	5480	4153.2	3550.1	2080.6	4
P01743;P01742;P0DP01;A0A0C4DH29;A0A0B4J2H0	P01743;P01742;P0DP01;A0A0C4DH29;A0A0B4J2H0	1;1;1;1;1	1;1;1;1;1	1;1;1;1;1	Ig heavy chain V-I region HG3;Ig heavy chain V-I region EU	IGHV1-3;IGHV1-69-2	sp|P01743|HV146_HUMAN Immunoglobulin heavy variable 1-46 OS=Homo sapiens OX=9606 GN=IGHV1-46 PE=1 SV=2;sp|P01742|HV169_HUMAN Immunoglobulin heavy variable 1-69 OS=Homo sapiens OX=9606 GN=IGHV1-69 PE=1 SV=2;sp|P0DP01|HV108_HUMAN Immunoglobulin heavy variabl	5	1	1	1	1	1	1	9.4	9.4	9.4	12.933	117	117;117;117;117;117	2.33			2	1						0	9.7964	4740.8	7299.4	7391.6	6482.4	9037.1	6642.2	7280.1	4794.4	4704.4	7327.7	7372.6	6616.6	9008.9	6724.5	7118.8	4622.7	3
P01780;A0A0B4J1V1;P01763;P01762;A0A075B7F0;A0A0C4DH32;P01766	P01780;A0A0B4J1V1;P01763;P01762	4;2;2;2;1;1;1	4;2;2;2;1;1;1	2;0;0;0;0;0;0	Ig heavy chain V-III region JON;Ig heavy chain V-III region WEA;Ig heavy chain V-III region TRO	IGHV3-21	sp|P01780|HV307_HUMAN Immunoglobulin heavy variable 3-7 OS=Homo sapiens OX=9606 GN=IGHV3-7 PE=1 SV=2;sp|A0A0B4J1V1|HV321_HUMAN Immunoglobulin heavy variable 3-21 OS=Homo sapiens OX=9606 GN=IGHV3-21 PE=1 SV=1;sp|P01763|HV348_HUMAN Immunoglobulin heavy varia	7	4	4	2	4	4	2	32.5	32.5	13.7	12.943	117	117;117;117;117;116;117;116	3.1		1	5	8	4	1	1			0	29.725	13796	26096	35642	19934	24303	24286	22450	18684	13722	26211	35351	20448	24386	24421	21968	18015	13
P01817	P01817	1	1	1	Ig heavy chain V-II region MCE		sp|P01817|HV205_HUMAN Immunoglobulin heavy variable 2-5 OS=Homo sapiens OX=9606 GN=IGHV2-5 PE=1 SV=2	1	1	1	1	1	1	1	12.6	12.6	12.6	13.231	119	119	2			2							0	16.069	0	0	0	0	0	0	0	0	0	0	0	0	0	0	0	0	0
P01834;A0A5H1ZRQ3	P01834;A0A5H1ZRQ3	6;4	6;4	6;4	Ig kappa chain C region	IGKC	sp|P01834|IGKC_HUMAN Immunoglobulin kappa constant OS=Homo sapiens OX=9606 GN=IGKC PE=1 SV=2;tr|A0A5H1ZRQ3|A0A5H1ZRQ3_HUMAN Immunoglobulin kappa constant (Fragment) OS=Homo sapiens OX=9606 GN=IGKC PE=1 SV=1	2	6	6	6	6	6	6	80.4	80.4	80.4	11.765	107	107;107	3.92	7	12	70	79	37	51	20	19	27	0	156.94	182720	329390	376140	297700	360510	317860	362340	281840	181640	330430	374490	303290	360870	321680	354260	271750	507
P01857;A0A0A0MS08;A0A0A0MS07	P01857;A0A0A0MS08;A0A0A0MS07	14;14;10	7;7;5	6;6;4	Ig gamma-1 chain C region	IGHG1	sp|P01857|IGHG1_HUMAN Immunoglobulin heavy constant gamma 1 OS=Homo sapiens OX=9606 GN=IGHG1 PE=1 SV=1;tr|A0A0A0MS08|A0A0A0MS08_HUMAN Immunoglobulin heavy constant gamma 1 (Fragment) OS=Homo sapiens OX=9606 GN=IGHG1 PE=1 SV=1;tr|A0A0A0MS07|A0A0A0MS07_HUMAN	3	14	7	6	14	7	6	50.6	33	26.4	36.105	330	330;399;295	3.85	4	8	73	48	15	15	27	38	4	0	96.656	204120	359250	373680	377460	387790	414220	374660	338420	202850	360200	373250	381880	390230	416130	366650	326300	388
P01859;A0A286YEY4	P01859;A0A286YEY4	11;11	6;6	5;5	Ig gamma-2 chain C region	IGHG2	sp|P01859|IGHG2_HUMAN Immunoglobulin heavy constant gamma 2 OS=Homo sapiens OX=9606 GN=IGHG2 PE=1 SV=2;tr|A0A286YEY4|A0A286YEY4_HUMAN Immunoglobulin heavy constant gamma 2 (Fragment) OS=Homo sapiens OX=9606 GN=IGHG2 PE=1 SV=1	2	11	6	5	11	6	5	40.2	26.4	22.1	35.9	326	326;395	4.66	5	2	22	35	14	39	38	8	22	0	95.004	209100	350160	379920	228660	357860	289720	445490	374980	207680	351390	377510	235770	357040	296380	435140	361550	271
P01860;A0A286YES1;A0A4W9A917	P01860;A0A286YES1;A0A4W9A917	14;14;14	14;14;14	5;5;5	Ig gamma-3 chain C region	IGHG3	sp|P01860|IGHG3_HUMAN Immunoglobulin heavy constant gamma 3 OS=Homo sapiens OX=9606 GN=IGHG3 PE=1 SV=2;tr|A0A286YES1|A0A286YES1_HUMAN Immunoglobulin heavy constant gamma 3 (Fragment) OS=Homo sapiens OX=9606 GN=IGHG3 PE=1 SV=1;tr|A0A4W9A917|A0A4W9A917_HUMAN	3	14	14	5	14	14	5	47.5	47.5	24.7	41.287	377	377;446;377	4.73	13	3	70	98	78	105	136	59	47	0	259.2	893820	1454400	1524800	1356200	1391900	1284200	1446500	1380800	887470	1459600	1520800	1374600	1396400	1298700	1414300	1331400	1112
P01861;A0A286YFJ8	P01861;A0A286YFJ8	10;10	3;3	3;3	Ig gamma-4 chain C region	IGHG4	sp|P01861|IGHG4_HUMAN Immunoglobulin heavy constant gamma 4 OS=Homo sapiens OX=9606 GN=IGHG4 PE=1 SV=1;tr|A0A286YFJ8|A0A286YFJ8_HUMAN Immunoglobulin heavy constant gamma 4 (Fragment) OS=Homo sapiens OX=9606 GN=IGHG4 PE=1 SV=1	2	10	3	3	10	3	3	38.2	12.5	12.5	35.94	327	327;396	4.18		1	3	4	4	5	3	2		0	35.568	14548	44909	63336	25362	30417	33258	62700	31985	14587	44956	62687	26251	30584	34251	61212	30840	27
P01871	P01871	9	9	9	Ig mu chain C region	IGHM	sp|P01871|IGHM_HUMAN Immunoglobulin heavy constant mu OS=Homo sapiens OX=9606 GN=IGHM PE=1 SV=4	1	9	9	9	9	9	9	22.7	22.7	22.7	49.439	453	453	4.07			3	9	4	7	2	2		0	68.657	47661	48205	107580	57249	77985	31987	47772	31327	47126	49134	106460	58889	77221	32943	46666	30206	29
P01876;A0A286YEY1;P01877;A0A0G2JMB2;A0A286YEY5	P01876;A0A286YEY1;P01877;A0A0G2JMB2;A0A286YEY5	5;5;3;3;3	5;5;3;3;3	5;5;3;3;3	Ig alpha-1 chain C region;Ig alpha-2 chain C region	IGHA1;IGHA2	sp|P01876|IGHA1_HUMAN Immunoglobulin heavy constant alpha 1 OS=Homo sapiens OX=9606 GN=IGHA1 PE=1 SV=2;tr|A0A286YEY1|A0A286YEY1_HUMAN Immunoglobulin heavy constant alpha 1 (Fragment) OS=Homo sapiens OX=9606 GN=IGHA1 PE=1 SV=1;sp|P01877|IGHA2_HUMAN Immunogl	5	5	5	5	5	5	5	15	15	15	37.654	353	353;398;340;340;391	3			2	3	2					0	34.874	5666.9	10253	12221	9036.1	13183	8205.3	9678.1	7383.7	5633.6	10289	12156	9257.8	13107	8338.3	9461.1	7119.3	6
P02745;X6RLJ0	P02745;X6RLJ0	2;2	2;2	2;2	Complement C1q subcomponent subunit A	C1QA	sp|P02745|C1QA_HUMAN Complement C1q subcomponent subunit A OS=Homo sapiens OX=9606 GN=C1QA PE=1 SV=2;tr|X6RLJ0|X6RLJ0_HUMAN Complement C1q subcomponent subunit A (Fragment) OS=Homo sapiens OX=9606 GN=C1QA PE=1 SV=7	2	2	2	2	2	2	2	6.9	6.9	6.9	26.016	245	245;220	5.5					1			1		0	12.188	1285.4	1622.8	2097.5	1621	2373.4	1181.6	1286.2	819.35	1273.1	1636.7	2086.4	1659.3	2353.4	1201.1	1257.8	790.02	1
P02746;A0A0A0MSV6;D6R934;D6RGJ1	P02746;A0A0A0MSV6;D6R934;D6RGJ1	3;3;3;2	3;3;3;2	3;3;3;2	Complement C1q subcomponent subunit B	C1QB	sp|P02746|C1QB_HUMAN Complement C1q subcomponent subunit B OS=Homo sapiens OX=9606 GN=C1QB PE=1 SV=3;tr|A0A0A0MSV6|A0A0A0MSV6_HUMAN Complement C1q subcomponent subunit B (Fragment) OS=Homo sapiens OX=9606 GN=C1QB PE=1 SV=6;tr|D6R934|D6R934_HUMAN Complement	4	3	3	3	3	3	3	11.5	11.5	11.5	26.721	253	253;228;251;153	4.38			1	2	1	2	1	1		0	18.265	7270	10420	15077	11153	14825	6399.5	6145.4	4224.4	7209	10504	14983	11395	14689	6497.3	6012.5	4073.2	5
P02747	P02747	3	3	3	Complement C1q subcomponent subunit C	C1QC	sp|P02747|C1QC_HUMAN Complement C1q subcomponent subunit C OS=Homo sapiens OX=9606 GN=C1QC PE=1 SV=3	1	3	3	3	3	3	3	16.3	16.3	16.3	25.773	245	245	4.57			1	1	1	1	3			0	18.759	8457	10954	17739	12052	16812	8882.1	9598.6	7416.1	8378.2	11072	17606	12346	16687	9020.4	9386.4	7150.6	6
P04430	P04430	1	1	1	Ig kappa chain V-I region BAN		sp|P04430|KV116_HUMAN Immunoglobulin kappa variable 1-16 OS=Homo sapiens OX=9606 GN=IGKV1-16 PE=1 SV=2	1	1	1	1	1	1	1	13.7	13.7	13.7	12.618	117	117	6						1	1	1		0	11.276	3095.8	5909.2	6872.8	3985.3	5268.6	5918.4	7543.7	4812.5	3079.7	5925.5	6824.5	4094	5297.1	6000.5	7372.5	4640.2	5
P04792;C9J3N8;F8WE04	P04792;C9J3N8	3;2;1	3;2;1	3;2;1	Heat shock protein beta-1	HSPB1	sp|P04792|HSPB1_HUMAN Heat shock protein beta-1 OS=Homo sapiens OX=9606 GN=HSPB1 PE=1 SV=2;tr|C9J3N8|C9J3N8_HUMAN Heat shock protein beta-1 OS=Homo sapiens OX=9606 GN=HSPB1 PE=1 SV=1	3	3	3	3	3	3	3	18	18	18	22.782	205	205;37;186	4.14			2	1	1	1	1	1		0	40.709	18930	15998	22563	21390	20273	23113	25083	13826	18697	16262	22481	21617	20446	23318	24528	13331	6
P05023;Q5TC02;Q5TC01	P05023;Q5TC02;Q5TC01	1;1;1	1;1;1	1;1;1	Sodium/potassium-transporting ATPase subunit alpha-1	ATP1A1	sp|P05023|AT1A1_HUMAN Sodium/potassium-transporting ATPase subunit alpha-1 OS=Homo sapiens OX=9606 GN=ATP1A1 PE=1 SV=1;tr|Q5TC02|Q5TC02_HUMAN Sodium/potassium-transporting ATPase subunit alpha-1 (Fragment) OS=Homo sapiens OX=9606 GN=ATP1A1 PE=1 SV=1;tr|Q5T	3	1	1	1	1	1	1	0.8	0.8	0.8	112.89	1023	1023;106;144	3				1						0	7.0652	923.14	723.98	881.22	698.43	692.27	778.86	792.9	565.28	911.38	736.07	877.06	708.58	697.68	784.49	775.56	545.04	1
P05141;P12236;P12235;V9GYG0;Q9H0C2	P05141;P12236	7;5;3;2;1	7;5;3;2;1	7;5;3;2;1	ADP/ATP translocase 2;ADP/ATP translocase 2, N-terminally processed;ADP/ATP translocase 3;ADP/ATP translocase 3, N-terminally processed	SLC25A5;SLC25A6	sp|P05141|ADT2_HUMAN ADP/ATP translocase 2 OS=Homo sapiens OX=9606 GN=SLC25A5 PE=1 SV=7;sp|P12236|ADT3_HUMAN ADP/ATP translocase 3 OS=Homo sapiens OX=9606 GN=SLC25A6 PE=1 SV=4	5	7	7	7	7	7	7	20.5	20.5	20.5	32.852	298	298;298;298;208;315	3.11		1	1	4	2	1				0	45.05	11974	15120	16759	10329	12528	12945	11947	7413.8	11860	15228	16653	10576	12580	13014	11690	7148.4	7
P05387;H0YDD8	P05387;H0YDD8	1;1	1;1	1;1	60S acidic ribosomal protein P2	RPLP2	sp|P05387|RLA2_HUMAN 60S acidic ribosomal protein P2 OS=Homo sapiens OX=9606 GN=RPLP2 PE=1 SV=1;tr|H0YDD8|H0YDD8_HUMAN 60S acidic ribosomal protein P2 (Fragment) OS=Homo sapiens OX=9606 GN=RPLP2 PE=1 SV=1	2	1	1	1	1	1	1	10.4	10.4	10.4	11.665	115	115;92	2			1							0	6.8764	1019.6	755.03	1098.2	858.61	1101	837.37	975.09	546.48	1006.4	770.03	1091.8	875.65	1098.8	848.99	953.27	526.91	1
P05783;F8VZY9;Q92764;CON__Q497I4;C4AM86;CON__Q92764;CON__H-INV:HIT000015463;O76015;CON__Q15323;CON__Q14525;CON__Q9UE12;O76013;Q14525;Q14532;CON__REFSEQ:XP_986630;O76014;CON__Q14532;CON__A2AB72;Q15323;CON__O76015;CON__O76013;CON__O76014;CON__A2A5Y0	P05783;F8VZY9	21;20;2;2;2;2;2;1;1;1;1;1;1;1;1;1;1;1;1;1;1;1;1	20;19;1;1;1;1;2;0;0;0;0;0;0;0;0;0;0;0;0;0;0;0;0	14;13;1;1;1;1;2;0;0;0;0;0;0;0;0;0;0;0;0;0;0;0;0	Keratin, type I cytoskeletal 18	KRT18	sp|P05783|K1C18_HUMAN Keratin, type I cytoskeletal 18 OS=Homo sapiens OX=9606 GN=KRT18 PE=1 SV=2;tr|F8VZY9|F8VZY9_HUMAN Keratin, type I cytoskeletal 18 OS=Homo sapiens OX=9606 GN=KRT18 PE=1 SV=1	23	21	20	14	21	20	14	55.1	53.5	40.9	48.057	430	430;391;455;455;425;425;295;456;416;404;416;467;404;448;476;449;448;453;416;456;467;471;416	3.3	2		15	11	7	6	4	1		0	170.4	65028	89460	94004	65235	74046	76024	76765	48714	64457	89958	93531	66545	74382	76600	75089	46971	43
P06310	P06310	3	2	2	Ig kappa chain V-II region RPMI 6410		sp|P06310|KV230_HUMAN Immunoglobulin kappa variable 2-30 OS=Homo sapiens OX=9606 GN=IGKV2-30 PE=3 SV=2	1	3	2	2	3	2	2	20	9.2	9.2	13.185	120	120	2			2							0	12.585	618.95	1591.2	2432.9	1150.5	1419.2	1297.9	1448.1	1615.8	618.47	1596.2	2409.2	1185.3	1421.4	1312.3	1415.9	1557.9	1
P06312	P06312	2	2	2	Ig kappa chain V-IV region	IGKV4-1	sp|P06312|KV401_HUMAN Immunoglobulin kappa variable 4-1 OS=Homo sapiens OX=9606 GN=IGKV4-1 PE=1 SV=1	1	2	2	2	2	2	2	17.4	17.4	17.4	13.38	121	121	3.56	1		2	2	1	1	1	1		0	14.114	5108.1	14615	11805	9133.9	11505	10547	12850	8412	5114.1	14570	11780	9326	11521	10692	12561	8110.8	5
P06396;A0A0A0MS51;A0A0A0MT01;A0A0U1RQL8;Q5T0I0;CON__Q3SX14	P06396;A0A0A0MS51;A0A0A0MT01	4;4;4;1;1;1	4;4;4;1;1;1	4;4;4;1;1;1	Gelsolin	GSN	sp|P06396|GELS_HUMAN Gelsolin OS=Homo sapiens OX=9606 GN=GSN PE=1 SV=1;tr|A0A0A0MS51|A0A0A0MS51_HUMAN Actin-depolymerizing factor OS=Homo sapiens OX=9606 GN=GSN PE=1 SV=1;tr|A0A0A0MT01|A0A0A0MT01_HUMAN Actin-depolymerizing factor OS=Homo sapiens OX=9606 GN	6	4	4	4	4	4	4	9.7	9.7	9.7	85.696	782	782;748;767;232;260;781	3.25			2	1			1			0	38.968	3476.4	3216.3	3952.6	3330.9	3820.7	3247.7	3894	2191.7	3435.4	3259.1	3936.1	3385.4	3823.5	3292.7	3806.4	2113.3	3
P06576;H0YH81;F8W079	P06576;H0YH81;F8W079	5;5;4	5;5;4	5;5;4	ATP synthase subunit beta, mitochondrial;ATP synthase subunit beta	ATP5B	sp|P06576|ATPB_HUMAN ATP synthase subunit beta, mitochondrial OS=Homo sapiens OX=9606 GN=ATP5F1B PE=1 SV=3;tr|H0YH81|H0YH81_HUMAN ATP synthase subunit beta (Fragment) OS=Homo sapiens OX=9606 GN=ATP5F1B PE=1 SV=1;tr|F8W079|F8W079_HUMAN ATP synthase subunit	3	5	5	5	5	5	5	11.9	11.9	11.9	56.559	529	529;362;284	2.4			3	2						0	37.433	6991.3	6555	8827.7	6916.2	7712.1	7217.3	7013.1	4331.8	6909.4	6646.4	8780.3	7032.7	7733.5	7269.4	6861	4176.7	5
P07355;H0YN42;H0YM50;H0YMU9;H0YMD0;H0YKL9;H0YKS4;H0YNP5;H0YMM1;H0YNA0;H0YL33;H0YN28;H0YKX9;H0YMT9;H0YLV6;H0YKZ7;A6NMY6;H0YMW4	P07355;H0YN42;H0YM50;H0YMU9;H0YMD0;H0YKL9;H0YKS4;H0YNP5;H0YMM1;H0YNA0;H0YL33;H0YN28;H0YKX9;H0YMT9;H0YLV6;H0YKZ7;A6NMY6;H0YMW4	2;2;2;2;2;1;1;1;1;1;1;1;1;1;1;1;1;1	2;2;2;2;2;1;1;1;1;1;1;1;1;1;1;1;1;1	2;2;2;2;2;1;1;1;1;1;1;1;1;1;1;1;1;1	Annexin A2;Annexin;Putative annexin A2-like protein	ANXA2;ANXA2P2	sp|P07355|ANXA2_HUMAN Annexin A2 OS=Homo sapiens OX=9606 GN=ANXA2 PE=1 SV=2;tr|H0YN42|H0YN42_HUMAN Annexin (Fragment) OS=Homo sapiens OX=9606 GN=ANXA2 PE=1 SV=1;tr|H0YM50|H0YM50_HUMAN Annexin (Fragment) OS=Homo sapiens OX=9606 GN=ANXA2 PE=1 SV=1;tr|H0YMU9|	18	2	2	2	2	2	2	7.4	7.4	7.4	38.604	339	339;256;248;230;227;110;176;175;149;79;142;139;134;133;132;119;339;146	3			1		1					0	11.95	991.59	1088.9	957.26	969.66	1178	803.02	1087.6	745.24	981.04	1097.2	957.35	984.68	1174.2	818.93	1062.7	718.56	1
P07437;Q5JP53;Q5ST81;A0A075B736;Q5SQY0;A6NNZ2;Q9H4B7;M0R2D3;G3V2A3;CON__ENSEMBL:ENSBTAP00000025008;G3V5W4;G3V2R8;G3V3R4;G3V2N6	P07437;Q5JP53;Q5ST81	16;16;14;6;6;6;3;3;3;3;1;1;1;1	16;16;14;6;6;6;3;3;3;3;1;1;1;1	2;2;1;0;0;0;0;0;0;0;0;0;0;0	Tubulin beta chain	TUBB	sp|P07437|TBB5_HUMAN Tubulin beta chain OS=Homo sapiens OX=9606 GN=TUBB PE=1 SV=2;tr|Q5JP53|Q5JP53_HUMAN Tubulin beta chain OS=Homo sapiens OX=9606 GN=TUBB PE=1 SV=1;tr|Q5ST81|Q5ST81_HUMAN Tubulin beta chain OS=Homo sapiens OX=9606 GN=TUBB PE=1 SV=1	14	16	16	2	16	16	2	45.5	45.5	6.1	49.67	444	444;426;372;407;410;444;451;155;189;536;97;118;148;164	3.05	1		14	13	5	2	2	1		0	141.1	48093	55234	66182	47920	53506	52923	51463	35945	47597	55746	65820	48810	53714	53286	50347	34658	43
P07814;V9GYZ6	P07814;V9GYZ6	1;1	1;1	1;1	Bifunctional glutamate/proline--tRNA ligase;Glutamate--tRNA ligase;Proline--tRNA ligase	EPRS	sp|P07814|SYEP_HUMAN Bifunctional glutamate/proline--tRNA ligase OS=Homo sapiens OX=9606 GN=EPRS1 PE=1 SV=5;tr|V9GYZ6|V9GYZ6_HUMAN Glutamyl-tRNA synthetase (Fragment) OS=Homo sapiens OX=9606 GN=EPRS1 PE=1 SV=1	2	1	1	1	1	1	1	0.5	0.5	0.5	170.59	1512	1512;968	4					1					1	-2	6980.9	5535.1	6283.7	4280.2	6085.4	5055.7	4421.6	2669.7	6892.3	5622.7	6248	4389.8	6077.9	5084.1	4327.8	2574.1	1
P08238;P07900;Q14568;Q58FF8;Q58FF7;Q58FF6;G3V2J8	P08238;P07900	5;4;2;2;1;1;1	5;4;2;2;1;1;1	5;4;2;2;1;1;1	Heat shock protein HSP 90-beta;Heat shock protein HSP 90-alpha	HSP90AB1;HSP90AA1	sp|P08238|HS90B_HUMAN Heat shock protein HSP 90-beta OS=Homo sapiens OX=9606 GN=HSP90AB1 PE=1 SV=4;sp|P07900|HS90A_HUMAN Heat shock protein HSP 90-alpha OS=Homo sapiens OX=9606 GN=HSP90AA1 PE=1 SV=5	7	5	5	5	5	5	5	8.3	8.3	8.3	83.263	724	724;732;343;381;597;505;174	2.2			4	1						0	48.106	8275	9512.6	11127	8701.1	9659.7	8659.9	8998.4	5624.8	8189.8	9598.7	11075	8849.6	9678.9	8740.3	8800.8	5423.4	6
P08559;Q5JPU3;P29803;Q5JPU0;Q5JPT9;Q5JPU1;Q5JPU2	P08559;Q5JPU3	7;4;2;2;2;2;1	7;4;2;2;2;2;1	7;4;2;2;2;2;1	Pyruvate dehydrogenase E1 component subunit alpha, somatic form, mitochondrial	PDHA1	sp|P08559|ODPA_HUMAN Pyruvate dehydrogenase E1 component subunit alpha, somatic form, mitochondrial OS=Homo sapiens OX=9606 GN=PDHA1 PE=1 SV=3;tr|Q5JPU3|Q5JPU3_HUMAN Pyruvate dehydrogenase E1 component subunit alpha, somatic form, mitochondrial OS=Homo sap	7	7	7	7	7	7	7	15.6	15.6	15.6	43.295	390	390;109;388;180;203;205;121	3			3	4	3					0	44.26	14105	15147	15950	15421	107880	15170	15877	10941	13953	15288	15922	17323	105620	15923	15528	10549	11
P08670;B0YJC4;P17661;A0A1B0GTT5;B0YJC5	P08670;B0YJC4	5;4;2;2;2	3;2;1;1;1	3;2;1;1;1	Vimentin	VIM	sp|P08670|VIME_HUMAN Vimentin OS=Homo sapiens OX=9606 GN=VIM PE=1 SV=4;tr|B0YJC4|B0YJC4_HUMAN Vimentin OS=Homo sapiens OX=9606 GN=VIM PE=1 SV=1	5	5	3	3	5	3	3	10.9	7.5	7.5	53.651	466	466;431;470;149;228	2.33			2	1						0	24.864	4627.2	5192.1	5984.7	4755.5	5441.1	6449.4	6410.1	3366.5	4578.7	5240.4	5958.4	4838.5	5483.5	6490	6270.5	3246	3
P09327;B4DV78;H7C0B6;C9J2B5;O75366	P09327;B4DV78	20;14;8;3;2	20;14;8;3;2	20;14;8;3;2	Villin-1	VIL1	sp|P09327|VILI_HUMAN Villin-1 OS=Homo sapiens OX=9606 GN=VIL1 PE=1 SV=4;tr|B4DV78|B4DV78_HUMAN Villin-1 OS=Homo sapiens OX=9606 GN=VIL1 PE=1 SV=1	5	20	20	20	20	20	20	29.7	29.7	29.7	92.694	827	827;516;213;157;819	3.41			23	17	14	7	5	2		0	190.71	63442	69887	93029	69022	84536	72605	78671	33039	62768	70653	92488	70394	84571	73387	76931	31857	52
P09493;A0A0S2Z4G6;H0YKP3;A0A087WTJ7;H0YLS7;K7ELP0	P09493;A0A0S2Z4G6;H0YKP3	13;13;8;3;2;1	1;1;1;1;0;0	1;1;1;1;0;0	Tropomyosin alpha-1 chain	TPM1	sp|P09493|TPM1_HUMAN Tropomyosin alpha-1 chain OS=Homo sapiens OX=9606 GN=TPM1 PE=1 SV=2;tr|A0A0S2Z4G6|A0A0S2Z4G6_HUMAN Tropomyosin 1 (Alpha), isoform CRA_o (Fragment) OS=Homo sapiens OX=9606 GN=TPM1 PE=1 SV=1;tr|H0YKP3|H0YKP3_HUMAN Tropomyosin alpha-1 cha	6	13	1	1	13	1	1	33.5	3.9	3.9	32.708	284	284;284;157;106;40;69	2.5			1	1						0	9.8651	3231.8	2980.6	4465.5	3882.8	3982	3549.7	3758.6	1771.6	3193.6	3026.6	4443.9	3934.2	3992.3	3584.7	3675.8	1708.1	2
P0CG38	P0CG38	5	1	1	POTE ankyrin domain family member I	POTEI	sp|P0CG38|POTEI_HUMAN POTE ankyrin domain family member I OS=Homo sapiens OX=9606 GN=POTEI PE=3 SV=1	1	5	1	1	5	1	1	5.3	2.1	2.1	121.28	1075	1075	0	1									0	8.4792	0	0	0	0	0	0	0	0	0	0	0	0	0	0	0	0	0
P0CG48;P0CG47;Q96C32;Q5PY61;J3QKN0;F5GXK7;F5H747;A0A2R8Y422;F5H388;J3QS39;B4DV12;M0R1V7;F5H2Z3;F5GYU3;F5H6Q2;M0R1M6;J3QTR3;Q49A90;F5H265;P62987;P62979;M0R2S1	P0CG48;P0CG47;Q96C32;Q5PY61;J3QKN0;F5GXK7;F5H747;A0A2R8Y422;F5H388;J3QS39;B4DV12;M0R1V7;F5H2Z3;F5GYU3;F5H6Q2;M0R1M6;J3QTR3;Q49A90;F5H265;P62987;P62979;M0R2S1	1;1;1;1;1;1;1;1;1;1;1;1;1;1;1;1;1;1;1;1;1;1	1;1;1;1;1;1;1;1;1;1;1;1;1;1;1;1;1;1;1;1;1;1	1;1;1;1;1;1;1;1;1;1;1;1;1;1;1;1;1;1;1;1;1;1	Polyubiquitin-C;Ubiquitin;Polyubiquitin-B;Ubiquitin;Ubiquitin-60S ribosomal protein L40;Ubiquitin;60S ribosomal protein L40;Ubiquitin-40S ribosomal protein S27a;Ubiquitin;40S ribosomal protein S27a	UBC;UBB;UBA52;RPS27A	sp|P0CG48|UBC_HUMAN Polyubiquitin-C OS=Homo sapiens OX=9606 GN=UBC PE=1 SV=3;sp|P0CG47|UBB_HUMAN Polyubiquitin-B OS=Homo sapiens OX=9606 GN=UBB PE=1 SV=1;tr|Q96C32|Q96C32_HUMAN Polyubiquitin-C OS=Homo sapiens OX=9606 GN=UBC PE=1 SV=1;tr|Q5PY61|Q5PY61_HUMAN	22	1	1	1	1	1	1	11.8	11.8	11.8	77.038	685	685;229;305;229;206;169;160;156;155;93;153;63;136;134;122;114;106;95;149;128;156;138	3				1						0	6.8596	2297.2	2580.4	3685.9	2504.6	3869	2619.7	2948.5	1063.6	2273.1	2609.8	3660.4	2573.2	3849.6	2656.3	2882.8	1025.5	1
P0DOY2;P0DOY3;P0CF74	P0DOY2;P0DOY3;P0CF74	8;8;4	8;8;4	2;2;0	Ig lambda-6 chain C region	IGLC6	sp|P0DOY2|IGLC2_HUMAN Immunoglobulin lambda constant 2 OS=Homo sapiens OX=9606 GN=IGLC2 PE=1 SV=1;sp|P0DOY3|IGLC3_HUMAN Immunoglobulin lambda constant 3 OS=Homo sapiens OX=9606 GN=IGLC3 PE=1 SV=1;sp|P0CF74|IGLC6_HUMAN Immunoglobulin lambda constant 6 OS=Ho	3	8	8	2	8	8	2	93.4	93.4	16	11.293	106	106;106;106	4.55	7	2	29	36	60	84	47	12	19	0	126.79	374590	546800	605850	480360	478290	423750	592940	487160	371510	549680	603320	487470	479600	431680	579320	469720	443
P0DP03;P01768;A0A0J9YY99;P01764	P0DP03;P01768;A0A0J9YY99;P01764	4;4;3;2	4;4;3;2	1;1;1;1	Ig heavy chain V-III region CAM;Ig heavy chain V-III region 23	IGHV3-23	sp|P0DP03|HVC05_HUMAN Immunoglobulin heavy variable 3-30-5 OS=Homo sapiens OX=9606 GN=IGHV3-30-5 PE=3 SV=1;sp|P01768|HV330_HUMAN Immunoglobulin heavy variable 3-30 OS=Homo sapiens OX=9606 GN=IGHV3-30 PE=1 SV=2;tr|A0A0J9YY99|A0A0J9YY99_HUMAN Ig-like domain-	4	4	4	1	4	4	1	37.6	37.6	9.4	12.947	117	117;117;117;117	3.05			7	5	6	1				0	34.105	21984	26465	26481	18664	22350	19146	24706	19962	21766	26652	26360	19057	22362	19455	24145	19247	11
P0DP04;P01782	P0DP04;P01782	3;3	2;2	2;2	Ig heavy chain V-III region DOB		sp|P0DP04|HV43D_HUMAN Immunoglobulin heavy variable 3-43D OS=Homo sapiens OX=9606 GN=IGHV3-43D PE=3 SV=1;sp|P01782|HV309_HUMAN Immunoglobulin heavy variable 3-9 OS=Homo sapiens OX=9606 GN=IGHV3-9 PE=1 SV=2	2	3	2	2	3	2	2	34.7	25.4	25.4	13.017	118	118;118	2.17			5	1						0	25.206	6131.9	7799.5	12464	11426	9574.6	10744	8835.5	6682.3	6073.8	7883.7	12407	11527	9665.4	10768	8650.7	6443.1	8
P0DP08;P0DP06;A0A0C4DH41;P01825;P06331;P01824;A0A0J9YWU9	P0DP08;P0DP06;A0A0C4DH41;P01825;P06331;P01824;A0A0J9YWU9	2;2;2;2;2;2;1	2;2;2;2;2;2;1	1;1;1;1;1;1;1	Ig heavy chain V-II region NEWM;Ig heavy chain V-II region ARH-77;Ig heavy chain V-II region WAH	IGHV4-61	sp|P0DP08|HVD82_HUMAN Immunoglobulin heavy variable 4-38-2 OS=Homo sapiens OX=9606 GN=IGHV4-38-2 PE=3 SV=1;sp|P0DP06|HVD34_HUMAN Immunoglobulin heavy variable 4-30-4 OS=Homo sapiens OX=9606 GN=IGHV4-30-4 PE=3 SV=1;sp|A0A0C4DH41|HV461_HUMAN Immunoglobulin h	7	2	2	1	2	2	1	21.4	21.4	7.7	13.016	117	117;118;118;116;123;125;116	3.27			4	3	2	1	1			0	28.178	21038	31279	31679	30584	29632	35543	31167	20289	20869	31414	31632	30930	29916	35657	30505	19563	14
P0DP09;A0A0B4J2D9	P0DP09;A0A0B4J2D9	1;1	1;1	1;1		IGKV1D-13	sp|P0DP09|KV113_HUMAN Immunoglobulin kappa variable 1-13 OS=Homo sapiens OX=9606 GN=IGKV1-13 PE=3 SV=1;sp|A0A0B4J2D9|KVD13_HUMAN Immunoglobulin kappa variable 1D-13 OS=Homo sapiens OX=9606 GN=IGKV1D-13 PE=3 SV=1	2	1	1	1	1	1	1	13.7	13.7	13.7	12.569	117	117;117	2			1							0	20.054	452.97	542.75	752.5	654.2	1266.4	616.96	4050.3	435.26	448.45	548.21	749.14	674.03	1253.5	714.86	3947.9	419.68	1
P0DSN7;A0A075B6S9	P0DSN7;A0A075B6S9	1;1	1;1	1;1		IGKV1D-37	sp|P0DSN7|KVD37_HUMAN Probable non-functional immunoglobulinn kappa variable 1D-37 OS=Homo sapiens OX=9606 GN=IGKV1D-37 PE=1 SV=1;sp|A0A075B6S9|KV137_HUMAN Probable non-functional immunoglobulinn kappa variable 1-37 OS=Homo sapiens OX=9606 GN=IGKV1-37 PE=1	2	1	1	1	1	1	1	13.7	13.7	13.7	12.688	117	117;117	2			1							0	12.425	0	0	0	0	0	0	0	0	0	0	0	0	0	0	0	0	0
P10412;P16403;P16402;Q02539;P22492	P10412;P16403;P16402;Q02539;P22492	2;2;2;1;1	2;2;2;1;1	2;2;2;1;1	Histone H1.4;Histone H1.2;Histone H1.3;Histone H1.1;Histone H1t	HIST1H1E;HIST1H1C;HIST1H1D;HIST1H1A;HIST1H1T	sp|P10412|H14_HUMAN Histone H1.4 OS=Homo sapiens OX=9606 GN=H1-4 PE=1 SV=2;sp|P16403|H12_HUMAN Histone H1.2 OS=Homo sapiens OX=9606 GN=H1-2 PE=1 SV=2;sp|P16402|H13_HUMAN Histone H1.3 OS=Homo sapiens OX=9606 GN=H1-3 PE=1 SV=2;sp|Q02539|H11_HUMAN Histone H1.	5	2	2	2	2	2	2	10.5	10.5	10.5	21.865	219	219;213;221;215;207	3.89			2	3	1	1	1	1		0	21.234	21861	21914	29439	37949	44793	24974	34814	18145	21614	22192	29461	38373	44541	25549	34015	17495	14
P10515;H0YDD4;E9PEJ4	P10515;H0YDD4;E9PEJ4	15;12;11	15;12;11	15;12;11	Dihydrolipoyllysine-residue acetyltransferase component of pyruvate dehydrogenase complex, mitochondrial;Acetyltransferase component of pyruvate dehydrogenase complex	DLAT	sp|P10515|ODP2_HUMAN Dihydrolipoyllysine-residue acetyltransferase component of pyruvate dehydrogenase complex, mitochondrial OS=Homo sapiens OX=9606 GN=DLAT PE=1 SV=3;tr|H0YDD4|H0YDD4_HUMAN Acetyltransferase component of pyruvate dehydrogenase complex (Fr	3	15	15	15	15	15	15	32.3	32.3	32.3	68.996	647	647;479;542	3.45	1		17	14	6	5	5	3		0	148.52	22276	26075	33034	31485	414830	30809	31281	20805	22049	26321	32933	38965	405300	33140	30597	20060	59
P10599	P10599	2	2	2	Thioredoxin	TXN	sp|P10599|THIO_HUMAN Thioredoxin OS=Homo sapiens OX=9606 GN=TXN PE=1 SV=3	1	2	2	2	2	2	2	19	19	19	11.737	105	105	3.5				1	1					0	12.638	0	0	0	0	0	0	0	0	0	0	0	0	0	0	0	0	0
P10809;E7EXB4;E7ESH4	P10809;E7EXB4;E7ESH4	2;1;1	2;1;1	2;1;1	60 kDa heat shock protein, mitochondrial	HSPD1	sp|P10809|CH60_HUMAN 60 kDa heat shock protein, mitochondrial OS=Homo sapiens OX=9606 GN=HSPD1 PE=1 SV=2;tr|E7EXB4|E7EXB4_HUMAN 60 kDa heat shock protein, mitochondrial (Fragment) OS=Homo sapiens OX=9606 GN=HSPD1 PE=1 SV=1;tr|E7ESH4|E7ESH4_HUMAN 60 kDa hea	3	2	2	2	2	2	2	5.2	5.2	5.2	61.054	573	573;221;234	2			2							0	15.967	2367.9	3083.8	3814	2665.3	3362.7	2706.1	2899.4	1893.1	2345.9	3107.6	3791.3	2723.6	3359.5	2735.8	2835.4	1825.4	3
P11021	P11021	11	11	11	78 kDa glucose-regulated protein	HSPA5	sp|P11021|BIP_HUMAN Endoplasmic reticulum chaperone BiP OS=Homo sapiens OX=9606 GN=HSPA5 PE=1 SV=2	1	11	11	11	11	11	11	22.6	22.6	22.6	72.332	654	654	2.88			7	6	1	2				0	88.256	28272	25517	37874	29111	33070	30650	31426	17529	27934	25918	37646	29617	33151	30916	30738	16901	16
P11142;E9PKE3;E9PNE6;A8K7Q2;E9PQQ4;E9PN89;E9PQK7;E9PLF4;E9PK54;P54652;E9PI65;E9PM13;P0DMV8;P0DMV9;E9PS65;E9PPY6;P34931;Q53FA3;A0A0G2JIW1;E9PN25;V9GZ37	P11142;E9PKE3;E9PNE6;A8K7Q2	8;8;7;5;3;3;3;3;3;3;2;2;2;2;2;2;2;2;2;2;1	8;8;7;5;3;3;3;3;3;3;2;2;2;2;2;2;2;2;2;2;1	6;6;5;4;2;3;2;2;2;1;1;1;0;0;1;1;0;0;0;1;0	Heat shock cognate 71 kDa protein	HSPA8	sp|P11142|HSP7C_HUMAN Heat shock cognate 71 kDa protein OS=Homo sapiens OX=9606 GN=HSPA8 PE=1 SV=1;tr|E9PKE3|E9PKE3_HUMAN Heat shock cognate 71 kDa protein OS=Homo sapiens OX=9606 GN=HSPA8 PE=1 SV=1;tr|E9PNE6|E9PNE6_HUMAN Heat shock cognate 71 kDa protein	21	8	8	6	8	8	6	15.6	15.6	12.5	70.897	646	646;627;500;410;171;312;178;187;183;639;168;150;641;641;223;137;641;641;642;132;476	3.45			5	1	1	3	1			0	71.934	14230	14405	17406	15678	17248	14455	13245	7799.2	14071	14570	17347	15904	17262	14551	12961	7520	11
P11177;F8WF02;C9J634	P11177;F8WF02;C9J634	4;3;3	4;3;3	4;3;3	Pyruvate dehydrogenase E1 component subunit beta, mitochondrial	PDHB	sp|P11177|ODPB_HUMAN Pyruvate dehydrogenase E1 component subunit beta, mitochondrial OS=Homo sapiens OX=9606 GN=PDHB PE=1 SV=3;tr|F8WF02|F8WF02_HUMAN Pyruvate dehydrogenase E1 component subunit beta OS=Homo sapiens OX=9606 GN=PDHB PE=1 SV=1;tr|C9J634|C9J63	3	4	4	4	4	4	4	15.6	15.6	15.6	39.233	359	359;251;350	2.25			3	1						0	59.775	5666.8	6622.8	6475	7177.5	48095	7556.7	7449.6	5488.5	5609.2	6671.4	6478	8010.6	47104	7882.2	7287.7	5292	6
P12004	P12004	1	1	1	Proliferating cell nuclear antigen	PCNA	sp|P12004|PCNA_HUMAN Proliferating cell nuclear antigen OS=Homo sapiens OX=9606 GN=PCNA PE=1 SV=1	1	1	1	1	1	1	1	7.3	7.3	7.3	28.768	261	261	2			1							0	8.2414	727.51	936.29	885.38	1402.1	1817.2	910.31	855.3	704.08	720.69	941.6	891.09	1418.5	1803.5	921.79	836.88	678.88	1
P12268;H0Y4R1	P12268;H0Y4R1	1;1	1;1	1;1	Inosine-5-monophosphate dehydrogenase 2	IMPDH2	sp|P12268|IMDH2_HUMAN Inosine-5-monophosphate dehydrogenase 2 OS=Homo sapiens OX=9606 GN=IMPDH2 PE=1 SV=2;tr|H0Y4R1|H0Y4R1_HUMAN Inosine-5-monophosphate dehydrogenase 2 (Fragment) OS=Homo sapiens OX=9606 GN=IMPDH2 PE=1 SV=1	2	1	1	1	1	1	1	2.3	2.3	2.3	55.804	514	514;470	4					1					0	6.8516	1838.6	1566.9	2115.9	2109.1	1973.2	1904.5	2132	1242.5	1816	1591.8	2109.9	2129.6	1983.1	1925.1	2084.6	1198	1
P12956;B1AHC9	P12956;B1AHC9	9;8	9;8	9;8	X-ray repair cross-complementing protein 6	XRCC6	sp|P12956|XRCC6_HUMAN X-ray repair cross-complementing protein 6 OS=Homo sapiens OX=9606 GN=XRCC6 PE=1 SV=2;tr|B1AHC9|B1AHC9_HUMAN ATP-dependent DNA helicase 2 subunit 1 OS=Homo sapiens OX=9606 GN=XRCC6 PE=1 SV=1	2	9	9	9	9	9	9	19.4	19.4	19.4	69.842	609	609;559	2.87			8	4	1	1	1			0	77.385	21089	23122	29074	28799	31167	25580	27849	16133	20864	23364	29001	29164	31187	25868	27233	15555	19
P13639	P13639	2	2	2	Elongation factor 2	EEF2	sp|P13639|EF2_HUMAN Elongation factor 2 OS=Homo sapiens OX=9606 GN=EEF2 PE=1 SV=4	1	2	2	2	2	2	2	2.1	2.1	2.1	95.337	858	858	3.5			1			1				0	13.05	3874.1	2734.4	3570.1	3045.7	3555.3	2731.6	2604.5	1985	3822.7	2788.8	3554.5	3095.7	3551.3	2754.3	2548.3	1913.9	2
P14649;F8W1I5	P14649;F8W1I5	5;4	3;2	3;2	Myosin light chain 6B	MYL6B	sp|P14649|MYL6B_HUMAN Myosin light chain 6B OS=Homo sapiens OX=9606 GN=MYL6B PE=1 SV=1;tr|F8W1I5|F8W1I5_HUMAN Myosin light chain 6B OS=Homo sapiens OX=9606 GN=MYL6B PE=1 SV=1	2	5	3	3	5	3	3	27.9	16.3	16.3	22.764	208	208;175	4.5			1	1			1	1		0	33.831	13656	19622	19167	18038	17064	15969	17128	11698	13541	19709	19137	18243	17138	16126	16750	11279	7
P14868;C9J7S3;C9JLC1;H7BZ35	P14868;C9J7S3;C9JLC1	4;2;2;1	4;2;2;1	4;2;2;1	Aspartate--tRNA ligase, cytoplasmic	DARS	sp|P14868|SYDC_HUMAN Aspartate--tRNA ligase, cytoplasmic OS=Homo sapiens OX=9606 GN=DARS1 PE=1 SV=2;tr|C9J7S3|C9J7S3_HUMAN Aspartyl-tRNA synthetase (Fragment) OS=Homo sapiens OX=9606 GN=DARS1 PE=1 SV=8;tr|C9JLC1|C9JLC1_HUMAN Aspartyl-tRNA synthetase (Fragm	4	4	4	4	4	4	4	9.6	9.6	9.6	57.136	501	501;175;182;188	3.4			1	2	1	1				0	25.764	8938.1	7719.1	10869	9177	9007.6	9774.8	10298	6176	8829	7843	10816	9296.4	9071.2	9856.5	10071	5954.9	6
P15814	P15814	1	1	1	Immunoglobulin lambda-like polypeptide 1	IGLL1	sp|P15814|IGLL1_HUMAN Immunoglobulin lambda-like polypeptide 1 OS=Homo sapiens OX=9606 GN=IGLL1 PE=1 SV=1	1	1	1	1	1	1	1	7	7	7	22.963	213	213	2			1							0	19.646	534.19	805.08	1906.9	678.53	850.53	906.09	937.64	820.03	529.97	816.71	1882.7	704.82	854.42	913.33	917.07	790.67	1
P15924	P15924	1	1	1	Desmoplakin	DSP	sp|P15924|DESP_HUMAN Desmoplakin OS=Homo sapiens OX=9606 GN=DSP PE=1 SV=3	1	1	1	1	1	1	1	0.3	0.3	0.3	331.77	2871	2871	2			1							0	7.0571	0	0	0	0	0	0	0	0	0	0	0	0	0	0	0	0	0
P16401	P16401	3	3	3	Histone H1.5	HIST1H1B	sp|P16401|H15_HUMAN Histone H1.5 OS=Homo sapiens OX=9606 GN=H1-5 PE=1 SV=3	1	3	3	3	3	3	3	14.2	14.2	14.2	22.58	226	226	4			2	2	1	1	1	1		0	27.682	15599	17121	20691	30478	30800	18695	22600	11176	15433	17293	20765	30684	30699	19017	22091	10776	10
P16615;J3QSY6	P16615;J3QSY6	1;1	1;1	1;1	Sarcoplasmic/endoplasmic reticulum calcium ATPase 2	ATP2A2	sp|P16615|AT2A2_HUMAN Sarcoplasmic/endoplasmic reticulum calcium ATPase 2 OS=Homo sapiens OX=9606 GN=ATP2A2 PE=1 SV=1;tr|J3QSY6|J3QSY6_HUMAN Sarcoplasmic/endoplasmic reticulum calcium ATPase 2 OS=Homo sapiens OX=9606 GN=ATP2A2 PE=1 SV=1	2	1	1	1	1	1	1	0.7	0.7	0.7	114.76	1042	1042;50	3				1						1	-2	1088.6	999.43	1270.3	1273.7	1254.5	1048.4	787.62	487.23	1075.7	1013.2	1267.3	1287.2	1256.8	1050.9	771.52	469.78	1
P17066;P48741	P17066;P48741	3;2	1;1	1;1	Heat shock 70 kDa protein 6;Putative heat shock 70 kDa protein 7	HSPA6;HSPA7	sp|P17066|HSP76_HUMAN Heat shock 70 kDa protein 6 OS=Homo sapiens OX=9606 GN=HSPA6 PE=1 SV=2;sp|P48741|HSP77_HUMAN Putative heat shock 70 kDa protein 7 OS=Homo sapiens OX=9606 GN=HSPA7 PE=5 SV=2	2	3	1	1	3	1	1	4.8	1.7	1.7	71.027	643	643;367	2			1							0	10.118	979.55	886.33	1377.5	953.76	1100.5	1132.8	1055.9	592.24	967.86	900.69	1367.7	972.44	1105.4	1139.1	1033.2	571.04	1
P17987;F5H282;E7EQR6	P17987;F5H282;E7EQR6	1;1;1	1;1;1	1;1;1	T-complex protein 1 subunit alpha	TCP1	sp|P17987|TCPA_HUMAN T-complex protein 1 subunit alpha OS=Homo sapiens OX=9606 GN=TCP1 PE=1 SV=1;tr|F5H282|F5H282_HUMAN T-complex protein 1 subunit alpha OS=Homo sapiens OX=9606 GN=TCP1 PE=1 SV=1;tr|E7EQR6|E7EQR6_HUMAN T-complex protein 1 subunit alpha OS=	3	1	1	1	1	1	1	2.2	2.2	2.2	60.343	556	556;332;401	4					1					0	11.206	5535.6	6370.2	6153.7	5435.6	6904.6	5332.3	6508.7	4154.7	5478.7	6417.9	6140.3	5535.5	6893	5413.3	6362	4006	2
P18124;A8MUD9	P18124;A8MUD9	4;3	4;3	4;3	60S ribosomal protein L7	RPL7	sp|P18124|RL7_HUMAN 60S ribosomal protein L7 OS=Homo sapiens OX=9606 GN=RPL7 PE=1 SV=1;tr|A8MUD9|A8MUD9_HUMAN 60S ribosomal protein L7 OS=Homo sapiens OX=9606 GN=RPL7 PE=1 SV=1	2	4	4	4	4	4	4	20.6	20.6	20.6	29.225	248	248;208	3			1	4	1					0	28.829	8592.2	11603	13299	9300.2	10773	10588	10484	6111.3	8515.3	11679	13226	9487.4	10810	10666	10256	5892.5	5
P18621;J3KSJ0;A0A087WY81;J3KRB3;A0A087WWH0;J3QS96;A0A087WXM6;J3QQT2;J3KRX5;A0A0A6YYL6	P18621;J3KSJ0;A0A087WY81;J3KRB3;A0A087WWH0;J3QS96;A0A087WXM6;J3QQT2;J3KRX5;A0A0A6YYL6	1;1;1;1;1;1;1;1;1;1	1;1;1;1;1;1;1;1;1;1	1;1;1;1;1;1;1;1;1;1	60S ribosomal protein L17	RPL17;RPL17-C18orf32	sp|P18621|RL17_HUMAN 60S ribosomal protein L17 OS=Homo sapiens OX=9606 GN=RPL17 PE=1 SV=3;tr|J3KSJ0|J3KSJ0_HUMAN 60S ribosomal protein L17 (Fragment) OS=Homo sapiens OX=9606 GN=RPL17 PE=1 SV=1;tr|A0A087WY81|A0A087WY81_HUMAN 60S ribosomal protein L17 (Fragm	10	1	1	1	1	1	1	5.4	5.4	5.4	21.397	184	184;56;97;129;131;138;169;171;174;228	2			1							0	6.957	1548	1465.7	1689.6	1306.1	1423.3	1438.3	1332.7	1068.8	1530	1483.7	1681.8	1328.2	1429.8	1446.3	1304.1	1030.6	1
P19474	P19474	2	2	2	E3 ubiquitin-protein ligase TRIM21	TRIM21	sp|P19474|RO52_HUMAN E3 ubiquitin-protein ligase TRIM21 OS=Homo sapiens OX=9606 GN=TRIM21 PE=1 SV=1	1	2	2	2	2	2	2	5.7	5.7	5.7	54.169	475	475	3.5			1			1				0	16.14	3121.4	3611.6	4086.9	2979.4	3287.1	3603.2	3782.4	2834.3	3089.4	3642.9	4066.2	3034	3307.6	3632.7	3699.2	2732.8	2
P20671;Q6FI13;A0A0U1RRH7;Q99878;Q9BTM1;Q16777;Q93077;Q7L7L0;P04908;A0A0U1RR32;Q96KK5;P0C0S8;P16104;A0A3B3IS11;Q96QV6;Q8IUE6;H0YFX9;C9J0D1;A0A494C189;REV__Q8NB25;P0C0S5;REV__H0Y672;Q71UI9;REV__E7EQ67;REV__H7BY63;REV__H0YBA5;REV__A0A087X2A7	P20671;Q6FI13;A0A0U1RRH7;Q99878;Q9BTM1;Q16777;Q93077;Q7L7L0;P04908;A0A0U1RR32;Q96KK5;P0C0S8;P16104;A0A3B3IS11;Q96QV6;Q8IUE6;H0YFX9	3;3;3;3;3;3;3;3;3;3;3;3;2;2;2;2;2;1;1;1;1;1;1;1;1;1;1	3;3;3;3;3;3;3;3;3;3;3;3;2;2;2;2;2;1;1;1;1;1;1;1;1;1;1	3;3;3;3;3;3;3;3;3;3;3;3;2;2;2;2;2;1;1;1;1;1;1;1;1;1;1	Histone H2A type 1-D;Histone H2A type 2-A;Histone H2A type 1-J;Histone H2A.J;Histone H2A type 2-C;Histone H2A type 1-C;Histone H2A type 3;Histone H2A type 1-B/E;Histone H2A type 1-H;Histone H2A type 1;Histone H2AX;Histone H2A type 1-A;Histone H2A type 2-B;Histone H2A	HIST1H2AD;HIST2H2AA3;HIST1H2AJ;H2AFJ;HIST2H2AC;HIST1H2AC;HIST3H2A;HIST1H2AB;HIST1H2AH;HIST1H2AG;H2AFX;HIST1H2AA;HIST2H2AB	sp|P20671|H2A1D_HUMAN Histone H2A type 1-D OS=Homo sapiens OX=9606 GN=H2AC7 PE=1 SV=2;sp|Q6FI13|H2A2A_HUMAN Histone H2A type 2-A OS=Homo sapiens OX=9606 GN=H2AC18 PE=1 SV=3;tr|A0A0U1RRH7|A0A0U1RRH7_HUMAN Histone H2A OS=Homo sapiens OX=9606 PE=3 SV=1;sp|Q99	27	3	3	3	3	3	3	26.9	26.9	26.9	14.107	130	130;130;170;128;129;129;130;130;130;169;128;130;143;140;131;130;92;122;127;1140;128;141;128;529;936;996;1098	4.33			2	4	2	3	2	2		0	25.239	24215	29169	38149	43509	43645	35505	42819	15051	23975	29442	38115	43913	43695	36016	41856	14512	22
P22695;H3BRG4	P22695;H3BRG4	1;1	1;1	1;1	Cytochrome b-c1 complex subunit 2, mitochondrial	UQCRC2	sp|P22695|QCR2_HUMAN Cytochrome b-c1 complex subunit 2, mitochondrial OS=Homo sapiens OX=9606 GN=UQCRC2 PE=1 SV=3;tr|H3BRG4|H3BRG4_HUMAN Cytochrome b-c1 complex subunit 2, mitochondrial OS=Homo sapiens OX=9606 GN=UQCRC2 PE=1 SV=1	2	1	1	1	1	1	1	3.5	3.5	3.5	48.442	453	453;412	5						1				0	6.645	1203.5	4056.6	2167	1387.9	1789.4	3045.7	2964.9	1124.5	1209	4031.8	2168.2	1426.1	1821.1	3058	2900.6	1084.2	1
P23083	P23083	2	1	1	Ig heavy chain V-I region V35		sp|P23083|HV102_HUMAN Immunoglobulin heavy variable 1-2 OS=Homo sapiens OX=9606 GN=IGHV1-2 PE=1 SV=2	1	2	1	1	2	1	1	20.5	11.1	11.1	13.085	117	117	2			1							0	13.583	3062.8	4726.2	6459.8	6011.6	5429.5	6356.4	5621.8	1675.6	3039.3	4757.1	6436.1	6072.3	5482.1	6378.9	5502.2	1615.7	2
P23396;E9PSF4;E9PPU1;H0YEU2;E9PL09	P23396;E9PSF4;E9PPU1;H0YEU2;E9PL09	1;1;1;1;1	1;1;1;1;1	1;1;1;1;1	40S ribosomal protein S3	RPS3	sp|P23396|RS3_HUMAN 40S ribosomal protein S3 OS=Homo sapiens OX=9606 GN=RPS3 PE=1 SV=2;tr|E9PSF4|E9PSF4_HUMAN 40S ribosomal protein S3 OS=Homo sapiens OX=9606 GN=RPS3 PE=1 SV=1;tr|E9PPU1|E9PPU1_HUMAN 40S ribosomal protein S3 OS=Homo sapiens OX=9606 GN=RPS3	5	1	1	1	1	1	1	5.3	5.3	5.3	26.688	243	243;103;158;171;231	2			1							0.0084746	6.312	1254.1	1630.1	2433.3	3970.4	1614.7	1378.3	1641.7	1354.2	1242.4	1645.9	2444.1	3948.3	1640.1	1397	1604.8	1305.7	1
P25705;K7ERX7;K7EK77;K7ESA0;K7EQH4;K7EJP1;K7ENJ4	P25705;K7ERX7;K7EK77	5;4;4;2;2;2;2	5;4;4;2;2;2;2	5;4;4;2;2;2;2	ATP synthase subunit alpha, mitochondrial	ATP5A1	sp|P25705|ATPA_HUMAN ATP synthase subunit alpha, mitochondrial OS=Homo sapiens OX=9606 GN=ATP5F1A PE=1 SV=1;tr|K7ERX7|K7ERX7_HUMAN ATP synthase subunit alpha, mitochondrial (Fragment) OS=Homo sapiens OX=9606 GN=ATP5F1A PE=1 SV=1;tr|K7EK77|K7EK77_HUMAN ATP	7	5	5	5	5	5	5	12.7	12.7	12.7	59.75	553	553;205;207;77;111;144;199	2.33			4	2						0	53.202	11946	13601	15619	10868	12863	12837	11906	7469.2	11822	13724	15532	11093	12909	12909	11650	7201.8	7
P26373;J3QSB4;H3BTH3	P26373;J3QSB4;H3BTH3	2;2;1	2;2;1	2;2;1	60S ribosomal protein L13	RPL13	sp|P26373|RL13_HUMAN 60S ribosomal protein L13 OS=Homo sapiens OX=9606 GN=RPL13 PE=1 SV=4;tr|J3QSB4|J3QSB4_HUMAN 60S ribosomal protein L13 (Fragment) OS=Homo sapiens OX=9606 GN=RPL13 PE=1 SV=1;tr|H3BTH3|H3BTH3_HUMAN 60S ribosomal protein L13 OS=Homo sapien	3	2	2	2	2	2	2	10	10	10	24.261	211	211;126;63	3.4			1	2	1	1				0	33.741	5304.3	4965.1	6332.3	4419.6	4679.9	4474.5	4854.7	2970.5	5242.1	5031.8	6293.6	4499.5	4697	4519.3	4747.4	2864.2	3
P31943;E9PCY7;G8JLB6;H0YB39;P55795;D6RBM0;H0YBD7;H0YBG7;D6RIU0;E7EN40;P52597;D6RFM3;D6R9T0;E5RGV0;D6RDU3;D6RDL0;D6RJ04;D6RIH9;D6RAM1;E7EQJ0;E5RGH4;D6RIT2;D6RF17	P31943;E9PCY7;G8JLB6;H0YB39;P55795;D6RBM0;H0YBD7;H0YBG7;D6RIU0;E7EN40;P52597	4;4;4;3;2;2;2;2;2;2;2;1;1;1;1;1;1;1;1;1;1;1;1	4;4;4;3;2;2;2;2;2;2;2;1;1;1;1;1;1;1;1;1;1;1;1	4;4;4;3;2;2;2;2;2;2;2;1;1;1;1;1;1;1;1;1;1;1;1	Heterogeneous nuclear ribonucleoprotein H;Heterogeneous nuclear ribonucleoprotein H, N-terminally processed;Heterogeneous nuclear ribonucleoprotein H2;Heterogeneous nuclear ribonucleoprotein F;Heterogeneous nuclear ribonucleoprotein F, N-terminally processed	HNRNPH1;HNRNPH2;HNRNPF	sp|P31943|HNRH1_HUMAN Heterogeneous nuclear ribonucleoprotein H OS=Homo sapiens OX=9606 GN=HNRNPH1 PE=1 SV=4;tr|E9PCY7|E9PCY7_HUMAN Heterogeneous nuclear ribonucleoprotein H OS=Homo sapiens OX=9606 GN=HNRNPH1 PE=1 SV=1;tr|G8JLB6|G8JLB6_HUMAN Heterogeneous	23	4	4	4	4	4	4	11.8	11.8	11.8	49.229	449	449;429;472;277;449;212;194;185;168;166;415;163;161;155;171;84;172;184;130;115;100;164;49	2.25			3	1						0	38.582	2985.4	3523.1	4303.1	2633.7	3218.5	3415.5	3285.2	2117.2	2955.3	3554.9	4273.3	2696.9	3233.5	3436.4	3214.1	2041.4	3
P33778;Q16778;P23527;P06899;Q8N257;Q6DRA6;Q6DN03	P33778;Q16778;P23527;P06899;Q8N257	5;5;5;5;3;2;2	1;1;1;1;1;1;1	1;1;1;1;1;1;1	Histone H2B type 1-B;Histone H2B type 2-E;Histone H2B type 1-O;Histone H2B type 1-J;Histone H2B type 3-B	HIST1H2BB;HIST2H2BE;HIST1H2BO;HIST1H2BJ;HIST3H2BB	sp|P33778|H2B1B_HUMAN Histone H2B type 1-B OS=Homo sapiens OX=9606 GN=H2BC3 PE=1 SV=2;sp|Q16778|H2B2E_HUMAN Histone H2B type 2-E OS=Homo sapiens OX=9606 GN=H2BC21 PE=1 SV=3;sp|P23527|H2B1O_HUMAN Histone H2B type 1-O OS=Homo sapiens OX=9606 GN=H2BC17 PE=1 S	7	5	1	1	5	1	1	37.3	7.1	7.1	13.95	126	126;126;126;126;126;164;193	2.33			2	1						0	7.6638	3404.5	2902.9	4012.6	4680.8	4698.7	4095.3	4624	1996	3362.6	2949.7	4009.2	4722.8	4709.8	4143.8	4521.1	1924.6	3
P33993;C9J8M6	P33993;C9J8M6	1;1	1;1	1;1	DNA replication licensing factor MCM7	MCM7	sp|P33993|MCM7_HUMAN DNA replication licensing factor MCM7 OS=Homo sapiens OX=9606 GN=MCM7 PE=1 SV=4;tr|C9J8M6|C9J8M6_HUMAN DNA replication licensing factor MCM7 (Fragment) OS=Homo sapiens OX=9606 GN=MCM7 PE=1 SV=1	2	1	1	1	1	1	1	2.1	2.1	2.1	81.307	719	719;183	4					1					1	-2	0	0	0	0	0	0	0	0	0	0	0	0	0	0	0	0	0
P35268;K7EJT5;K7EP65;K7EKS7;K7ELC4;K7EMH1;K7ERI7	P35268;K7EJT5;K7EP65;K7EKS7;K7ELC4;K7EMH1;K7ERI7	1;1;1;1;1;1;1	1;1;1;1;1;1;1	1;1;1;1;1;1;1	60S ribosomal protein L22	RPL22	sp|P35268|RL22_HUMAN 60S ribosomal protein L22 OS=Homo sapiens OX=9606 GN=RPL22 PE=1 SV=2;tr|K7EJT5|K7EJT5_HUMAN 60S ribosomal protein L22 (Fragment) OS=Homo sapiens OX=9606 GN=RPL22 PE=1 SV=1;tr|K7EP65|K7EP65_HUMAN 60S ribosomal protein L22 (Fragment) OS=	7	1	1	1	1	1	1	8.6	8.6	8.6	14.787	128	128;47;48;53;79;89;95	3				1						0	7.6531	2030.2	2159.7	2937.9	1864.1	2550	1851.9	2256.7	1137.5	2008.1	2185.1	2916.6	1911.9	2541.9	1880.9	2205.9	1096.8	2
P35579;Q5BKV1;B1AH99;P12883;P12882;Q9UKX2;Q9Y623;P13535;P11055;Q9UKX3;A7E2Y1;REV__S4R3H4;REV__E7EQT4;REV__Q9UKV3;A0A6E1W127	P35579	132;10;7;1;1;1;1;1;1;1;1;1;1;1;1	132;10;7;1;1;1;1;1;1;1;1;1;1;1;1	107;8;6;0;0;0;0;0;0;0;0;1;1;1;0	Myosin-9	MYH9	sp|P35579|MYH9_HUMAN Myosin-9 OS=Homo sapiens OX=9606 GN=MYH9 PE=1 SV=4	15	132	132	107	132	132	107	62.7	62.7	50.5	226.53	1960	1960;218;103;1935;1939;1941;1939;1937;1940;1938;1983;1283;1301;1341;1941	3.46	38	30	252	167	131	114	72	54	6	0	323.31	1073000	1009800	1399800	1159800	1265100	1164700	1220100	552960	1060400	1024100	1392900	1177600	1268500	1175500	1193300	533160	847
P35580;E7ERA5;P13533;Q13439;REV__Q8IYT3;H0Y6I0	P35580	115;9;2;1;1;1	97;7;1;1;1;1	89;7;0;1;1;1	Myosin-10	MYH10	sp|P35580|MYH10_HUMAN Myosin-10 OS=Homo sapiens OX=9606 GN=MYH10 PE=1 SV=3	6	115	97	89	115	97	89	58	49.1	45.6	229	1976	1976;187;1939;2230;715;2099	3.51	9	7	148	110	70	43	32	26	13	0	323.31	669650	652720	909960	739750	803700	744820	757680	372860	661970	661570	905240	751290	805960	751130	741110	359510	526
P35749;A0A494C024	P35749	26;8	1;0	1;0	Myosin-11	MYH11	sp|P35749|MYH11_HUMAN Myosin-11 OS=Homo sapiens OX=9606 GN=MYH11 PE=1 SV=3	2	26	1	1	26	1	1	12.3	0.7	0.7	227.34	1972	1972;635	2			1							1	-2	582.38	1102.1	1585.3	810.57	910.55	487.53	354.82	897.72	579.28	1107.6	1571	831.78	905.37	490.59	347.63	865.58	1
P36578;H3BTP7;H3BM89;H3BU31	P36578;H3BTP7;H3BM89	3;2;2;1	3;2;2;1	3;2;2;1	60S ribosomal protein L4	RPL4	sp|P36578|RL4_HUMAN 60S ribosomal protein L4 OS=Homo sapiens OX=9606 GN=RPL4 PE=1 SV=5;tr|H3BTP7|H3BTP7_HUMAN 60S ribosomal protein L4 (Fragment) OS=Homo sapiens OX=9606 GN=RPL4 PE=1 SV=1;tr|H3BM89|H3BM89_HUMAN 60S ribosomal protein L4 OS=Homo sapiens OX=9	4	3	3	3	3	3	3	6.6	6.6	6.6	47.697	427	427;170;333;171	5.33				1			1	1		0	21.016	4008.5	5784.4	5866.1	3903	4907	4769.9	4136.7	2456.2	3975.1	5811.5	5835.9	3994.1	4919.7	4790.1	4049.1	2368.2	1
P38646;D6RA73;D6RJI2;H0YBG6;A0A3B3ITI4	P38646;D6RA73;D6RJI2;H0YBG6;A0A3B3ITI4	2;1;1;1;1	2;1;1;1;1	2;1;1;1;1	Stress-70 protein, mitochondrial	HSPA9	sp|P38646|GRP75_HUMAN Stress-70 protein, mitochondrial OS=Homo sapiens OX=9606 GN=HSPA9 PE=1 SV=2;tr|D6RA73|D6RA73_HUMAN Stress-70 protein, mitochondrial (Fragment) OS=Homo sapiens OX=9606 GN=HSPA9 PE=1 SV=1;tr|D6RJI2|D6RJI2_HUMAN Stress-70 protein, mitoch	5	2	2	2	2	2	2	3.8	3.8	3.8	73.68	679	679;62;95;163;180	2			2							0	23.898	3285.1	3190	4798.4	3899.9	4417.9	3320	4089.5	2229.6	3247.3	3236.1	4771.8	3963.6	4412.5	3372.2	3997.2	2149.8	2
P39023;H7C422;B5MCW2;G5E9G0;H7C3M2	P39023;H7C422;B5MCW2;G5E9G0;H7C3M2	2;2;2;2;1	2;2;2;2;1	2;2;2;2;1	60S ribosomal protein L3	RPL3	sp|P39023|RL3_HUMAN 60S ribosomal protein L3 OS=Homo sapiens OX=9606 GN=RPL3 PE=1 SV=2;tr|H7C422|H7C422_HUMAN 60S ribosomal protein L3 (Fragment) OS=Homo sapiens OX=9606 GN=RPL3 PE=1 SV=1;tr|B5MCW2|B5MCW2_HUMAN 60S ribosomal protein L3 (Fragment) OS=Homo s	5	2	2	2	2	2	2	7.7	7.7	7.7	46.108	403	403;305;272;351;261	4.25			1		1	1	1			0	12.232	7971.4	9413.5	11015	6759.7	7551.9	8959.3	10092	5054.4	7891	9494.8	10941	6909.1	7612.5	9046.4	9867.7	4873.5	5
P41252;J3KR24;A0A0A0MSX9	P41252;J3KR24;A0A0A0MSX9	1;1;1	1;1;1	1;1;1	Isoleucine--tRNA ligase, cytoplasmic	IARS	sp|P41252|SYIC_HUMAN Isoleucine--tRNA ligase, cytoplasmic OS=Homo sapiens OX=9606 GN=IARS1 PE=1 SV=2;tr|J3KR24|J3KR24_HUMAN Isoleucyl-tRNA synthetase OS=Homo sapiens OX=9606 GN=IARS1 PE=1 SV=1;tr|A0A0A0MSX9|A0A0A0MSX9_HUMAN Isoleucyl-tRNA synthetase OS=Hom	3	1	1	1	1	1	1	0.8	0.8	0.8	144.5	1262	1262;1152;1242	2			1							0	6.4958	2531.2	2540.8	2933.8	2236.5	2409.1	2837.6	2762.2	1784.5	2502.7	2569.2	2919.8	2274.4	2428.8	2854	2702.3	1720.6	1
P46776;E9PJD9;E9PLL6;E9PLX7	P46776;E9PJD9;E9PLL6;E9PLX7	1;1;1;1	1;1;1;1	1;1;1;1	60S ribosomal protein L27a	RPL27A	sp|P46776|RL27A_HUMAN 60S ribosomal protein L27a OS=Homo sapiens OX=9606 GN=RPL27A PE=1 SV=2;tr|E9PJD9|E9PJD9_HUMAN 60S ribosomal protein L27a OS=Homo sapiens OX=9606 GN=RPL27A PE=1 SV=1;tr|E9PLL6|E9PLL6_HUMAN 60S ribosomal protein L27a OS=Homo sapiens OX=	4	1	1	1	1	1	1	7.4	7.4	7.4	16.561	148	148;91;108;113	2			1							0	7.6333	798.01	956.2	1510.3	979.76	1074.6	1022.1	1149.3	801.78	790.05	967.22	1498.6	999.18	1078.1	1033.4	1123.8	773.08	1
P46781;B5MCT8;C9JM19;F2Z3C0;A8MXK4	P46781;B5MCT8;C9JM19	3;2;2;1;1	3;2;2;1;1	3;2;2;1;1	40S ribosomal protein S9	RPS9	sp|P46781|RS9_HUMAN 40S ribosomal protein S9 OS=Homo sapiens OX=9606 GN=RPS9 PE=1 SV=3;tr|B5MCT8|B5MCT8_HUMAN 40S ribosomal protein S9 OS=Homo sapiens OX=9606 GN=RPS9 PE=1 SV=1;tr|C9JM19|C9JM19_HUMAN 40S ribosomal protein S9 OS=Homo sapiens OX=9606 GN=RPS9	5	3	3	3	3	3	3	16.5	16.5	16.5	22.591	194	194;139;156;77;79	2.75			2	1	1					0	21.24	5621	9404.1	9712.5	5726.9	6930.9	7247.2	6994.8	3314	5582.8	9433.4	9652.5	5871	6961.6	7292.9	6843.4	3195.4	4
P47755;C9JUG7;F8W9N7;A0A0D9SET8	P47755;C9JUG7;F8W9N7;A0A0D9SET8	2;2;2;2	1;1;1;1	1;1;1;1	F-actin-capping protein subunit alpha-2	CAPZA2	sp|P47755|CAZA2_HUMAN F-actin-capping protein subunit alpha-2 OS=Homo sapiens OX=9606 GN=CAPZA2 PE=1 SV=3;tr|C9JUG7|C9JUG7_HUMAN F-actin-capping protein subunit alpha OS=Homo sapiens OX=9606 GN=CAPZA2 PE=1 SV=1;tr|F8W9N7|F8W9N7_HUMAN F-actin-capping protei	4	2	1	1	2	1	1	9.8	6.3	6.3	32.949	286	286;146;174;174	3				1						0	8.6373	1131.5	1128.2	1502.3	981.22	1203.4	1015.3	1186.8	767.63	1118.7	1142.5	1491.9	1003.2	1203.5	1028.6	1160.2	740.15	1
P49327;A0A0U1RQF0	P49327;A0A0U1RQF0	6;6	6;6	6;6	Fatty acid synthase;[Acyl-carrier-protein] S-acetyltransferase;[Acyl-carrier-protein] S-malonyltransferase;3-oxoacyl-[acyl-carrier-protein] synthase;3-oxoacyl-[acyl-carrier-protein] reductase;3-hydroxyacyl-[acyl-carrier-protein] dehydratase;Enoyl-[acyl-carrier-protein] reductase;Oleoyl-[acyl-carrier-protein] hydrolase	FASN	sp|P49327|FAS_HUMAN Fatty acid synthase OS=Homo sapiens OX=9606 GN=FASN PE=1 SV=3;tr|A0A0U1RQF0|A0A0U1RQF0_HUMAN 3-hydroxyacyl-[acyl-carrier-protein] dehydratase OS=Homo sapiens OX=9606 GN=FASN PE=1 SV=1	2	6	6	6	6	6	6	3.3	3.3	3.3	273.42	2511	2511;2509	2.57			4	2	1					0	62.246	8922.7	10156	12273	9437.2	10616	9739.7	10603	6688.3	8830.2	10252	12212	9603.1	10641	9841	10369	6448.9	7
P49411	P49411	1	1	1	Elongation factor Tu, mitochondrial	TUFM	sp|P49411|EFTU_HUMAN Elongation factor Tu, mitochondrial OS=Homo sapiens OX=9606 GN=TUFM PE=1 SV=2	1	1	1	1	1	1	1	2.7	2.7	2.7	49.541	452	452	2			1							0	10.05	1731.5	2060.2	2550.8	1873.4	2015.8	2054.6	1865.7	1554.1	1714.2	2078.8	2536.7	1906.1	2025.6	2064.8	1825.8	1498.5	1
P50914;E7EPB3	P50914;E7EPB3	1;1	1;1	1;1	60S ribosomal protein L14	RPL14	sp|P50914|RL14_HUMAN 60S ribosomal protein L14 OS=Homo sapiens OX=9606 GN=RPL14 PE=1 SV=4;tr|E7EPB3|E7EPB3_HUMAN 60S ribosomal protein L14 OS=Homo sapiens OX=9606 GN=RPL14 PE=1 SV=1	2	1	1	1	1	1	1	5.6	5.6	5.6	23.432	215	215;124	1	1		1							0	7.6233	2140.9	2906.3	3500.8	2347.1	2987.7	2839.4	2866.7	1822.2	2121.9	2926.4	3479.3	2401.1	2993.8	2862.4	2804.1	1756.9	2
P51812;A0A2R8Y603;B4DG22;B1AXG1;B7ZB17	P51812;A0A2R8Y603;B4DG22;B1AXG1;B7ZB17	1;1;1;1;1	1;1;1;1;1	1;1;1;1;1	Ribosomal protein S6 kinase alpha-3	RPS6KA3	sp|P51812|KS6A3_HUMAN Ribosomal protein S6 kinase alpha-3 OS=Homo sapiens OX=9606 GN=RPS6KA3 PE=1 SV=1;tr|A0A2R8Y603|A0A2R8Y603_HUMAN Ribosomal protein S6 kinase alpha-3 (Fragment) OS=Homo sapiens OX=9606 GN=RPS6KA3 PE=1 SV=1;tr|B4DG22|B4DG22_HUMAN Non-spe	5	1	1	1	1	1	1	1.5	1.5	1.5	83.735	740	740;282;711;711;712	3				1						0	9.6586	1782	1822.7	1917.6	1394.7	1683	1811.4	1656.9	810.91	1762.1	1841.1	1908.7	1423.3	1691.6	1820.1	1621.4	781.88	1
P52907	P52907	3	3	2	F-actin-capping protein subunit alpha-1	CAPZA1	sp|P52907|CAZA1_HUMAN F-actin-capping protein subunit alpha-1 OS=Homo sapiens OX=9606 GN=CAPZA1 PE=1 SV=3	1	3	3	2	3	3	2	15	15	11.5	32.922	286	286	3			2	1	2					0	23.419	2402.2	1783.7	2028.5	1320.3	1685.3	1496.4	1672.8	1198.5	2371	1814.7	2016.2	1351.8	1686.5	1513.4	1635.6	1155.6	2
P52926;F5H2U8;F5H2A4;F5H6H0;H0YFY4	P52926;F5H2U8;F5H2A4;F5H6H0;H0YFY4	2;2;2;2;1	2;2;2;2;1	2;2;2;2;1	High mobility group protein HMGI-C	HMGA2	sp|P52926|HMGA2_HUMAN High mobility group protein HMGI-C OS=Homo sapiens OX=9606 GN=HMGA2 PE=1 SV=1;tr|F5H2U8|F5H2U8_HUMAN High mobility group protein HMGI-C OS=Homo sapiens OX=9606 GN=HMGA2 PE=1 SV=1;tr|F5H2A4|F5H2A4_HUMAN High mobility group protein HMGI	5	2	2	2	2	2	2	26.6	26.6	26.6	11.832	109	109;99;118;147;55	5.25				1		1	1	1		0	19.943	1490.2	888	1213.4	4642.3	2194.3	1801.2	2447.3	1014.5	1469.3	910.28	1251.5	4600	2220.2	1834.1	2391.3	978.16	4
P53985;Q5T8R3;Q5T8R5	P53985;Q5T8R3;Q5T8R5	2;1;1	2;1;1	2;1;1	Monocarboxylate transporter 1	SLC16A1	sp|P53985|MOT1_HUMAN Monocarboxylate transporter 1 OS=Homo sapiens OX=9606 GN=SLC16A1 PE=1 SV=3;tr|Q5T8R3|Q5T8R3_HUMAN Monocarboxylate transporter 1 (Fragment) OS=Homo sapiens OX=9606 GN=SLC16A1 PE=1 SV=1;tr|Q5T8R5|Q5T8R5_HUMAN Monocarboxylate transporter	3	2	2	2	2	2	2	4	4	4	53.944	500	500;296;456	2.5			1	1						0	12.065	909.82	929.05	1189.7	972.19	1068.7	2303.1	1960.1	1653.4	899.67	940.07	1184.1	987.65	1099.1	2303.3	1918.8	1594.2	1
P59998;R4GN08;H7C0A3;F8WCF6	P59998;R4GN08;H7C0A3;F8WCF6	1;1;1;1	1;1;1;1	1;1;1;1	Actin-related protein 2/3 complex subunit 4	ARPC4;ARPC4-TTLL3	sp|P59998|ARPC4_HUMAN Actin-related protein 2/3 complex subunit 4 OS=Homo sapiens OX=9606 GN=ARPC4 PE=1 SV=3;tr|R4GN08|R4GN08_HUMAN Actin-related protein 2/3 complex subunit 4 (Fragment) OS=Homo sapiens OX=9606 GN=ARPC4 PE=1 SV=1;tr|H7C0A3|H7C0A3_HUMAN ARP	4	1	1	1	1	1	1	4.8	4.8	4.8	19.667	168	168;77;167;181	3				1						0	6.7206	1401	1899.7	2683.3	1833	2266.6	1801.6	1912.7	592.24	1388.5	1915.9	2665	1872.5	2264.3	1821.1	1870.5	571.03	1
P60660;F8W1R7;J3KND3;G3V1V0;B7Z6Z4;G3V1Y7;F8VPF3;H0YI43	P60660;F8W1R7;J3KND3;G3V1V0;B7Z6Z4;G3V1Y7;F8VPF3	10;9;9;9;8;7;7;2	10;9;9;9;8;7;7;2	2;1;1;1;0;2;0;0	Myosin light polypeptide 6	MYL6	sp|P60660|MYL6_HUMAN Myosin light polypeptide 6 OS=Homo sapiens OX=9606 GN=MYL6 PE=1 SV=2;tr|F8W1R7|F8W1R7_HUMAN Myosin light polypeptide 6 OS=Homo sapiens OX=9606 GN=MYL6 PE=1 SV=1;tr|J3KND3|J3KND3_HUMAN Myosin light polypeptide 6 OS=Homo sapiens OX=9606	8	10	10	2	10	10	2	78.1	78.1	25.8	16.93	151	151;145;152;161;238;115;130;83	3.41	1	4	18	14	5	3	4	6	1	0	137.3	64000	61031	82099	65162	74980	67860	70861	33491	63257	61861	81668	66287	75121	68494	69304	32292	56
P60709;A0A2R8Y793;P68133;P62736;P63267;P68032;E7EVS6;A0A2R8YGF8;A6NL76;G5E9R0;A0A2R8YEA7;C9JZR7;C9JUM1;C9JTX5;Q6S8J3;F6UVQ4;F8WB63;B8ZZJ2;C9JFL5;F6QUT6;A5A3E0;Q562R1;A0A2R8YFE2;F8WCH0;Q9BYX7;P0CG39	P60709;A0A2R8Y793;P68133;P62736;P63267;P68032	19;15;10;10;10;10;8;8;7;7;6;6;6;6;6;5;5;5;5;5;5;4;3;3;2;2	19;15;10;10;10;10;8;8;7;7;6;6;6;6;6;5;5;5;5;5;5;4;3;3;2;2	1;1;0;0;0;0;1;1;0;1;0;1;1;1;0;0;0;0;0;0;0;0;0;0;0;0	Actin, cytoplasmic 1;Actin, cytoplasmic 1, N-terminally processed;Actin, alpha skeletal muscle;Actin, aortic smooth muscle;Actin, gamma-enteric smooth muscle;Actin, alpha cardiac muscle 1	ACTB;ACTA1;ACTA2;ACTG2;ACTC1	sp|P60709|ACTB_HUMAN Actin, cytoplasmic 1 OS=Homo sapiens OX=9606 GN=ACTB PE=1 SV=1;tr|A0A2R8Y793|A0A2R8Y793_HUMAN Actin, cytoplasmic 1 (Fragment) OS=Homo sapiens OX=9606 GN=ACTB PE=1 SV=1;sp|P68133|ACTS_HUMAN Actin, alpha skeletal muscle OS=Homo sapiens O	26	19	19	1	19	19	1	64.8	64.8	4.5	41.736	375	375;309;377;377;376;377;163;165;254;125;157;102;96;80;1075;151;105;119;144;151;1075;376;79;52;375;1038	3.48	7	20	47	62	46	16	14	10	12	0	295.99	285110	311270	408710	305420	364190	354670	365780	182020	282060	314680	406390	311280	365290	357690	357770	175500	258
P60842;Q14240;J3KT04;J3KS93;E7EMV8;J3KSN7;J3QKZ9;J3QLN6;J3KS25;J3QR64;J3KTB5;J3QL43;J3QS69;J3KT12;E7EQG2	P60842;Q14240;J3KT04;J3KS93;E7EMV8;J3KSN7;J3QKZ9;J3QLN6;J3KS25;J3QR64;J3KTB5;J3QL43;J3QS69;J3KT12;E7EQG2	1;1;1;1;1;1;1;1;1;1;1;1;1;1;1	1;1;1;1;1;1;1;1;1;1;1;1;1;1;1	1;1;1;1;1;1;1;1;1;1;1;1;1;1;1	Eukaryotic initiation factor 4A-I;Eukaryotic initiation factor 4A-II;Eukaryotic initiation factor 4A-II, N-terminally processed	EIF4A1;EIF4A2	sp|P60842|IF4A1_HUMAN Eukaryotic initiation factor 4A-I OS=Homo sapiens OX=9606 GN=EIF4A1 PE=1 SV=1;sp|Q14240|IF4A2_HUMAN Eukaryotic initiation factor 4A-II OS=Homo sapiens OX=9606 GN=EIF4A2 PE=1 SV=2;tr|J3KT04|J3KT04_HUMAN RNA helicase (Fragment) OS=Homo	15	1	1	1	1	1	1	3.4	3.4	3.4	46.153	406	406;407;85;85;98;109;134;163;187;214;257;271;300;341;362	3				1						0	7.2759	2909.3	2746.1	3525.7	2495.9	2871.4	2792.3	2673.6	1996.1	2875.4	2782.7	3504.5	2544.5	2880.9	2810.7	2615.8	1924.6	2
P60866;E5RIP1;E5RJX2	P60866;E5RIP1;E5RJX2	1;1;1	1;1;1	1;1;1	40S ribosomal protein S20	RPS20	sp|P60866|RS20_HUMAN 40S ribosomal protein S20 OS=Homo sapiens OX=9606 GN=RPS20 PE=1 SV=1;tr|E5RIP1|E5RIP1_HUMAN 40S ribosomal protein S20 OS=Homo sapiens OX=9606 GN=RPS20 PE=1 SV=1;tr|E5RJX2|E5RJX2_HUMAN 40S ribosomal protein S20 OS=Homo sapiens OX=9606 G	3	1	1	1	1	1	1	9.2	9.2	9.2	13.373	119	119;46;61	4.5					1	1				0	8.5798	3133.5	3458.9	3934.8	3939	3848.9	4997.7	5248.4	3142.5	3100.3	3491.6	3927.6	3981.2	3893.5	5034	5133	3030	3
P61158;B4DXW1;Q9P1U1;F8WDR7;F8WEW2;F8WE84	P61158;B4DXW1	7;6;2;2;1;1	7;6;2;2;1;1	7;6;2;2;1;1	Actin-related protein 3	ACTR3	sp|P61158|ARP3_HUMAN Actin-related protein 3 OS=Homo sapiens OX=9606 GN=ACTR3 PE=1 SV=3;tr|B4DXW1|B4DXW1_HUMAN Actin-related protein 3 OS=Homo sapiens OX=9606 GN=ACTR3 PE=1 SV=1	6	7	7	7	7	7	7	20.3	20.3	20.3	47.371	418	418;367;418;84;34;41	3.17			3	6	1	2				0	49.761	18838	17295	24203	19318	23740	21234	21512	10381	18615	17550	24072	19677	23766	21417	21042	10009	13
P61160;F5H6T1	P61160;F5H6T1	2;1	2;1	2;1	Actin-related protein 2	ACTR2	sp|P61160|ARP2_HUMAN Actin-related protein 2 OS=Homo sapiens OX=9606 GN=ACTR2 PE=1 SV=1;tr|F5H6T1|F5H6T1_HUMAN Actin-related protein 2 OS=Homo sapiens OX=9606 GN=ACTR2 PE=1 SV=2	2	2	2	2	2	2	2	6.1	6.1	6.1	44.76	394	394;339	3.83			1	2	1	1	1			0	12.975	4772.4	4996.3	6524.4	4753.6	5117.6	5225.1	5823.5	3505.5	4720	5054.3	6486.1	4836.8	5142.5	5279.1	5694.1	3380	1
P61247;D6R9B6;H0Y9Y4;D6RAT0;D6RB09;D6RG13	P61247;D6R9B6;H0Y9Y4;D6RAT0;D6RB09;D6RG13	2;2;2;2;1;1	2;2;2;2;1;1	2;2;2;2;1;1	40S ribosomal protein S3a	RPS3A	sp|P61247|RS3A_HUMAN 40S ribosomal protein S3a OS=Homo sapiens OX=9606 GN=RPS3A PE=1 SV=2;tr|D6R9B6|D6R9B6_HUMAN 40S ribosomal protein S3a OS=Homo sapiens OX=9606 GN=RPS3A PE=1 SV=1;tr|H0Y9Y4|H0Y9Y4_HUMAN 40S ribosomal protein S3a (Fragment) OS=Homo sapien	6	2	2	2	2	2	2	6.4	6.4	6.4	29.945	264	264;145;208;227;193;223	2.5			1	1						0	11.189	3274.2	2988.3	3813.7	2691.7	3703.7	3036.7	3067.2	1815.3	3235.3	3029.9	3790.7	2755.6	3699.1	3064.7	3000.2	1750.3	2
P61254;Q9UNX3;J3QRI7;J3QQQ9;J3QQV1;E5RIT6;J3QRC4;E5RHH1;J3KSS0	P61254;Q9UNX3;J3QRI7;J3QQQ9;J3QQV1;E5RIT6;J3QRC4;E5RHH1;J3KSS0	2;2;2;2;2;2;2;1;1	2;2;2;2;2;2;2;1;1	2;2;2;2;2;2;2;1;1	60S ribosomal protein L26;60S ribosomal protein L26-like 1	RPL26;RPL26L1	sp|P61254|RL26_HUMAN 60S ribosomal protein L26 OS=Homo sapiens OX=9606 GN=RPL26 PE=1 SV=1;sp|Q9UNX3|RL26L_HUMAN 60S ribosomal protein L26-like 1 OS=Homo sapiens OX=9606 GN=RPL26L1 PE=1 SV=1;tr|J3QRI7|J3QRI7_HUMAN 60S ribosomal protein L26 (Fragment) OS=Hom	9	2	2	2	2	2	2	12.4	12.4	12.4	17.258	145	145;145;107;107;110;128;135;38;63	3.4			1	2	1	1				0	12.849	8826.3	9873.3	14124	11166	12062	10293	10945	5689.8	8733.6	9986.5	14045	11343	12078	10399	10704	5486.1	6
P61353;K7EQQ9;K7ERY7;K7ELC7	P61353;K7EQQ9;K7ERY7;K7ELC7	2;1;1;1	2;1;1;1	2;1;1;1	60S ribosomal protein L27	RPL27	sp|P61353|RL27_HUMAN 60S ribosomal protein L27 OS=Homo sapiens OX=9606 GN=RPL27 PE=1 SV=2;tr|K7EQQ9|K7EQQ9_HUMAN 60S ribosomal protein L27 OS=Homo sapiens OX=9606 GN=RPL27 PE=1 SV=2;tr|K7ERY7|K7ERY7_HUMAN 60S ribosomal protein L27 OS=Homo sapiens OX=9606 G	4	2	2	2	2	2	2	12.5	12.5	12.5	15.798	136	136;38;40;144	3			1		1					0	11.417	2236.8	2902.2	3993.9	3133.3	3660.5	3077.1	3014.5	1913.9	2216	2927.8	3972	3189	3662	3102.4	2949	1845.4	2
P61619;Q9H9S3;H7C1Q9;C9JXC6;H7C069;A6NK38;F2Z2C7;A6NIF9;C9JJV4;F8W776;Q8TC24;B4DR61	P61619;Q9H9S3;H7C1Q9;C9JXC6;H7C069;A6NK38;F2Z2C7;A6NIF9;C9JJV4;F8W776;Q8TC24;B4DR61	2;2;2;2;2;2;2;2;2;2;2;2	2;2;2;2;2;2;2;2;2;2;2;2	2;2;2;2;2;2;2;2;2;2;2;2	Protein transport protein Sec61 subunit alpha isoform 1;Protein transport protein Sec61 subunit alpha isoform 2	SEC61A1;SEC61A2	sp|P61619|S61A1_HUMAN Protein transport protein Sec61 subunit alpha isoform 1 OS=Homo sapiens OX=9606 GN=SEC61A1 PE=1 SV=2;sp|Q9H9S3|S61A2_HUMAN Protein transport protein Sec61 subunit alpha isoform 2 OS=Homo sapiens OX=9606 GN=SEC61A2 PE=2 SV=3;tr|H7C1Q9|	12	2	2	2	2	2	2	3.4	3.4	3.4	52.264	476	476;476;94;101;145;159;162;168;189;410;418;482	3.5				1	1					0	11.686	1321	1444.5	1664.3	1450.4	1435.2	1446.2	1410.2	972.8	1306.9	1458.5	1658.5	1469.3	1442.9	1456	1379.6	937.97	1
P62241;Q5JR95	P62241;Q5JR95	1;1	1;1	1;1	40S ribosomal protein S8	RPS8	sp|P62241|RS8_HUMAN 40S ribosomal protein S8 OS=Homo sapiens OX=9606 GN=RPS8 PE=1 SV=2;tr|Q5JR95|Q5JR95_HUMAN 40S ribosomal protein S8 OS=Homo sapiens OX=9606 GN=RPS8 PE=1 SV=1	2	1	1	1	1	1	1	5.3	5.3	5.3	24.205	208	208;188	2			2							0	8.3809	3753.9	4258.8	4662.7	3204.4	3872.6	3820.7	3145.4	2588.5	3714.9	4295.8	4637.7	3273.4	3884.9	3832.2	3079.6	2495.8	3
P62263;A0A2R8Y811;E5RH77	P62263;A0A2R8Y811;E5RH77	2;2;1	2;2;1	2;2;1	40S ribosomal protein S14	RPS14	sp|P62263|RS14_HUMAN 40S ribosomal protein S14 OS=Homo sapiens OX=9606 GN=RPS14 PE=1 SV=3;tr|A0A2R8Y811|A0A2R8Y811_HUMAN 40S ribosomal protein S14 (Fragment) OS=Homo sapiens OX=9606 GN=RPS14 PE=1 SV=1;tr|E5RH77|E5RH77_HUMAN 40S ribosomal protein S14 OS=Hom	3	2	2	2	2	2	2	15.9	15.9	15.9	16.273	151	151;150;134	5			1				1	1		0	17.453	1180.6	1268.4	1684	1445.8	1292.1	1221.2	1871.9	792.28	1167.9	1282.8	1676.6	1462	1298.7	1247.7	1828.4	763.92	1
P62277;E9PS50;J3KMX5	P62277;E9PS50;J3KMX5	1;1;1	1;1;1	1;1;1	40S ribosomal protein S13	RPS13	sp|P62277|RS13_HUMAN 40S ribosomal protein S13 OS=Homo sapiens OX=9606 GN=RPS13 PE=1 SV=2;tr|E9PS50|E9PS50_HUMAN 40S ribosomal protein S13 (Fragment) OS=Homo sapiens OX=9606 GN=RPS13 PE=1 SV=1;tr|J3KMX5|J3KMX5_HUMAN 40S ribosomal protein S13 OS=Homo sapien	3	1	1	1	1	1	1	6.6	6.6	6.6	17.222	151	151;116;148	4					1					0	7.1205	1827.2	2021.5	3028.8	1839.9	1963.8	1863.9	1593.7	930.33	1807.9	2046.1	3004.5	1878.2	1970.6	1871.5	1560	897.03	1
P62280;M0QZC5;M0R1H6	P62280;M0QZC5;M0R1H6	2;2;1	2;2;1	2;2;1	40S ribosomal protein S11	RPS11	sp|P62280|RS11_HUMAN 40S ribosomal protein S11 OS=Homo sapiens OX=9606 GN=RPS11 PE=1 SV=3;tr|M0QZC5|M0QZC5_HUMAN 40S ribosomal protein S11 OS=Homo sapiens OX=9606 GN=RPS11 PE=1 SV=1;tr|M0R1H6|M0R1H6_HUMAN 40S ribosomal protein S11 OS=Homo sapiens OX=9606 G	3	2	2	2	2	2	2	11.4	11.4	11.4	18.431	158	158;118;88	3.5			1	1	1	1				0	12.237	10451	12248	13276	9824.7	10891	10698	10323	6453.3	10345	12347	13214	10004	10932	10770	10100	6222.3	4
P62424;Q5T8U3	P62424;Q5T8U3	1;1	1;1	1;1	60S ribosomal protein L7a	RPL7A	sp|P62424|RL7A_HUMAN 60S ribosomal protein L7a OS=Homo sapiens OX=9606 GN=RPL7A PE=1 SV=2;tr|Q5T8U3|Q5T8U3_HUMAN 60S ribosomal protein L7a (Fragment) OS=Homo sapiens OX=9606 GN=RPL7A PE=1 SV=1	2	1	1	1	1	1	1	4.1	4.1	4.1	29.995	266	266;191	5.5						1	1			0	8.4725	2509.5	2659.6	3651.5	3203.4	2833.2	2776.9	2732.8	1776.5	2482.2	2691.3	3635.7	3237.4	2849.9	2796.9	2673.4	1712.9	1
P62750;H7BY10;K7EJV9;K7ERT8;A8MUS3	P62750;H7BY10;K7EJV9;K7ERT8;A8MUS3	1;1;1;1;1	1;1;1;1;1	1;1;1;1;1	60S ribosomal protein L23a	RPL23A	sp|P62750|RL23A_HUMAN 60S ribosomal protein L23a OS=Homo sapiens OX=9606 GN=RPL23A PE=1 SV=1;tr|H7BY10|H7BY10_HUMAN 60S ribosomal protein L23a (Fragment) OS=Homo sapiens OX=9606 GN=RPL23A PE=1 SV=1;tr|K7EJV9|K7EJV9_HUMAN 60S ribosomal protein L23a (Fragmen	5	1	1	1	1	1	1	6.4	6.4	6.4	17.695	156	156;158;170;175;194	5						1				0	6.7313	1372.8	1723.2	2339.2	1944.5	2460	1744.5	2153.7	1040.8	1359.6	1738.9	2327.9	1980.6	2452.6	1773	2105.1	1003.5	1
P62805	P62805	4	4	4	Histone H4	HIST1H4A	sp|P62805|H4_HUMAN Histone H4 OS=Homo sapiens OX=9606 GN=H4C1 PE=1 SV=2	1	4	4	4	4	4	4	38.8	38.8	38.8	11.367	103	103	3.1			4	4		1	1			0	32.737	14173	16338	17186	18154	18270	15971	18184	8113	14027	16470	17175	18347	18314	16164	17779	7822.5	11
P62829;C9JD32;B9ZVP7;J3KT29	P62829;C9JD32;B9ZVP7;J3KT29	2;2;2;2	2;2;2;2	2;2;2;2	60S ribosomal protein L23	RPL23	sp|P62829|RL23_HUMAN 60S ribosomal protein L23 OS=Homo sapiens OX=9606 GN=RPL23 PE=1 SV=1;tr|C9JD32|C9JD32_HUMAN 60S ribosomal protein L23 (Fragment) OS=Homo sapiens OX=9606 GN=RPL23 PE=1 SV=1;tr|B9ZVP7|B9ZVP7_HUMAN 60S ribosomal protein L23 OS=Homo sapien	4	2	2	2	2	2	2	25	25	25	14.865	140	140;91;114;122	2.67			1	2						0	29.159	5585.5	7085.5	8414.4	5905	6999.8	6371.5	6493.1	3882.7	5532.5	7140.2	8366.5	6026	7012	6426.6	6351.1	3743.7	5
P62847;A0A2R8Y8A0;E7ETK0;A0A2R8Y849;A0A2R8YD14	P62847;A0A2R8Y8A0;E7ETK0;A0A2R8Y849;A0A2R8YD14	1;1;1;1;1	1;1;1;1;1	1;1;1;1;1	40S ribosomal protein S24	RPS24	sp|P62847|RS24_HUMAN 40S ribosomal protein S24 OS=Homo sapiens OX=9606 GN=RPS24 PE=1 SV=1;tr|A0A2R8Y8A0|A0A2R8Y8A0_HUMAN 40S ribosomal protein S24 (Fragment) OS=Homo sapiens OX=9606 GN=RPS24 PE=1 SV=1;tr|E7ETK0|E7ETK0_HUMAN 40S ribosomal protein S24 OS=Hom	5	1	1	1	1	1	1	11.3	11.3	11.3	15.423	133	133;90;131;131;165	2			1							0.0086957	6.44	2240	2842.4	3827.2	3231.3	3472.9	2890.1	2863	1924.2	2218.7	2867.8	3809.5	3279.2	3476.1	2914.9	2800.7	1855.3	2
P62888;A0A0B4J213;A0A0C4DH44	P62888;A0A0B4J213;A0A0C4DH44	1;1;1	1;1;1	1;1;1	60S ribosomal protein L30	RPL30	sp|P62888|RL30_HUMAN 60S ribosomal protein L30 OS=Homo sapiens OX=9606 GN=RPL30 PE=1 SV=2;tr|A0A0B4J213|A0A0B4J213_HUMAN 60S ribosomal protein L30 OS=Homo sapiens OX=9606 GN=RPL30 PE=1 SV=1;tr|A0A0C4DH44|A0A0C4DH44_HUMAN 60S ribosomal protein L30 OS=Homo s	3	1	1	1	1	1	1	7.8	7.8	7.8	12.784	115	115;51;96	3				1						1	-2	1803.1	1874.7	2467	2079.2	2757.2	2063.1	1896.1	1018.1	1783.2	1896.8	2455.8	2119.9	2750.3	2078.9	1855.5	981.64	1
P62899;H7C2W9;C9JU56;B7Z4E3;B7Z4C8;B8ZZK4	P62899;H7C2W9;C9JU56;B7Z4E3;B7Z4C8;B8ZZK4	3;3;3;3;3;2	3;3;3;3;3;2	3;3;3;3;3;2	60S ribosomal protein L31	RPL31	sp|P62899|RL31_HUMAN 60S ribosomal protein L31 OS=Homo sapiens OX=9606 GN=RPL31 PE=1 SV=1;tr|H7C2W9|H7C2W9_HUMAN 60S ribosomal protein L31 (Fragment) OS=Homo sapiens OX=9606 GN=RPL31 PE=1 SV=1;tr|C9JU56|C9JU56_HUMAN 60S ribosomal protein L31 (Fragment) OS=	6	3	3	3	3	3	3	24.8	24.8	24.8	14.463	125	125;108;115;120;130;79	2.8			2	2	1					0	27.18	8490.9	9814.2	12717	9495.4	10201	9539.6	10209	4857.5	8403.8	9911.5	12646	9657	10232	9632.9	9983.3	4683.6	8
P62917;E9PKZ0;E9PKU4;E9PP36;G3V1A1	P62917;E9PKZ0;E9PKU4;E9PP36;G3V1A1	2;2;2;1;1	2;2;2;1;1	2;2;2;1;1	60S ribosomal protein L8	RPL8	sp|P62917|RL8_HUMAN 60S ribosomal protein L8 OS=Homo sapiens OX=9606 GN=RPL8 PE=1 SV=2;tr|E9PKZ0|E9PKZ0_HUMAN 60S ribosomal protein L8 (Fragment) OS=Homo sapiens OX=9606 GN=RPL8 PE=1 SV=1;tr|E9PKU4|E9PKU4_HUMAN 60S ribosomal protein L8 (Fragment) OS=Homo s	5	2	2	2	2	2	2	7.4	7.4	7.4	28.024	257	257;205;235;148;167	3.5				1	1					0	13.629	4838.4	6774.7	7197.2	6072.5	6376.5	6930.8	7305.5	5599	4796.7	6811.5	7173.6	6162.7	6417.8	6988.8	7144.7	5398.5	3
P67936;A0A2R8Y5V9;A0A2R8YGX3;A0A2R8YH90;A0A2R8YE05;K7ENT6;A0A2R8YHD2;A0A5F9UN72;A0A2R8YEU4;K7EPB9;A0A590UJB9;A0A590UK79;Q2TAC2;A0A494BX66;A0A590UJT6	P67936;A0A2R8Y5V9;A0A2R8YGX3;A0A2R8YH90;A0A2R8YE05;K7ENT6;A0A2R8YHD2;A0A5F9UN72;A0A2R8YEU4	18;16;15;14;14;14;12;11;11;7;2;2;1;1;1	9;7;7;5;5;5;3;5;3;5;2;2;1;1;1	8;6;6;4;4;4;2;4;2;4;2;2;1;1;1	Tropomyosin alpha-4 chain	TPM4	sp|P67936|TPM4_HUMAN Tropomyosin alpha-4 chain OS=Homo sapiens OX=9606 GN=TPM4 PE=1 SV=3;tr|A0A2R8Y5V9|A0A2R8Y5V9_HUMAN Tropomyosin alpha-4 chain OS=Homo sapiens OX=9606 GN=TPM4 PE=1 SV=1;tr|A0A2R8YGX3|A0A2R8YGX3_HUMAN Tropomyosin alpha-4 chain OS=Homo sap	15	18	9	8	18	9	8	56	31	28.2	28.521	248	248;248;183;220;226;245;248;158;173;110;44;56;915;916;1027	3.8			8	7	4	6	4	1		0	90.897	63142	51865	75817	65700	69010	62794	63809	27693	62353	52774	75455	66607	69200	63333	62414	26702	42
P68104;Q05639;A0A087WVQ9;A0A2U3TZH3;Q5VTE0;A0A087WV01;A6PW80;A0A2R8YDN5;Q5JR01;A0A2R8Y660;A0A2R8Y488	P68104;Q05639;A0A087WVQ9;A0A2U3TZH3;Q5VTE0;A0A087WV01	4;4;4;4;4;2;1;1;1;1;1	4;4;4;4;4;2;1;1;1;1;1	4;4;4;4;4;2;1;1;1;1;1	Elongation factor 1-alpha 1;Elongation factor 1-alpha 2;Putative elongation factor 1-alpha-like 3;Elongation factor 1-alpha	EEF1A1;EEF1A2;EEF1A1P5	sp|P68104|EF1A1_HUMAN Elongation factor 1-alpha 1 OS=Homo sapiens OX=9606 GN=EEF1A1 PE=1 SV=1;sp|Q05639|EF1A2_HUMAN Elongation factor 1-alpha 2 OS=Homo sapiens OX=9606 GN=EEF1A2 PE=1 SV=1;tr|A0A087WVQ9|A0A087WVQ9_HUMAN Elongation factor 1-alpha 1 OS=Homo s	11	4	4	4	4	4	4	7.6	7.6	7.6	50.14	462	462;463;441;496;462;426;106;106;145;152;173	4.25			1	4	2	2	2	1		0	29.083	25258	32320	38577	25166	30867	30387	28791	19321	25020	32567	38333	25738	30961	30577	28170	18629	12
P68363;P68366;F8VQQ4;F8VRZ4;F8VS66;F8VVB9;F8VRK0;F8VX09;F8VWV9;F8VXZ7;F8W0F6	P68363;P68366	9;5;4;3;3;3;2;2;2;1;1	9;5;4;3;3;3;2;2;2;1;1	1;1;0;0;0;0;0;0;0;0;0	Tubulin alpha-1B chain;Tubulin alpha-4A chain	TUBA1B;TUBA4A	sp|P68363|TBA1B_HUMAN Tubulin alpha-1B chain OS=Homo sapiens OX=9606 GN=TUBA1B PE=1 SV=1;sp|P68366|TBA4A_HUMAN Tubulin alpha-4A chain OS=Homo sapiens OX=9606 GN=TUBA4A PE=1 SV=1	11	9	9	1	9	9	1	25.9	25.9	2.9	50.151	451	451;448;219;112;130;246;49;75;81;26;231	2.85			11	9	5	1				0	121.04	31294	47398	50879	34576	39665	36937	36576	24868	31048	47613	50607	35291	39762	37223	35780	23978	23
P68371;Q3ZCM7;M0R0X0;M0QY85;M0QY37;M0QX14;A0A075B724;M0QZL7;M0R278	P68371	16;7;1;1;1;1;1;1;1	3;1;1;1;1;1;1;1;1	1;0;0;0;0;0;0;0;0	Tubulin beta-4B chain	TUBB4B	sp|P68371|TBB4B_HUMAN Tubulin beta-4B chain OS=Homo sapiens OX=9606 GN=TUBB4B PE=1 SV=1	9	16	3	1	16	3	1	45.4	9.4	2.7	49.83	445	445;444;103;107;109;110;119;157;167	2.8			2	2	1					0	24.371	10483	13046	15588	10599	11776	11465	10853	8130.9	10382	13151	15494	10808	11819	11538	10619	7839.8	8
P68431;P84243;Q71DI3;Q16695;K7EMV3;A0A590UJJ6;B4DEB1;K7EK07;K7ES00;Q6NXT2;K7EP01;Q5TEC6	P68431;P84243;Q71DI3;Q16695;K7EMV3;A0A590UJJ6;B4DEB1;K7EK07;K7ES00;Q6NXT2;K7EP01;Q5TEC6	2;2;2;2;2;2;2;2;2;1;1;1	2;2;2;2;2;2;2;2;2;1;1;1	2;2;2;2;2;2;2;2;2;1;1;1	Histone H3.1;Histone H3.3;Histone H3.2;Histone H3.1t;Histone H3;Histone H3.3C	HIST1H3A;H3F3A;HIST2H3A;HIST3H3;H3F3B;H3F3C;HIST2H3PS2	sp|P68431|H31_HUMAN Histone H3.1 OS=Homo sapiens OX=9606 GN=H3C1 PE=1 SV=2;sp|P84243|H33_HUMAN Histone H3.3 OS=Homo sapiens OX=9606 GN=H3-3A PE=1 SV=2;sp|Q71DI3|H32_HUMAN Histone H3.2 OS=Homo sapiens OX=9606 GN=H3C15 PE=1 SV=3;sp|Q16695|H31T_HUMAN Histone	12	2	2	2	2	2	2	10.3	10.3	10.3	15.404	136	136;136;136;136;92;120;123;132;151;135;113;136	2.75			2	1	1					0	11.403	3682.1	4475.9	4064.8	3711.3	3624.6	3566.5	3859	1591.2	3645.8	4503.7	4059.3	3757.9	3642.7	3601.2	3773.7	1534.2	3
P78527	P78527	9	9	9	DNA-dependent protein kinase catalytic subunit	PRKDC	sp|P78527|PRKDC_HUMAN DNA-dependent protein kinase catalytic subunit OS=Homo sapiens OX=9606 GN=PRKDC PE=1 SV=3	1	9	9	9	9	9	9	2.7	2.7	2.7	469.08	4128	4128	2.73			6	3	1	1				0	61.4	19694	20743	24026	16877	20355	21130	20659	14299	19478	20958	23894	17230	20443	21271	20211	13787	10
P78563	P78563	1	1	1	Double-stranded RNA-specific editase 1	ADARB1	sp|P78563|RED1_HUMAN Double-stranded RNA-specific editase 1 OS=Homo sapiens OX=9606 GN=ADARB1 PE=1 SV=1	1	1	1	1	1	1	1	1.2	1.2	1.2	80.762	741	741	6.5							1	1		0	6.6443	3129.6	6309.1	6859.3	4783.5	6595	4193.7	7191.9	6007.5	3115.6	6319.8	6823.6	4900.3	6561.1	4318.9	7022.9	5792.4	2
P80748;A0A075B6K5;A0A075B6K2	P80748;A0A075B6K5;A0A075B6K2	2;2;1	2;2;1	2;2;1	Ig lambda chain V-III region LOI	IGLV3-9;IGLV3-12	sp|P80748|LV321_HUMAN Immunoglobulin lambda variable 3-21 OS=Homo sapiens OX=9606 GN=IGLV3-21 PE=1 SV=2;sp|A0A075B6K5|LV39_HUMAN Immunoglobulin lambda variable 3-9 OS=Homo sapiens OX=9606 GN=IGLV3-9 PE=3 SV=1;sp|A0A075B6K2|LV312_HUMAN Immunoglobulin lambda	3	2	2	2	2	2	2	23.1	23.1	23.1	12.446	117	117;115;115	3.53			5	4	2	2	1	1		0	30.057	0	0	0	0	0	0	0	0	0	0	0	0	0	0	0	0	0
P81605	P81605	2	2	2	Dermcidin;Survival-promoting peptide;DCD-1	DCD	sp|P81605|DCD_HUMAN Dermcidin OS=Homo sapiens OX=9606 GN=DCD PE=1 SV=2	1	2	2	2	2	2	2	20	20	20	11.284	110	110	2			2							0	15.587	1115.8	604.45	875.71	938.74	923.72	850.08	889.72	485.55	1099.7	621.82	873.75	947.72	927.02	857.97	870.16	468.17	1
P83731;C9JXB8;C9JNW5	P83731;C9JXB8;C9JNW5	3;3;3	3;3;3	3;3;3	60S ribosomal protein L24	RPL24	sp|P83731|RL24_HUMAN 60S ribosomal protein L24 OS=Homo sapiens OX=9606 GN=RPL24 PE=1 SV=1;tr|C9JXB8|C9JXB8_HUMAN 60S ribosomal protein L24 OS=Homo sapiens OX=9606 GN=RPL24 PE=1 SV=1;tr|C9JNW5|C9JNW5_HUMAN 60S ribosomal protein L24 OS=Homo sapiens OX=9606 G	3	3	3	3	3	3	3	19.1	19.1	19.1	17.779	157	157;121;150	3.6				3	1	1				0	26.311	6158	9135.8	12603	8818	9201.8	7294.6	8171.5	5112.8	6108.4	9200.9	12521	8972.9	9205.1	7384.8	7989.8	4929.8	4
Q00325;F8VVM2;F8VZL5;F8VWR4;F8VWQ0	Q00325;F8VVM2	3;3;1;1;1	3;3;1;1;1	3;3;1;1;1	Phosphate carrier protein, mitochondrial	SLC25A3	sp|Q00325|MPCP_HUMAN Phosphate carrier protein, mitochondrial OS=Homo sapiens OX=9606 GN=SLC25A3 PE=1 SV=2;tr|F8VVM2|F8VVM2_HUMAN Phosphate carrier protein, mitochondrial OS=Homo sapiens OX=9606 GN=SLC25A3 PE=1 SV=1	5	3	3	3	3	3	3	8.3	8.3	8.3	40.094	362	362;324;153;154;156	3.4			1	2	1	1				0	21.683	6561.9	6726.3	8106	4853.5	6023.2	6319.4	5503.7	3870.6	6488.8	6801.8	8049.1	4974.4	6049.1	6343.7	5387.1	3732	4
Q00341;C9JT62;C9JHS7;C9JK79;C9JHZ8;C9JES8;C9JZI8;C9J5E5;C9JIZ1;A0A024R4E5	Q00341;C9JT62;C9JHS7;C9JK79;C9JHZ8;C9JES8;C9JZI8;C9J5E5;C9JIZ1;A0A024R4E5	1;1;1;1;1;1;1;1;1;1	1;1;1;1;1;1;1;1;1;1	1;1;1;1;1;1;1;1;1;1	Vigilin	HDLBP	sp|Q00341|VIGLN_HUMAN Vigilin OS=Homo sapiens OX=9606 GN=HDLBP PE=1 SV=2;tr|C9JT62|C9JT62_HUMAN Vigilin (Fragment) OS=Homo sapiens OX=9606 GN=HDLBP PE=1 SV=2;tr|C9JHS7|C9JHS7_HUMAN Vigilin (Fragment) OS=Homo sapiens OX=9606 GN=HDLBP PE=1 SV=2;tr|C9JK79|C9J	10	1	1	1	1	1	1	1.2	1.2	1.2	141.45	1268	1268;96;126;128;141;147;164;221;224;1268	3				1						0	7.3165	1175.2	1711.2	1667	1240.4	1376.6	1248	1527.7	1290.1	1165.5	1718.5	1660.5	1263.3	1379.7	1265.4	1493.2	1243.9	1
Q00839;A0A1W2PRZ7;A0A1W2PQ74;A0A1W2PQL0;A0A1W2PP34;A0A1W2PPL4;A0A1W2PPH7;Q5RI18;A0A1W2PP35;A0A1X7SBS1;A0A1W2PPS1;A0A1W2PQD4;A0A1W2PPE9	Q00839;A0A1W2PRZ7;A0A1W2PQ74;A0A1W2PQL0;A0A1W2PP34;A0A1W2PPL4;A0A1W2PPH7;Q5RI18;A0A1W2PP35;A0A1X7SBS1;A0A1W2PPS1;A0A1W2PQD4;A0A1W2PPE9	4;4;4;4;4;4;4;4;4;4;4;3;2	4;4;4;4;4;4;4;4;4;4;4;3;2	4;4;4;4;4;4;4;4;4;4;4;3;2	Heterogeneous nuclear ribonucleoprotein U	HNRNPU	sp|Q00839|HNRPU_HUMAN Heterogeneous nuclear ribonucleoprotein U OS=Homo sapiens OX=9606 GN=HNRNPU PE=1 SV=6;tr|A0A1W2PRZ7|A0A1W2PRZ7_HUMAN Heterogeneous nuclear ribonucleoprotein U (Fragment) OS=Homo sapiens OX=9606 GN=HNRNPU PE=1 SV=1;tr|A0A1W2PQ74|A0A1W2	13	4	4	4	4	4	4	5.5	5.5	5.5	90.583	825	825;302;372;527;546;547;549;602;728;744;804;327;48	3.8			1	1	1	2				0	25.285	6949.3	7414.6	9116.6	7250.5	7826.7	7941.2	9050.4	5921.5	6873.9	7494	9073.4	7367.2	7863.6	8028.7	8848.5	5709.5	5
Q01082;A0A087WUZ3;F8W6C1;O15020;A4QPE4	Q01082;A0A087WUZ3	53;53;16;4;3	53;53;16;4;3	52;52;15;3;2	Spectrin beta chain, non-erythrocytic 1	SPTBN1	sp|Q01082|SPTB2_HUMAN Spectrin beta chain, non-erythrocytic 1 OS=Homo sapiens OX=9606 GN=SPTBN1 PE=1 SV=2;tr|A0A087WUZ3|A0A087WUZ3_HUMAN Spectrin beta chain OS=Homo sapiens OX=9606 GN=SPTBN1 PE=1 SV=1	5	53	53	52	53	53	52	25.6	25.6	25.3	274.61	2364	2364;2366;690;2390;934	3.22			38	25	7	10	6	2	1	0	323.31	163990	164030	210800	178040	195330	182610	196500	98317	162140	166040	209880	180770	195900	184430	192160	94797	98
Q02413	Q02413	1	1	1	Desmoglein-1	DSG1	sp|Q02413|DSG1_HUMAN Desmoglein-1 OS=Homo sapiens OX=9606 GN=DSG1 PE=1 SV=2	1	1	1	1	1	1	1	1	1	1	113.75	1049	1049	3				1						0.0086207	6.4012	5184	2182.3	2475.6	2391.6	2615.8	2757.8	2809.6	2152.1	5105.3	2260.6	2470.1	2423.7	2630.1	2778.9	2748.2	2075	1
Q02878	Q02878	2	2	2	60S ribosomal protein L6	RPL6	sp|Q02878|RL6_HUMAN 60S ribosomal protein L6 OS=Homo sapiens OX=9606 GN=RPL6 PE=1 SV=3	1	2	2	2	2	2	2	6.6	6.6	6.6	32.728	288	288	4				1	1	1				0	12.791	4524.4	5155.2	7780.7	4519.6	6883.2	4609	4641.5	3501.2	4477.5	5215.9	7715.6	4656.5	6848.3	4659.7	4540.2	3375.9	3
Q06830;A0A0A0MSI0;A0A0A0MRQ5;P32119;Q13162;H7C3T4	Q06830;A0A0A0MSI0;A0A0A0MRQ5	6;6;3;1;1;1	6;6;3;1;1;1	6;6;3;1;1;1	Peroxiredoxin-1	PRDX1	sp|Q06830|PRDX1_HUMAN Peroxiredoxin-1 OS=Homo sapiens OX=9606 GN=PRDX1 PE=1 SV=1;tr|A0A0A0MSI0|A0A0A0MSI0_HUMAN Peroxiredoxin-1 (Fragment) OS=Homo sapiens OX=9606 GN=PRDX1 PE=1 SV=1;tr|A0A0A0MRQ5|A0A0A0MRQ5_HUMAN Peroxiredoxin-1 OS=Homo sapiens OX=9606 GN=	6	6	6	6	6	6	6	29.1	29.1	29.1	22.11	199	199;171;97;198;271;161	3.2			6	8	3	2	1			0	44.097	31014	29276	39129	31014	38856	30618	31332	14240	30652	29678	38924	31610	38807	30921	30646	13730	21
Q07020;F8VUA6;G3V203;H0YHA7;J3QQ67;F8VYV2;A0A075B7A0	Q07020;F8VUA6;G3V203;H0YHA7;J3QQ67	3;3;3;3;3;1;1	3;3;3;3;3;1;1	3;3;3;3;3;1;1	60S ribosomal protein L18	RPL18	sp|Q07020|RL18_HUMAN 60S ribosomal protein L18 OS=Homo sapiens OX=9606 GN=RPL18 PE=1 SV=2;tr|F8VUA6|F8VUA6_HUMAN 60S ribosomal protein L18 (Fragment) OS=Homo sapiens OX=9606 GN=RPL18 PE=1 SV=1;tr|G3V203|G3V203_HUMAN 60S ribosomal protein L18 OS=Homo sapien	7	3	3	3	3	3	3	19.7	19.7	19.7	21.634	188	188;130;164;167;190;133;138	3			2	1		1				0	25.676	10264	11578	13615	9536.4	10904	10391	10401	6689.1	10157	11687	13538	9724.8	10936	10472	10174	6449.7	6
Q07021;I3L3Q7;I3L3B0	Q07021;I3L3Q7;I3L3B0	4;2;2	4;2;2	4;2;2	Complement component 1 Q subcomponent-binding protein, mitochondrial	C1QBP	sp|Q07021|C1QBP_HUMAN Complement component 1 Q subcomponent-binding protein, mitochondrial OS=Homo sapiens OX=9606 GN=C1QBP PE=1 SV=1;tr|I3L3Q7|I3L3Q7_HUMAN Complement component 1 Q subcomponent-binding protein, mitochondrial (Fragment) OS=Homo sapiens OX=	3	4	4	4	4	4	4	19.1	19.1	19.1	31.362	282	282;177;178	2			5							0	34.158	13460	10236	14324	16204	14515	12506	14461	8127.9	13287	10428	14305	16323	14563	12664	14138	7836.9	7
Q08211	Q08211	1	1	1	ATP-dependent RNA helicase A	DHX9	sp|Q08211|DHX9_HUMAN ATP-dependent RNA helicase A OS=Homo sapiens OX=9606 GN=DHX9 PE=1 SV=4	1	1	1	1	1	1	1	1.4	1.4	1.4	140.96	1270	1270	2			1							0	6.7099	472.85	403.93	578.57	517.99	556.04	473.54	594.58	274.13	467.04	410.58	576.07	525.12	556.79	480.78	581.12	264.32	1
Q13813;A0A0D9SF54;A0A0D9SGF6;A0A0D9SFF6;A0A1B0GTB7;A0A1B0GUH3;A0A0D9SFH4;A0A1B0GV13;A0A5F9ZHC3	Q13813;A0A0D9SF54;A0A0D9SGF6	69;69;69;2;1;1;1;1;1	69;69;69;2;1;1;1;1;1	69;69;69;2;1;1;1;1;1	Spectrin alpha chain, non-erythrocytic 1	SPTAN1	sp|Q13813|SPTN1_HUMAN Spectrin alpha chain, non-erythrocytic 1 OS=Homo sapiens OX=9606 GN=SPTAN1 PE=1 SV=3;tr|A0A0D9SF54|A0A0D9SF54_HUMAN Spectrin alpha chain, non-erythrocytic 1 OS=Homo sapiens OX=9606 GN=SPTAN1 PE=1 SV=1;tr|A0A0D9SGF6|A0A0D9SGF6_HUMAN Sp	9	69	69	69	69	69	69	33.7	33.7	33.7	284.54	2472	2472;2457;2498;153;22;51;68;103;112	2.74	2		61	38	9	7	3	1		0	323.31	231190	212840	271850	235730	259940	226050	247930	126510	228460	215770	270740	239270	260330	228540	242440	121980	142
Q15365	Q15365	1	1	1	Poly(rC)-binding protein 1	PCBP1	sp|Q15365|PCBP1_HUMAN Poly(rC)-binding protein 1 OS=Homo sapiens OX=9606 GN=PCBP1 PE=1 SV=2	1	1	1	1	1	1	1	3.9	3.9	3.9	37.497	356	356	5						1				0	7.0383	1389.9	1587.8	1805.6	1531.8	1848	1692.3	1795	1325.2	1375.5	1602	1799	1558.6	1851.2	1708.7	1755.5	1277.8	1
Q16643;D6R9W4;D6RFI1;D6R9Q9;D6RCR4	Q16643;D6R9W4	15;11;4;4;3	15;11;4;4;3	15;11;4;4;3	Drebrin	DBN1	sp|Q16643|DREB_HUMAN Drebrin OS=Homo sapiens OX=9606 GN=DBN1 PE=1 SV=4;tr|D6R9W4|D6R9W4_HUMAN Drebrin (Fragment) OS=Homo sapiens OX=9606 GN=DBN1 PE=1 SV=1	5	15	15	15	15	15	15	31.4	31.4	31.4	71.428	649	649;317;124;391;93	3.29	1		17	12	9	5	2	1	1	0	219.01	71232	55950	92289	87683	95672	81808	87553	38335	70325	57067	91894	88824	95793	82663	85621	36963	58
Q5T749	Q5T749	2	2	2	Keratinocyte proline-rich protein	KPRP	sp|Q5T749|KPRP_HUMAN Keratinocyte proline-rich protein OS=Homo sapiens OX=9606 GN=KPRP PE=1 SV=1	1	2	2	2	2	2	2	3.8	3.8	3.8	64.135	579	579	2.5			1	1						0	13.918	5941.5	2563.1	2746.6	2566.8	2987.3	2625.2	3176.6	2653.7	5851.8	2651.2	2740.4	2606.1	2990.9	2661.6	3105.1	2558.7	2
Q5TCU3;P07951;U3KQK2;A0A2R8Y6A3	Q5TCU3;P07951	20;18;7;3	20;18;7;3	4;2;2;2	Tropomyosin beta chain	TPM2	tr|Q5TCU3|Q5TCU3_HUMAN Tropomyosin beta chain OS=Homo sapiens OX=9606 GN=TPM2 PE=1 SV=1;sp|P07951|TPM2_HUMAN Tropomyosin beta chain OS=Homo sapiens OX=9606 GN=TPM2 PE=1 SV=1	4	20	20	4	20	20	4	57	57	16.9	32.814	284	284;284;111;133	2.99	9		22	20	8	8	4	3		0	171.38	150880	130800	185930	171000	176870	164640	178450	68120	149040	132900	185190	173160	177460	166310	174500	65681	93
Q6WCQ1;A0A494BZV2;J3KSK7;H7C3G6;J3KSW8;H0Y7E2;H0Y2S9	Q6WCQ1;A0A494BZV2;J3KSK7;H7C3G6;J3KSW8;H0Y7E2;H0Y2S9	2;2;1;1;1;1;1	2;2;1;1;1;1;1	2;2;1;1;1;1;1	Myosin phosphatase Rho-interacting protein	MPRIP	sp|Q6WCQ1|MPRIP_HUMAN Myosin phosphatase Rho-interacting protein OS=Homo sapiens OX=9606 GN=MPRIP PE=1 SV=3;tr|A0A494BZV2|A0A494BZV2_HUMAN Myosin phosphatase Rho-interacting protein OS=Homo sapiens OX=9606 GN=MPRIP PE=1 SV=1;tr|J3KSK7|J3KSK7_HUMAN Myosin p	7	2	2	2	2	2	2	2.7	2.7	2.7	116.53	1025	1025;2425;139;277;844;1091;1794	2.5			1	1						0	17.754	1461.4	1240	1508	1410.2	1630	1505.5	1510.7	855.4	1443.4	1258.5	1503.5	1431.2	1633.7	1517.8	1477.8	824.77	1
Q71U36;Q9BQE3;F5H5D3;A0A1W2PQM2;P0DPH8;P0DPH7;Q6PEY2;Q9NY65;V9GZ17;C9J2C0;C9JEV8;C9JDS9;C9JQ00;C9JJQ8	Q71U36;Q9BQE3;F5H5D3;A0A1W2PQM2;P0DPH8;P0DPH7;Q6PEY2	9;8;8;6;6;6;5;3;3;3;1;1;1;1	1;1;1;1;1;1;1;1;1;1;0;0;0;0	1;1;1;1;1;1;1;1;1;1;0;0;0;0	Tubulin alpha-1A chain;Tubulin alpha-1C chain;Tubulin alpha-3E chain	TUBA1A;TUBA1C;TUBA3E	sp|Q71U36|TBA1A_HUMAN Tubulin alpha-1A chain OS=Homo sapiens OX=9606 GN=TUBA1A PE=1 SV=1;sp|Q9BQE3|TBA1C_HUMAN Tubulin alpha-1C chain OS=Homo sapiens OX=9606 GN=TUBA1C PE=1 SV=1;tr|F5H5D3|F5H5D3_HUMAN Tubulin alpha chain OS=Homo sapiens OX=9606 GN=TUBA1C P	14	9	1	1	9	1	1	25.9	2.9	2.9	50.135	451	451;449;519;325;450;450;450;449;275;467;153;156;180;198	2			1							0	7.7283	2729	3499.5	4261.1	3026	3655.6	3306.6	3414.4	2191.2	2703.3	3526.8	4236.7	3088.4	3661	3336.5	3339.5	2112.8	3
Q7RTZ1;A0A669KBI9;A0A087X1V8	Q7RTZ1;A0A669KBI9;A0A087X1V8	1;1;1	1;1;1	1;1;1	Ovochymase-2	OVCH2	sp|Q7RTZ1|OVCH2_HUMAN Ovochymase-2 OS=Homo sapiens OX=9606 GN=OVCH2 PE=3 SV=2;tr|A0A669KBI9|A0A669KBI9_HUMAN Ovochymase-2 (Fragment) OS=Homo sapiens OX=9606 GN=OVCH2 PE=1 SV=1;tr|A0A087X1V8|A0A087X1V8_HUMAN Ovochymase-2 OS=Homo sapiens OX=9606 GN=OVCH2 PE=	3	1	1	1	1	1	1	1.6	1.6	1.6	62.641	564	564;417;565	4.57				2	2	1	1	1		0.008658	6.4177	10009	20384	16743	16023	15143	15017	18159	11919	9965.4	20375	16743	16206	15226	15212	17750	11492	7
Q7Z406;A1L2Z2;A0A0C4DFM8	Q7Z406	88;32;28	77;30;24	47;30;24	Myosin-14	MYH14	sp|Q7Z406|MYH14_HUMAN Myosin-14 OS=Homo sapiens OX=9606 GN=MYH14 PE=1 SV=2	3	88	77	47	88	77	47	47.9	43.2	24.5	227.87	1995	1995;638;508	2.91	7	1	84	48	21	15	8	4		0	323.31	286920	260170	366240	306800	317030	304160	313170	155470	283490	264080	364430	311130	318280	306760	306300	149900	215
Q8WUM4	Q8WUM4	2	2	2	Programmed cell death 6-interacting protein	PDCD6IP	sp|Q8WUM4|PDC6I_HUMAN Programmed cell death 6-interacting protein OS=Homo sapiens OX=9606 GN=PDCD6IP PE=1 SV=1	1	2	2	2	2	2	2	2.3	2.3	2.3	96.022	868	868	3			1		1					0	12.538	3254.2	3333.8	3918.3	2632.7	3736.5	3089.7	3141.8	2537.1	3218	3370.5	3894.9	2700.5	3731.6	3118.6	3073.1	2446.3	2
Q8WVM8;G3V3K9;G3V4I1;G3V5E2;G3V5F3;H0YJY1;J3KNG4	Q8WVM8	4;1;1;1;1;1;1	4;1;1;1;1;1;1	4;1;1;1;1;1;1	Sec1 family domain-containing protein 1	SCFD1	sp|Q8WVM8|SCFD1_HUMAN Sec1 family domain-containing protein 1 OS=Homo sapiens OX=9606 GN=SCFD1 PE=1 SV=4	7	4	4	4	4	4	4	8.6	8.6	8.6	72.379	642	642;48;75;84;121;144;163	2.25	1		2			1				0	36.677	2400.6	2899.7	3264.7	2663.2	2963.1	2571.6	2879.1	1807.4	2376.8	2922.8	3251.7	2707	2967.2	2601.5	2815.1	1742.7	2
Q8WWI1;E9PMS6;A0A0A0MTE2;E9PMT2;F8WD26;J3KP06;E9PMP7;H0Y424;U3KQE6;E9PLU6;E9PRE3;E9PRJ0;E9PK58;E9PJ10;H0YDQ3;H0YDG6	Q8WWI1;E9PMS6;A0A0A0MTE2;E9PMT2;F8WD26;J3KP06;E9PMP7;H0Y424	5;5;5;5;5;5;4;4;1;1;1;1;1;1;1;1	5;5;5;5;5;5;4;4;1;1;1;1;1;1;1;1	5;5;5;5;5;5;4;4;1;1;1;1;1;1;1;1	LIM domain only protein 7	LMO7	sp|Q8WWI1|LMO7_HUMAN LIM domain only protein 7 OS=Homo sapiens OX=9606 GN=LMO7 PE=1 SV=3;tr|E9PMS6|E9PMS6_HUMAN LIM domain only protein 7 OS=Homo sapiens OX=9606 GN=LMO7 PE=1 SV=1;tr|A0A0A0MTE2|A0A0A0MTE2_HUMAN LIM domain only protein 7 OS=Homo sapiens OX=	16	5	5	5	5	5	5	3.6	3.6	3.6	192.69	1683	1683;1275;1385;1398;1631;1668;1045;1055;99;121;141;165;165;191;292;305	3.8			2		1	1	1			0	33.365	3951.3	3330.2	4792.6	4729.9	4931	4644.2	5328.5	2848.8	3902.5	3386.1	4777.1	4785.6	4948.3	4698.7	5209.6	2746.8	3
Q92614;A0A0D9SFK2	Q92614;A0A0D9SFK2	2;2	2;2	2;2	Unconventional myosin-XVIIIa	MYO18A	sp|Q92614|MY18A_HUMAN Unconventional myosin-XVIIIa OS=Homo sapiens OX=9606 GN=MYO18A PE=1 SV=3;tr|A0A0D9SFK2|A0A0D9SFK2_HUMAN Unconventional myosin-XVIIIa OS=Homo sapiens OX=9606 GN=MYO18A PE=1 SV=1	2	2	2	2	2	2	2	1.2	1.2	1.2	233.11	2054	2054;2038	4.67				1		1	1			0	19.602	9533.9	7901.8	9981.7	8566.5	9765	10593	10821	7354.8	9415.3	8026.8	9940.5	8702.5	9820.9	10672	10584	7091.5	5
Q92736;H7BY35	Q92736;H7BY35	1;1	1;1	1;1	Ryanodine receptor 2	RYR2	sp|Q92736|RYR2_HUMAN Ryanodine receptor 2 OS=Homo sapiens OX=9606 GN=RYR2 PE=1 SV=3;tr|H7BY35|H7BY35_HUMAN Ryanodine receptor 2 OS=Homo sapiens OX=9606 GN=RYR2 PE=1 SV=2	2	1	1	1	1	1	1	0.3	0.3	0.3	564.56	4967	4967;4950	2			1							1	-2	459.19	1181.3	1513.5	838.55	1113.5	1152	1219.9	983	458.84	1182.8	1501.5	862.21	1117.4	1162.1	1193.1	947.81	1
Q93079;Q99877;P62807;P58876;O60814;Q5QNW6;Q99879;P57053;U3KQK0;Q99880;Q96A08;A0A2R8Y619	Q93079;Q99877;P62807;P58876;O60814;Q5QNW6;Q99879;P57053;U3KQK0;Q99880	5;5;5;5;5;5;5;5;5;4;2;1	5;5;5;5;5;5;5;5;5;4;2;1	1;1;1;1;1;1;1;1;1;1;0;0	Histone H2B type 1-H;Histone H2B type 1-N;Histone H2B type 1-C/E/F/G/I;Histone H2B type 1-D;Histone H2B type 1-K;Histone H2B type 2-F;Histone H2B type 1-M;Histone H2B type F-S;Histone H2B;Histone H2B type 1-L	HIST1H2BH;HIST1H2BN;HIST1H2BC;HIST1H2BD;HIST1H2BK;HIST2H2BF;HIST1H2BM;H2BFS;HIST1H2BL	sp|Q93079|H2B1H_HUMAN Histone H2B type 1-H OS=Homo sapiens OX=9606 GN=H2BC9 PE=1 SV=3;sp|Q99877|H2B1N_HUMAN Histone H2B type 1-N OS=Homo sapiens OX=9606 GN=H2BC15 PE=1 SV=3;sp|P62807|H2B1C_HUMAN Histone H2B type 1-C/E/F/G/I OS=Homo sapiens OX=9606 GN=H2BC4	12	5	5	1	5	5	1	37.3	37.3	7.1	13.892	126	126;126;126;126;126;126;126;126;166;126;127;122	2.33	1		13	6		1				0	46.901	17686	17427	24038	29536	27596	20504	24204	8285.6	17484	17658	24036	29745	27606	20801	23662	7988.9	13
Q99459	Q99459	1	1	1	Cell division cycle 5-like protein	CDC5L	sp|Q99459|CDC5L_HUMAN Cell division cycle 5-like protein OS=Homo sapiens OX=9606 GN=CDC5L PE=1 SV=2	1	1	1	1	1	1	1	1.1	1.1	1.1	92.25	802	802	4.67				1		1	1			0	6.6438	4292.2	7541.5	8593	6906.7	7494.3	6930.3	6906.1	6380.4	4265.5	7567.2	8556.9	7018.4	7515.2	6985.5	6755.6	6152	3
Q9BPX5	Q9BPX5	3	3	3	Actin-related protein 2/3 complex subunit 5-like protein	ARPC5L	sp|Q9BPX5|ARP5L_HUMAN Actin-related protein 2/3 complex subunit 5-like protein OS=Homo sapiens OX=9606 GN=ARPC5L PE=1 SV=1	1	3	3	3	3	3	3	23.5	23.5	23.5	16.941	153	153	3.43			1	3	2	1				0	24.103	6370.8	7061.1	10162	7345.9	9408.7	7665.4	8866.5	3537	6303.5	7143.6	10097	7502.1	9400.7	7765.6	8668.3	3410.4	6
Q9BVA1;Q13885	Q9BVA1;Q13885	14;14	2;2	1;1	Tubulin beta-2B chain;Tubulin beta-2A chain	TUBB2B;TUBB2A	sp|Q9BVA1|TBB2B_HUMAN Tubulin beta-2B chain OS=Homo sapiens OX=9606 GN=TUBB2B PE=1 SV=1;sp|Q13885|TBB2A_HUMAN Tubulin beta-2A chain OS=Homo sapiens OX=9606 GN=TUBB2A PE=1 SV=1	2	14	2	1	14	2	1	40.7	6.1	3.4	49.953	445	445;445	4.5			1					1		0	15.617	3560.8	3680.6	4228.1	2996.4	3638.3	3232	3432.6	2745.7	3521.3	3719.8	4205.3	3059	3642.3	3264.1	3357	2647.4	2
Q9BYG8;A0A2R8Y5J4	Q9BYG8;A0A2R8Y5J4	1;1	1;1	1;1	Gasdermin-C	GSDMC	sp|Q9BYG8|GSDMC_HUMAN Gasdermin-C OS=Homo sapiens OX=9606 GN=GSDMC PE=1 SV=3;tr|A0A2R8Y5J4|A0A2R8Y5J4_HUMAN Gasdermin-C OS=Homo sapiens OX=9606 GN=GSDMC PE=1 SV=1	2	1	1	1	1	1	1	3	3	3	57.691	508	508;508	2			1							0.0084388	6.3018	262.39	822.99	401.83	2414.8	461.05	287.52	255.04	297.96	263.18	818.01	428.65	2378.1	478.12	290	249.62	287.29	1
Q9GZT6	Q9GZT6	1	1	1	Coiled-coil domain-containing protein 90B, mitochondrial	CCDC90B	sp|Q9GZT6|CC90B_HUMAN Coiled-coil domain-containing protein 90B, mitochondrial OS=Homo sapiens OX=9606 GN=CCDC90B PE=1 SV=2	1	1	1	1	1	1	1	3.5	3.5	3.5	29.505	254	254	2			1							1	-2	0	0	0	0	0	0	0	0	0	0	0	0	0	0	0	0	0
Q9H254;M0QZQ3;C9JY79	Q9H254;M0QZQ3;C9JY79	2;2;2	1;1;1	1;1;1	Spectrin beta chain, non-erythrocytic 4	SPTBN4	sp|Q9H254|SPTN4_HUMAN Spectrin beta chain, non-erythrocytic 4 OS=Homo sapiens OX=9606 GN=SPTBN4 PE=1 SV=2;tr|M0QZQ3|M0QZQ3_HUMAN Spectrin beta chain OS=Homo sapiens OX=9606 GN=SPTBN4 PE=1 SV=1;tr|C9JY79|C9JY79_HUMAN Spectrin beta chain OS=Homo sapiens OX=9	3	2	1	1	2	1	1	0.9	0.6	0.6	288.98	2564	2564;2002;2564	2			1							0	7.3008	0	0	0	0	0	0	0	0	0	0	0	0	0	0	0	0	0
Q9H2K2	Q9H2K2	1	1	1	Tankyrase-2	TNKS2	sp|Q9H2K2|TNKS2_HUMAN Poly [ADP-ribose] polymerase tankyrase-2 OS=Homo sapiens OX=9606 GN=TNKS2 PE=1 SV=1	1	1	1	1	1	1	1	0.6	0.6	0.6	126.92	1166	1166	3.75			1	2				1		1	-2	0	0	0	0	0	0	0	0	0	0	0	0	0	0	0	0	0
Q9NYL9;H0YKU1;H0YNJ8;H0YNU8;P28289;Q9NZR1;G5EA42	Q9NYL9;H0YKU1;H0YNJ8	18;12;12;2;1;1;1	18;12;12;2;1;1;1	18;12;12;2;1;1;1	Tropomodulin-3	TMOD3	sp|Q9NYL9|TMOD3_HUMAN Tropomodulin-3 OS=Homo sapiens OX=9606 GN=TMOD3 PE=1 SV=1;tr|H0YKU1|H0YKU1_HUMAN Tropomodulin-3 (Fragment) OS=Homo sapiens OX=9606 GN=TMOD3 PE=1 SV=1;tr|H0YNJ8|H0YNJ8_HUMAN Tropomodulin-3 OS=Homo sapiens OX=9606 GN=TMOD3 PE=1 SV=1	7	18	18	18	18	18	18	51.7	51.7	51.7	39.594	352	352;187;213;33;359;351;307	3.6	1		16	13	5	10	6	2		0	179.3	85580	89283	125430	96124	112490	95472	114160	57405	84638	90393	124710	97872	112550	96786	111600	55350	67
Q9NZI8;O00425;Q9Y6M1;Q15517;REV__M0QZ54;REV__M0R118;REV__M0R0M7;Q2L6G8;G8JLG2;REV__Q15833;F8W930	Q9NZI8	6;1;1;1;1;1;1;1;1;1;1	6;1;1;1;1;1;1;1;1;1;1	6;1;1;1;1;1;1;1;1;1;1	Insulin-like growth factor 2 mRNA-binding protein 1	IGF2BP1	sp|Q9NZI8|IF2B1_HUMAN Insulin-like growth factor 2 mRNA-binding protein 1 OS=Homo sapiens OX=9606 GN=IGF2BP1 PE=1 SV=2	11	6	6	6	6	6	6	13	13	13	63.48	577	577;579;599;529;111;171;408;529;529;593;605	2.86			3	3		1				0	71.042	10254	13129	15575	10999	13260	12769	14425	9743.3	10158	13228	15488	11227	13296	12911	14104	9394.5	6
Q9P2E9;F8W7S5;A0A087WVV2;A2A2S5	Q9P2E9;F8W7S5;A0A087WVV2	7;5;5;2	7;5;5;2	7;5;5;2	Ribosome-binding protein 1	RRBP1	sp|Q9P2E9|RRBP1_HUMAN Ribosome-binding protein 1 OS=Homo sapiens OX=9606 GN=RRBP1 PE=1 SV=5;tr|F8W7S5|F8W7S5_HUMAN Ribosome-binding protein 1 OS=Homo sapiens OX=9606 GN=RRBP1 PE=1 SV=1;tr|A0A087WVV2|A0A087WVV2_HUMAN Ribosome-binding protein 1 OS=Homo sapie	4	7	7	7	7	7	7	16.4	16.4	16.4	152.45	1410	1410;751;934;300	3.12			4	2		1	1			0	51.61	8941.2	8645.7	10359	8036.7	8435.2	8923.5	8630.3	6115.6	8838.2	8751.4	10309	8165.5	8484.7	8979.6	8443.4	5896.6	6
Q9UBM7;E9PRL8;E9PQ71;E9PIP9;E9PJ54;E9PM00;E9PLZ2	Q9UBM7;E9PRL8;E9PQ71;E9PIP9;E9PJ54;E9PM00	3;2;2;2;2;2;1	3;2;2;2;2;2;1	3;2;2;2;2;2;1	7-dehydrocholesterol reductase	DHCR7	sp|Q9UBM7|DHCR7_HUMAN 7-dehydrocholesterol reductase OS=Homo sapiens OX=9606 GN=DHCR7 PE=1 SV=1;tr|E9PRL8|E9PRL8_HUMAN 7-dehydrocholesterol reductase (Fragment) OS=Homo sapiens OX=9606 GN=DHCR7 PE=1 SV=1;tr|E9PQ71|E9PQ71_HUMAN 7-dehydrocholesterol reductas	7	3	3	3	3	3	3	5.1	5.1	5.1	54.489	475	475;91;105;107;164;258;73	4.5			1	1	1	1	1	1		0	17.507	10930	10655	12552	9744.8	10258	12217	12079	8065.4	10804	10782	12492	9901.8	10347	12292	11816	7776.7	5
Q9UFE4;A0A494C1Q3	Q9UFE4;A0A494C1Q3	1;1	1;1	1;1	Coiled-coil domain-containing protein 39	CCDC39	sp|Q9UFE4|CCD39_HUMAN Coiled-coil domain-containing protein 39 OS=Homo sapiens OX=9606 GN=CCDC39 PE=2 SV=3;tr|A0A494C1Q3|A0A494C1Q3_HUMAN Coiled-coil domain-containing protein 39 OS=Homo sapiens OX=9606 GN=CCDC39 PE=1 SV=1	2	1	1	1	1	1	1	1.4	1.4	1.4	109.9	941	941;877	4.5				1	1	1	1			0.0084034	6.2682	0	0	0	0	0	0	0	0	0	0	0	0	0	0	0	0	0
[truncated: 48 more columns]
