# Supplementary material for: Hunting for the elusive target antigen in gestational alloimmune liver disease (GALD)
Source: PLoS One. 2023 Oct 20;18(10):e0286432. doi: 10.1371/journal.pone.0286432 (PMC10588877; doi:10.1371/journal.pone.0286432)
Supplement: S6 Table — The MS results from immunoprecipitation from human fetal liver showed no obvious candidate. (XLSX) [file pone.0286432.s007.xlsx]

## Sheet: MS results fetal liver
Protein IDs	Majority protein IDs	Peptide counts (all)	Peptide counts (razor+unique)	Peptide counts (unique)	Protein names	Gene names	Fasta headers	Number of proteins	Peptides	Razor + unique peptides	Unique peptides	Peptides IP1_S_GALD1_1	Peptides IP1_O_GALD1_3	Peptides IP1_O_GALD2_3	Peptides IP1_O_PBC_3	Peptides IP1_O_None	Peptides IP1_S_GALD2_1	Peptides IP1_CP_PBC_1	Peptides IP1_CN_0	Peptides IP1_CN_B	Peptides IP1_CN_AB	Peptides IP1_S_GALD1_2	Peptides IP1_S_GALD2_2	Peptides IP1_CP_PBC_2	Peptides IP2_CN_0	Peptides IP2_S_GALD8	Peptides IP2_S_GALD7	Peptides IP2_S_GALD5	Peptides IP2_O_GALD9	Peptides IP2_S_GALD6	Peptides IP2_CN_AB	Peptides IP2_CP_PBC	Peptides IP2_S_GALD1	Peptides IP2_S_GALD2	Peptides IP3_CN_0	Peptides IP3_S_GALD7	Peptides IP3_S_GALD8	Peptides IP3_O_GALD9	Peptides IP3_O_None	Peptides IP3_CP_PBC	Peptides IP3_CN_AB1	Peptides IP3_CN_AB2	Peptides IP3_CN_AB3	Peptides IP3_CN_AB4	Peptides IP3_S_GALD1	Peptides IP3_S_GALD2	Peptides IP3_S_GALD5	Peptides IP3_S_GALD6	Razor + unique peptides IP1_S_GALD1_1
A0A024R4E5;Q00341;H0Y394;C9J5E5;C9JIZ1;C9JT62;C9JHS7;C9JK79;C9JHZ8;C9JES8;C9JZI8;H7C2D1;H7C0A4;C9JBS3;C9JEJ8;C9JHN6	A0A024R4E5;Q00341;H0Y394	9;8;6;3;3;2;2;2;2;2;2;2;2;1;1;1	9;8;6;3;3;2;2;2;2;2;2;2;2;1;1;1	9;8;6;3;3;2;2;2;2;2;2;2;2;1;1;1	Vigilin	HDLBP	tr|A0A024R4E5|A0A024R4E5_HUMAN High density lipoprotein binding protein (Vigilin), isoform CRA_a OS=Homo sapiens OX=9606 GN=HDLBP PE=1 SV=1;sp|Q00341|VIGLN_HUMAN Vigilin OS=Homo sapiens OX=9606 GN=HDLBP PE=1 SV=2;tr|H0Y394|H0Y394_HUMAN Vigilin (Fragment) O	16	9	9	9	7	1	1	1	3	5	3	3	6	4	7	5	8	0	0	0	0	0	0	0	0	0	0	0	1	0	0	1	1	0	1	0	0	0	1	0	0	7
A0A075B6H7	A0A075B6H7	4	2	2		IGKV3-7	sp|A0A075B6H7|KV37_HUMAN Probable non-functional immunoglobulin kappa variable 3-7 OS=Homo sapiens OX=9606 GN=IGKV3-7 PE=1 SV=1	1	4	2	2	3	3	1	2	1	3	2	2	3	3	1	3	3	3	1	2	2	3	2	2	2	3	1	1	1	2	2	1	2	1	2	2	2	1	2	1	1	2
A0A075B6H9	A0A075B6H9	3	3	3		IGLV4-69	sp|A0A075B6H9|LV469_HUMAN Immunoglobulin lambda variable 4-69 OS=Homo sapiens OX=9606 GN=IGLV4-69 PE=1 SV=1	1	3	3	3	3	3	3	3	2	3	3	3	3	3	2	3	3	1	1	2	2	1	1	1	1	1	2	0	0	0	1	0	0	0	1	1	0	0	1	0	0	3
A0A075B6I0	A0A075B6I0	4	4	4		IGLV8-61	sp|A0A075B6I0|LV861_HUMAN Immunoglobulin lambda variable 8-61 OS=Homo sapiens OX=9606 GN=IGLV8-61 PE=3 SV=7	1	4	4	4	1	3	2	3	3	1	2	2	1	3	2	3	3	2	2	3	2	3	4	3	3	3	4	1	2	2	1	2	1	1	2	2	2	1	3	2	1	1
A0A075B6I1	A0A075B6I1	1	1	1		IGLV4-60	sp|A0A075B6I1|LV460_HUMAN Immunoglobulin lambda variable 4-60 OS=Homo sapiens OX=9606 GN=IGLV4-60 PE=3 SV=1	1	1	1	1	0	0	0	0	0	0	0	0	0	0	0	0	0	0	0	0	1	0	1	1	1	0	0	0	0	0	0	0	0	0	0	0	0	0	0	0	0	0
A0A075B6I9	A0A075B6I9	5	5	3		IGLV7-46	sp|A0A075B6I9|LV746_HUMAN Immunoglobulin lambda variable 7-46 OS=Homo sapiens OX=9606 GN=IGLV7-46 PE=3 SV=4	1	5	5	3	3	2	1	2	1	3	2	1	2	3	3	3	3	2	2	2	3	2	2	3	2	3	3	1	5	4	2	3	3	2	4	4	2	3	2	4	2	3
A0A075B6J9	A0A075B6J9	3	2	2		IGLV2-18	sp|A0A075B6J9|LV218_HUMAN Immunoglobulin lambda variable 2-18 OS=Homo sapiens OX=9606 GN=IGLV2-18 PE=3 SV=2	1	3	2	2	0	0	1	1	1	1	2	1	1	1	0	1	2	1	1	1	1	2	1	1	2	1	0	2	2	1	1	1	2	1	1	2	1	1	1	2	0	0
A0A075B6K0	A0A075B6K0	5	4	2		IGLV3-16	sp|A0A075B6K0|LV316_HUMAN Immunoglobulin lambda variable 3-16 OS=Homo sapiens OX=9606 GN=IGLV3-16 PE=3 SV=2	1	5	4	2	4	4	5	2	2	5	4	4	4	4	4	5	4	3	1	2	3	2	2	2	3	1	3	2	0	1	2	1	2	2	1	2	2	2	2	2	1	3
A0A075B6K4	A0A075B6K4	5	2	2		IGLV3-10	sp|A0A075B6K4|LV310_HUMAN Immunoglobulin lambda variable 3-10 OS=Homo sapiens OX=9606 GN=IGLV3-10 PE=3 SV=2	1	5	2	2	4	5	5	4	2	4	5	5	5	5	5	4	5	2	1	2	3	3	1	3	3	1	2	2	1	3	3	3	2	2	2	2	2	2	2	2	2	1
A0A075B6K5	A0A075B6K5	4	3	3		IGLV3-9	sp|A0A075B6K5|LV39_HUMAN Immunoglobulin lambda variable 3-9 OS=Homo sapiens OX=9606 GN=IGLV3-9 PE=3 SV=1	1	4	3	3	4	4	1	3	2	2	4	4	4	3	3	2	2	2	1	2	1	1	1	2	2	1	1	2	2	2	2	1	2	1	1	2	2	2	2	2	0	3
A0A075B6R2;A0A087WW49;P0DP07	A0A075B6R2;A0A087WW49	4;3;1	3;2;0	1;0;0		IGHV4-4	sp|A0A075B6R2|HV404_HUMAN Immunoglobulin heavy variable 4-4 OS=Homo sapiens OX=9606 GN=IGHV4-4 PE=3 SV=2;tr|A0A087WW49|A0A087WW49_HUMAN Ig-like domain-containing protein (Fragment) OS=Homo sapiens OX=9606 PE=4 SV=1	3	4	3	1	2	2	2	3	2	2	3	3	3	3	3	2	3	3	3	2	2	3	2	2	2	3	2	3	3	2	3	3	3	3	3	3	3	3	2	3	2	1
A0A075B6R9	A0A075B6R9	6	6	2		IGKV2D-24	sp|A0A075B6R9|KVD24_HUMAN Probable non-functional immunoglobulin kappa variable 2D-24 OS=Homo sapiens OX=9606 GN=IGKV2D-24 PE=1 SV=1	1	6	6	2	4	6	6	5	4	4	5	6	6	6	5	6	6	4	2	3	4	3	4	3	3	4	3	2	3	4	4	3	4	3	3	4	2	3	4	4	4	4
A0A075B6S5	A0A075B6S5	4	3	3		IGKV1-27	sp|A0A075B6S5|KV127_HUMAN Immunoglobulin kappa variable 1-27 OS=Homo sapiens OX=9606 GN=IGKV1-27 PE=3 SV=1	1	4	3	3	4	4	4	4	3	4	4	4	4	4	4	4	3	3	2	3	3	3	3	3	3	3	2	2	2	2	2	2	2	2	2	2	1	2	2	2	2	3
A0A075B7B8	A0A075B7B8	4	3	3		IGHV3OR16-12	tr|A0A075B7B8|A0A075B7B8_HUMAN Immunoglobulin heavy variable 3/OR16-12 (non-functional) (Fragment) OS=Homo sapiens OX=9606 GN=IGHV3OR16-12 PE=1 SV=1	1	4	3	3	4	4	4	4	3	4	4	4	4	2	4	4	3	3	3	4	4	4	3	3	4	3	3	1	3	3	3	2	4	2	3	3	3	3	3	4	2	3
A0A075B7D0	A0A075B7D0	2	2	2		IGHV1OR15-1	tr|A0A075B7D0|A0A075B7D0_HUMAN Immunoglobulin heavy variable 1/OR15-1 (non-functional) (Fragment) OS=Homo sapiens OX=9606 GN=IGHV1OR15-1 PE=1 SV=1	1	2	2	2	1	2	1	2	1	1	2	2	2	2	2	2	2	1	1	1	1	1	1	1	1	0	0	1	0	2	1	0	0	1	0	1	0	0	1	0	0	1
A0A075B7D8	A0A075B7D8	3	2	2		IGHV3OR15-7	tr|A0A075B7D8|A0A075B7D8_HUMAN Immunoglobulin heavy variable 3/OR15-7 (pseudogene) (Fragment) OS=Homo sapiens OX=9606 GN=IGHV3OR15-7 PE=1 SV=1	1	3	2	2	1	2	2	2	1	1	3	2	3	3	3	1	3	2	2	2	2	2	2	1	1	3	1	1	1	2	1	0	0	1	1	2	2	0	1	2	0	1
A0A087X0Q4;P01614;A0A087WW87	A0A087X0Q4;P01614;A0A087WW87	6;5;5	4;3;3	4;3;3	Ig kappa chain V-II region Cum	IGKV2-40	tr|A0A087X0Q4|A0A087X0Q4_HUMAN Immunoglobulin kappa variable 2-40 OS=Homo sapiens OX=9606 GN=IGKV2-40 PE=1 SV=1;sp|P01614|KVD40_HUMAN Immunoglobulin kappa variable 2D-40 OS=Homo sapiens OX=9606 GN=IGKV2D-40 PE=1 SV=2;sp|A0A087WW87|KV240_HUMAN Immunoglobuli	3	6	4	4	5	5	4	5	3	6	4	4	4	5	5	6	4	4	4	4	2	4	3	3	3	4	3	3	4	4	4	4	3	3	4	4	4	3	4	3	4	3
A0A0A0MS15	A0A0A0MS15	10	8	7		IGHV3-49	sp|A0A0A0MS15|HV349_HUMAN Immunoglobulin heavy variable 3-49 OS=Homo sapiens OX=9606 GN=IGHV3-49 PE=3 SV=1	1	10	8	7	4	5	3	6	2	4	4	6	6	4	4	4	5	5	5	7	6	6	5	4	5	4	2	5	7	4	8	3	6	4	7	6	7	5	5	6	3	3
A0A0B4J1U3	A0A0B4J1U3	4	4	4		IGLV1-36	sp|A0A0B4J1U3|LV136_HUMAN Immunoglobulin lambda variable 1-36 OS=Homo sapiens OX=9606 GN=IGLV1-36 PE=1 SV=5	1	4	4	4	2	2	3	3	1	0	3	2	2	3	3	2	3	2	1	1	2	1	1	1	1	1	1	1	1	1	2	1	1	1	2	1	1	1	1	1	0	2
A0A0B4J1U7	A0A0B4J1U7	8	8	8		IGHV6-1	sp|A0A0B4J1U7|HV601_HUMAN Immunoglobulin heavy variable 6-1 OS=Homo sapiens OX=9606 GN=IGHV6-1 PE=3 SV=1	1	8	8	8	3	2	4	3	2	2	4	4	4	4	3	5	3	4	3	3	5	3	4	5	3	2	3	2	2	2	4	4	3	3	2	2	5	3	2	6	3	3
A0A0B4J1V0	A0A0B4J1V0	9	5	5		IGHV3-15	sp|A0A0B4J1V0|HV315_HUMAN Immunoglobulin heavy variable 3-15 OS=Homo sapiens OX=9606 GN=IGHV3-15 PE=3 SV=1	1	9	5	5	5	6	5	7	4	6	5	6	6	5	6	6	5	7	5	7	6	8	6	5	6	5	7	6	7	5	6	4	7	5	6	7	6	7	7	7	3	3
A0A0B4J1V2	A0A0B4J1V2	5	5	5		IGHV2-26	sp|A0A0B4J1V2|HV226_HUMAN Immunoglobulin heavy variable 2-26 OS=Homo sapiens OX=9606 GN=IGHV2-26 PE=3 SV=1	1	5	5	5	3	5	5	4	2	3	5	3	4	4	5	4	2	3	2	4	2	3	2	2	2	3	2	4	4	3	4	2	3	4	3	3	2	4	4	2	4	3
A0A0B4J1V6	A0A0B4J1V6	9	5	5		IGHV3-73	sp|A0A0B4J1V6|HV373_HUMAN Immunoglobulin heavy variable 3-73 OS=Homo sapiens OX=9606 GN=IGHV3-73 PE=3 SV=1	1	9	5	5	5	5	4	6	2	5	5	5	5	5	5	5	5	5	6	8	7	7	7	4	6	5	5	7	5	4	6	4	5	6	6	5	5	7	6	5	2	2
A0A0B4J1X5	A0A0B4J1X5	9	4	2		IGHV3-74	sp|A0A0B4J1X5|HV374_HUMAN Immunoglobulin heavy variable 3-74 OS=Homo sapiens OX=9606 GN=IGHV3-74 PE=3 SV=1	1	9	4	2	6	8	7	8	8	7	8	7	8	8	6	7	7	7	8	6	7	6	7	8	9	8	7	7	7	7	9	6	9	8	8	8	7	8	8	9	4	2
A0A0B4J1X8	A0A0B4J1X8	6	3	3		IGHV3-43	sp|A0A0B4J1X8|HV343_HUMAN Immunoglobulin heavy variable 3-43 OS=Homo sapiens OX=9606 GN=IGHV3-43 PE=3 SV=1	1	6	3	3	5	5	4	5	4	5	4	5	4	5	4	4	5	4	4	3	5	5	3	5	5	5	4	6	2	6	6	3	5	5	2	6	5	5	4	4	3	2
A0A0B4J1Y8	A0A0B4J1Y8	5	5	5		IGLV9-49	sp|A0A0B4J1Y8|LV949_HUMAN Immunoglobulin lambda variable 9-49 OS=Homo sapiens OX=9606 GN=IGLV9-49 PE=1 SV=1	1	5	5	5	3	3	5	4	1	3	2	4	5	3	4	5	4	1	0	0	0	0	0	1	1	0	0	0	0	0	0	0	0	0	0	0	0	0	0	0	0	3
A0A0B4J2H0	A0A0B4J2H0	5	2	2		IGHV1-69-2	sp|A0A0B4J2H0|HV69D_HUMAN Immunoglobulin heavy variable 1-69D OS=Homo sapiens OX=9606 GN=IGHV1-69D PE=1 SV=1	1	5	2	2	3	4	5	4	3	3	5	4	5	3	3	5	4	3	3	3	2	3	3	2	3	3	2	3	3	2	3	1	3	1	3	3	1	3	2	2	2	0
A0A0C4DH24	A0A0C4DH24	5	5	1		IGKV6-21	sp|A0A0C4DH24|KV621_HUMAN Immunoglobulin kappa variable 6-21 OS=Homo sapiens OX=9606 GN=IGKV6-21 PE=3 SV=1	1	5	5	1	1	4	1	2	0	1	2	2	2	1	3	2	2	2	0	1	0	1	0	2	2	2	1	0	1	1	1	0	0	1	1	0	0	0	0	0	0	1
A0A0C4DH29	A0A0C4DH29	7	7	6		IGHV1-3	sp|A0A0C4DH29|HV103_HUMAN Immunoglobulin heavy variable 1-3 OS=Homo sapiens OX=9606 GN=IGHV1-3 PE=3 SV=1	1	7	7	6	6	5	3	2	1	4	4	4	3	3	6	4	4	2	1	3	3	4	2	2	3	3	2	2	4	1	3	0	1	2	3	2	1	3	1	2	1	6
A0A0C4DH31	A0A0C4DH31	5	5	4		IGHV1-18	sp|A0A0C4DH31|HV118_HUMAN Immunoglobulin heavy variable 1-18 OS=Homo sapiens OX=9606 GN=IGHV1-18 PE=3 SV=1	1	5	5	4	3	4	4	4	4	3	3	3	4	3	4	3	3	2	2	3	3	3	2	3	3	3	3	3	4	3	4	3	2	3	4	4	2	4	3	4	0	3
A0A0C4DH32	A0A0C4DH32	6	3	3		IGHV3-20	sp|A0A0C4DH32|HV320_HUMAN Immunoglobulin heavy variable 3-20 OS=Homo sapiens OX=9606 GN=IGHV3-20 PE=3 SV=2	1	6	3	3	3	3	4	6	5	3	6	5	6	5	2	4	5	4	3	2	5	3	4	3	4	3	2	2	2	3	4	2	4	3	3	4	2	2	4	4	1	1
A0A0C4DH33	A0A0C4DH33	5	5	5		IGHV1-24	sp|A0A0C4DH33|HV124_HUMAN Immunoglobulin heavy variable 1-24 OS=Homo sapiens OX=9606 GN=IGHV1-24 PE=3 SV=1	1	5	5	5	2	2	3	2	1	4	2	2	2	2	3	3	2	3	3	1	2	1	3	3	2	2	3	1	2	1	1	0	2	2	1	1	0	1	1	1	0	2
A0A0C4DH34	A0A0C4DH34	5	5	5		IGHV4-28	sp|A0A0C4DH34|HV428_HUMAN Immunoglobulin heavy variable 4-28 OS=Homo sapiens OX=9606 GN=IGHV4-28 PE=3 SV=1	1	5	5	5	3	3	3	3	3	3	3	3	3	3	3	3	3	3	3	3	2	3	3	2	3	3	3	4	2	1	3	4	2	4	1	3	2	3	4	4	1	3
A0A0C4DH36	A0A0C4DH36	6	4	4		IGHV3-38	sp|A0A0C4DH36|HV338_HUMAN Probable non-functional immunoglobulin heavy variable 3-38 OS=Homo sapiens OX=9606 GN=IGHV3-38 PE=1 SV=1	1	6	4	4	4	4	3	4	3	4	4	5	3	4	3	3	5	1	2	3	3	3	2	4	3	4	2	3	2	3	4	2	4	3	2	3	3	3	2	2	1	2
A0A0C4DH38	A0A0C4DH38	5	3	3		IGHV5-51	sp|A0A0C4DH38|HV551_HUMAN Immunoglobulin heavy variable 5-51 OS=Homo sapiens OX=9606 GN=IGHV5-51 PE=3 SV=1	1	5	3	3	5	5	5	5	5	5	5	5	5	5	5	5	5	4	4	2	3	3	3	3	3	3	2	5	3	4	3	4	4	4	4	4	5	5	3	4	1	3
A0A0C4DH43;A0A0J9YVU5	A0A0C4DH43;A0A0J9YVU5	7;4	7;4	5;2		A0A0C4DH43;A0A0J9YVU5	sp|A0A0C4DH43|HV70D_HUMAN Immunoglobulin heavy variable 2-70D OS=Homo sapiens OX=9606 GN=IGHV2-70D PE=3 SV=1;tr|A0A0J9YVU5|A0A0J9YVU5_HUMAN Immunoglobulin heavy variable 2-70 (Fragment) OS=Homo sapiens OX=9606 GN=IGHV2-70 PE=1 SV=1	2	7	7	5	3	3	4	2	2	3	3	3	3	3	3	3	4	3	1	4	4	3	4	2	3	4	1	4	4	2	2	2	4	2	4	3	2	4	3	3	2	3
A0A0C4DH67;A0A0C4DH69	A0A0C4DH67;A0A0C4DH69	4;4	4;4	3;3		IGKV1-8;IGKV1-9	sp|A0A0C4DH67|KV108_HUMAN Immunoglobulin kappa variable 1-8 OS=Homo sapiens OX=9606 GN=IGKV1-8 PE=3 SV=1;sp|A0A0C4DH69|KV109_HUMAN Immunoglobulin kappa variable 1-9 OS=Homo sapiens OX=9606 GN=IGKV1-9 PE=3 SV=1	2	4	4	3	3	3	3	3	1	2	3	3	4	3	4	2	3	3	3	3	3	3	3	3	3	3	2	2	2	2	3	2	3	2	3	3	2	3	3	3	3	3
A0A0C4DH68	A0A0C4DH68	5	1	1		IGKV2-24	sp|A0A0C4DH68|KV224_HUMAN Immunoglobulin kappa variable 2-24 OS=Homo sapiens OX=9606 GN=IGKV2-24 PE=3 SV=1	1	5	1	1	5	5	5	5	3	5	5	5	5	5	5	5	5	4	3	4	4	4	5	3	3	4	2	2	2	4	5	3	4	4	4	5	3	4	5	4	4	1
A0A0C4DH73;P01611	A0A0C4DH73;P01611	4;4	3;3	2;2	Ig kappa chain V-I region Wes	IGKV1-12	sp|A0A0C4DH73|KV112_HUMAN Immunoglobulin kappa variable 1-12 OS=Homo sapiens OX=9606 GN=IGKV1-12 PE=3 SV=1;sp|P01611|KVD12_HUMAN Immunoglobulin kappa variable 1D-12 OS=Homo sapiens OX=9606 GN=IGKV1D-12 PE=1 SV=2	2	4	3	2	3	3	3	3	2	4	4	3	4	4	4	3	4	4	3	2	4	3	3	4	4	4	4	2	2	3	2	1	2	2	2	2	2	2	2	2	2	2
A0A0G2JRQ6	A0A0G2JRQ6	4	4	4		A0A0G2JRQ6	tr|A0A0G2JRQ6|A0A0G2JRQ6_HUMAN Ig-like domain-containing protein (Fragment) OS=Homo sapiens OX=9606 PE=1 SV=4	1	4	4	4	2	1	2	2	2	2	2	2	4	3	1	2	3	0	2	2	1	4	2	3	1	1	1	1	1	2	2	1	1	1	1	1	1	1	1	1	1	2
A0A0G2JSC0;A0A087WSX0	A0A0G2JSC0;A0A087WSX0	4;3	4;3	2;2		IGLV5-45	tr|A0A0G2JSC0|A0A0G2JSC0_HUMAN Immunoglobulin lambda variable 5-45 (Fragment) OS=Homo sapiens OX=9606 GN=IGLV5-45 PE=1 SV=1;sp|A0A087WSX0|LV545_HUMAN Immunoglobulin lambda variable 5-45 OS=Homo sapiens OX=9606 GN=IGLV5-45 PE=3 SV=1	2	4	4	2	2	3	2	3	2	2	2	2	2	1	2	2	3	1	1	0	1	1	0	1	2	1	0	0	0	1	0	0	0	0	1	0	0	0	0	1	0	2
A0A0J9YX35	A0A0J9YX35	7	5	3		A0A0J9YX35	sp|A0A0J9YX35|HV64D_HUMAN Immunoglobulin heavy variable 3-64D OS=Homo sapiens OX=9606 GN=IGHV3-64D PE=3 SV=1	1	7	5	3	7	5	4	5	3	4	3	5	4	5	5	4	4	2	4	5	5	4	3	3	3	7	4	5	3	4	5	3	5	3	3	4	4	6	4	3	1	5
A0A0J9YXX1	A0A0J9YXX1	6	6	4		A0A0J9YXX1	sp|A0A0J9YXX1|HV5X1_HUMAN Immunoglobulin heavy variable 5-10-1 OS=Homo sapiens OX=9606 GN=IGHV5-10-1 PE=3 SV=1	1	6	6	4	3	4	3	3	2	2	4	3	4	3	4	3	3	4	2	4	2	3	2	3	4	5	3	3	4	3	3	3	3	3	2	2	3	4	3	3	1	3
A0A0J9YY99	A0A0J9YY99	10	2	2		A0A0J9YY99	tr|A0A0J9YY99|A0A0J9YY99_HUMAN Ig-like domain-containing protein (Fragment) OS=Homo sapiens OX=9606 PE=1 SV=1	1	10	2	2	7	7	7	7	5	7	6	7	6	7	6	6	7	7	7	8	8	8	8	9	9	9	8	7	6	8	9	5	7	7	6	8	7	7	7	5	6	1
A0A140TA49;A0A140TA32;A0A0G2JPR0;P0C0L4;A0A140TA44;A0A3B3ISD7;CON__P01030;CON__ENSEMBL:ENSBTAP00000007350	A0A140TA49;A0A140TA32;A0A0G2JPR0;P0C0L4;A0A140TA44	15;15;15;14;14;2;1;1	15;15;15;14;14;2;1;1	3;3;3;3;3;0;1;1	Complement C4-A;Complement C4 beta chain;Complement C4-A alpha chain;C4a anaphylatoxin;C4b-A;C4d-A;Complement C4 gamma chain	C4A	tr|A0A140TA49|A0A140TA49_HUMAN C4a anaphylatoxin OS=Homo sapiens OX=9606 GN=C4A PE=1 SV=1;tr|A0A140TA32|A0A140TA32_HUMAN C4a anaphylatoxin OS=Homo sapiens OX=9606 GN=C4A PE=1 SV=1;tr|A0A0G2JPR0|A0A0G2JPR0_HUMAN C4a anaphylatoxin OS=Homo sapiens OX=9606 GN=	8	15	15	3	6	10	9	8	2	9	8	8	9	7	8	9	8	3	4	6	5	5	5	5	2	5	1	2	5	4	4	5	3	1	3	2	4	4	3	4	2	6
A0A2Q2TTZ9;P01594;P01593	A0A2Q2TTZ9;P01594;P01593	2;1;1	2;1;1	2;1;1	Ig kappa chain V-I region AU;Ig kappa chain V-I region AG	A0A2Q2TTZ9;P01594;P01593	tr|A0A2Q2TTZ9|A0A2Q2TTZ9_HUMAN Immunoglobulin kappa variable 1-33 OS=Homo sapiens OX=9606 GN=IGKV1D-33 PE=1 SV=1;sp|P01594|KV133_HUMAN Immunoglobulin kappa variable 1-33 OS=Homo sapiens OX=9606 GN=IGKV1-33 PE=1 SV=2;sp|P01593|KVD33_HUMAN Immunoglobulin kap	3	2	2	2	2	2	2	2	2	2	2	2	2	2	2	2	2	1	1	1	1	1	2	1	1	1	1	2	2	2	2	2	2	2	2	2	2	2	1	2	2	2
A0A3B3ISC6;A0A3B3IS84;A0A3B3ITI7;A0A3B3ITV3;A0A3B3ISK1	A0A3B3ISC6;A0A3B3IS84	16;14;4;4;3	16;14;4;4;3	2;0;0;0;0		A0A3B3ISC6;A0A3B3IS84	tr|A0A3B3ISC6|A0A3B3ISC6_HUMAN Coatomer subunit alpha (Fragment) OS=Homo sapiens OX=9606 GN=COPA PE=1 SV=1;tr|A0A3B3IS84|A0A3B3IS84_HUMAN Coatomer subunit alpha OS=Homo sapiens OX=9606 GN=COPA PE=1 SV=1	5	16	16	2	8	1	1	0	4	6	8	8	12	9	11	8	10	0	0	1	2	0	1	0	0	0	0	0	0	0	0	0	0	0	1	0	0	0	0	0	0	8
A0A4W8ZXM2;A0A0B4J1Y9	A0A4W8ZXM2;A0A0B4J1Y9	12;10	12;10	6;5		IGHV3-72	tr|A0A4W8ZXM2|A0A4W8ZXM2_HUMAN Immunoglobulin heavy variable 3-72 OS=Homo sapiens OX=9606 GN=IGHV3-72 PE=1 SV=1;sp|A0A0B4J1Y9|HV372_HUMAN Immunoglobulin heavy variable 3-72 OS=Homo sapiens OX=9606 GN=IGHV3-72 PE=3 SV=1	2	12	12	6	5	6	6	7	3	6	8	7	8	7	7	5	7	6	7	8	8	7	6	6	6	5	6	7	7	9	8	4	4	7	8	8	7	7	7	9	5	5
A0A5H1ZRS2;A0A075B6P5;P01615	A0A5H1ZRS2;A0A075B6P5;P01615	7;6;6	7;6;6	5;4;4	Ig kappa chain V-II region FR	IGKV2D-28	tr|A0A5H1ZRS2|A0A5H1ZRS2_HUMAN Immunoglobulin kappa variable 2D-28 OS=Homo sapiens OX=9606 GN=IGKV2D-28 PE=1 SV=1;sp|A0A075B6P5|KV228_HUMAN Immunoglobulin kappa variable 2-28 OS=Homo sapiens OX=9606 GN=IGKV2-28 PE=3 SV=1;sp|P01615|KVD28_HUMAN Immunoglobuli	3	7	7	5	7	5	5	6	5	7	6	5	6	6	6	6	6	5	5	6	6	6	5	6	6	6	5	4	6	5	5	4	4	4	4	5	4	5	5	5	4	7
A0A5H1ZRS9;A0A075B6S2;A0A0A0MRZ7	A0A5H1ZRS9;A0A075B6S2	6;5;2	5;4;1	2;1;0		IGKV2D-29	tr|A0A5H1ZRS9|A0A5H1ZRS9_HUMAN Immunoglobulin kappa variable 2D-29 OS=Homo sapiens OX=9606 GN=IGKV2D-29 PE=1 SV=1;sp|A0A075B6S2|KVD29_HUMAN Immunoglobulin kappa variable 2D-29 OS=Homo sapiens OX=9606 GN=IGKV2D-29 PE=3 SV=1	3	6	5	2	3	2	4	3	2	4	4	4	4	4	3	4	5	3	4	5	4	4	3	2	3	4	4	2	3	4	4	2	1	3	3	4	4	3	3	3	3	2
A1L0T0;M0R026;M0R1B5;E9PJS0;E9PL44;M0QZX5	A1L0T0;M0R026;M0R1B5;E9PJS0	4;4;2;2;1;1	4;4;2;2;1;1	4;4;2;2;1;1	Acetolactate synthase-like protein	ILVBL	sp|A1L0T0|HACL2_HUMAN 2-hydroxyacyl-CoA lyase 2 OS=Homo sapiens OX=9606 GN=ILVBL PE=1 SV=2;tr|M0R026|M0R026_HUMAN 2-hydroxyacyl-CoA lyase 2 OS=Homo sapiens OX=9606 GN=ILVBL PE=1 SV=1;tr|M0R1B5|M0R1B5_HUMAN 2-hydroxyacyl-CoA lyase 2 (Fragment) OS=Homo sapie	6	4	4	4	4	0	0	0	0	4	4	3	3	4	4	3	3	0	0	0	0	0	0	0	0	0	0	0	0	0	0	0	0	0	0	0	0	0	0	0	0	4
B9A064;A0A0B4J231;A0A5H1ZRQ4;P0CG04	B9A064;A0A0B4J231;A0A5H1ZRQ4;P0CG04	16;16;15;15	6;6;5;5	6;6;5;5	Immunoglobulin lambda-like polypeptide 5;Ig lambda-1 chain C regions	IGLL5;IGLC1	sp|B9A064|IGLL5_HUMAN Immunoglobulin lambda-like polypeptide 5 OS=Homo sapiens OX=9606 GN=IGLL5 PE=2 SV=2;tr|A0A0B4J231|A0A0B4J231_HUMAN Immunoglobulin lambda-like polypeptide 5 OS=Homo sapiens OX=9606 GN=IGLL5 PE=1 SV=1;tr|A0A5H1ZRQ4|A0A5H1ZRQ4_HUMAN Immu	4	16	6	6	9	9	10	8	9	8	10	10	10	9	10	10	10	10	9	9	9	9	8	8	9	9	8	14	13	13	14	12	12	13	14	14	11	12	14	13	10	3
F8VVM2;Q00325;F8VWQ0;F8VZL5;F8VWR4	F8VVM2;Q00325;F8VWQ0	6;5;3;2;2	6;5;3;2;2	6;5;3;2;2	Phosphate carrier protein, mitochondrial	SLC25A3	tr|F8VVM2|F8VVM2_HUMAN Phosphate carrier protein, mitochondrial OS=Homo sapiens OX=9606 GN=SLC25A3 PE=1 SV=1;sp|Q00325|MPCP_HUMAN Phosphate carrier protein, mitochondrial OS=Homo sapiens OX=9606 GN=SLC25A3 PE=1 SV=2;tr|F8VWQ0|F8VWQ0_HUMAN Phosphate carrier	5	6	6	6	4	1	0	1	3	3	3	4	4	2	6	4	2	0	0	0	0	0	0	0	0	0	0	0	0	0	0	0	0	0	0	0	0	0	0	0	0	4
H7BYY1;F5H7S3;H0YKJ4;H0YK48;A0A494BZZ2;B7Z596;H0YN06;A0A494C0V8;A0A494C0I0;H0YL80;H0YL42;H0YKX5	H7BYY1;F5H7S3;H0YKJ4;H0YK48;A0A494BZZ2;B7Z596	8;6;6;6;6;6;2;2;1;1;1;1	8;6;6;6;6;6;2;2;1;1;1;1	3;3;3;3;3;3;2;0;0;0;0;0		TPM1	tr|H7BYY1|H7BYY1_HUMAN Tropomyosin 1 (Alpha), isoform CRA_m OS=Homo sapiens OX=9606 GN=TPM1 PE=1 SV=1;tr|F5H7S3|F5H7S3_HUMAN Tropomyosin alpha-1 chain OS=Homo sapiens OX=9606 GN=TPM1 PE=1 SV=2;tr|H0YKJ4|H0YKJ4_HUMAN Tropomyosin 1 (Alpha), isoform CRA_b OS=	12	8	8	3	4	0	0	0	0	2	4	4	4	4	0	0	0	2	1	2	2	2	2	2	2	1	1	0	0	0	0	0	0	0	0	0	0	0	0	0	0	4
J3KN67;P06753;A0A2R2Y2Q3;A0A494C034;A0A494C0P6	J3KN67;P06753;A0A2R2Y2Q3	7;6;6;3;3	5;4;4;2;2	2;2;2;1;1	Tropomyosin alpha-3 chain	TPM3	tr|J3KN67|J3KN67_HUMAN Tropomyosin alpha-3 chain OS=Homo sapiens OX=9606 GN=TPM3 PE=1 SV=1;sp|P06753|TPM3_HUMAN Tropomyosin alpha-3 chain OS=Homo sapiens OX=9606 GN=TPM3 PE=1 SV=2;tr|A0A2R2Y2Q3|A0A2R2Y2Q3_HUMAN Tropomyosin 3 nu OS=Homo sapiens OX=9606 GN=T	5	7	5	2	2	0	0	0	0	2	4	5	4	3	1	0	0	5	1	5	4	4	5	4	4	4	1	0	0	0	0	0	0	0	0	0	0	0	0	0	0	2
O00116;A0A1B0GWA2;A0A2R8YEL0	O00116;A0A1B0GWA2;A0A2R8YEL0	3;3;3	3;3;3	3;3;3	Alkyldihydroxyacetonephosphate synthase, peroxisomal	AGPS	sp|O00116|ADAS_HUMAN Alkyldihydroxyacetonephosphate synthase, peroxisomal OS=Homo sapiens OX=9606 GN=AGPS PE=1 SV=1;tr|A0A1B0GWA2|A0A1B0GWA2_HUMAN Alkylglycerone-phosphate synthase (Fragment) OS=Homo sapiens OX=9606 GN=AGPS PE=1 SV=1;tr|A0A2R8YEL0|A0A2R8YE	3	3	3	3	1	0	0	0	1	1	2	1	3	2	2	3	2	0	0	0	0	0	0	0	1	0	0	0	0	0	0	0	1	1	0	0	0	0	0	0	0	1
O00232	O00232	6	6	6	26S proteasome non-ATPase regulatory subunit 12	PSMD12	sp|O00232|PSD12_HUMAN 26S proteasome non-ATPase regulatory subunit 12 OS=Homo sapiens OX=9606 GN=PSMD12 PE=1 SV=3	1	6	6	6	1	0	0	1	2	0	1	1	2	2	5	5	5	0	0	0	0	0	0	0	0	0	0	0	0	0	0	0	0	0	0	0	1	0	0	0	0	1
O00303;H0YDT6	O00303;H0YDT6	2;1	2;1	2;1	Eukaryotic translation initiation factor 3 subunit F	EIF3F	sp|O00303|EIF3F_HUMAN Eukaryotic translation initiation factor 3 subunit F OS=Homo sapiens OX=9606 GN=EIF3F PE=1 SV=1;tr|H0YDT6|H0YDT6_HUMAN Eukaryotic translation initiation factor 3 subunit F (Fragment) OS=Homo sapiens OX=9606 GN=EIF3F PE=1 SV=1	2	2	2	2	2	0	0	0	1	1	1	1	1	1	1	1	1	0	0	0	0	0	0	0	0	0	0	0	0	0	0	0	0	0	0	0	0	0	0	0	0	2
O00425;F8WD15	O00425	11;1	11;1	7;1	Insulin-like growth factor 2 mRNA-binding protein 3	IGF2BP3	sp|O00425|IF2B3_HUMAN Insulin-like growth factor 2 mRNA-binding protein 3 OS=Homo sapiens OX=9606 GN=IGF2BP3 PE=1 SV=2	2	11	11	7	8	1	1	1	5	4	3	4	6	4	8	4	3	0	1	3	2	0	2	0	0	0	0	0	0	0	0	0	0	0	0	0	0	0	0	0	0	8
O00571;A0A2R8YCW1;A0A2R8Y645;A0A2R8Y4A4;A0A2U3TZJ9;A0A2R8YFS5;A0A2R8YFR4;A0A0D9SG12;A0A2R8YF78;A0A2R8Y5G6;A0A2R8Y7T2;A0A2R8YDT5;A0A0D9SF53;A0A0D9SFB3;F6S8Q4;O15523;A0A2R8YDH3;A0A0J9YVQ7;A0A087WVZ1	O00571;A0A2R8YCW1;A0A2R8Y645;A0A2R8Y4A4;A0A2U3TZJ9;A0A2R8YFS5;A0A2R8YFR4;A0A0D9SG12;A0A2R8YF78;A0A2R8Y5G6;A0A2R8Y7T2;A0A2R8YDT5;A0A0D9SF53;A0A0D9SFB3;F6S8Q4;O15523;A0A2R8YDH3	7;7;7;7;7;7;7;7;7;7;7;7;7;7;6;5;4;3;3	7;7;7;7;7;7;7;7;7;7;7;7;7;7;6;5;4;3;3	7;7;7;7;7;7;7;7;7;7;7;7;7;7;6;5;4;3;3	ATP-dependent RNA helicase DDX3X;ATP-dependent RNA helicase DDX3Y	DDX3X;DDX3Y	sp|O00571|DDX3X_HUMAN ATP-dependent RNA helicase DDX3X OS=Homo sapiens OX=9606 GN=DDX3X PE=1 SV=3;tr|A0A2R8YCW1|A0A2R8YCW1_HUMAN RNA helicase OS=Homo sapiens OX=9606 GN=DDX3X PE=1 SV=1;tr|A0A2R8Y645|A0A2R8Y645_HUMAN RNA helicase OS=Homo sapiens OX=9606 GN=	19	7	7	7	6	0	0	1	1	6	4	5	5	5	4	5	4	0	0	0	0	0	0	0	0	0	0	0	0	0	0	0	0	0	0	0	0	0	0	0	0	6
O14975;G3V1R7	O14975;G3V1R7	7;5	7;5	7;5	Very long-chain acyl-CoA synthetase	SLC27A2	sp|O14975|S27A2_HUMAN Very long-chain acyl-CoA synthetase OS=Homo sapiens OX=9606 GN=SLC27A2 PE=1 SV=2;tr|G3V1R7|G3V1R7_HUMAN Solute carrier family 27 (Fatty acid transporter), member 2, isoform CRA_b OS=Homo sapiens OX=9606 GN=SLC27A2 PE=1 SV=1	2	7	7	7	6	0	0	0	3	5	3	4	5	5	4	5	4	0	0	2	0	0	0	0	0	0	0	0	0	0	0	0	0	0	0	0	0	0	0	0	0	6
O14980;C9JKM9;C9IZS4;C9JQ02;C9JV99;C9J673;C9JF49;C9IYM2;H7BZC5;F8WF71	O14980;C9JKM9	5;3;2;2;2;2;1;1;1;1	5;3;2;2;2;2;1;1;1;1	5;3;2;2;2;2;1;1;1;1	Exportin-1	XPO1	sp|O14980|XPO1_HUMAN Exportin-1 OS=Homo sapiens OX=9606 GN=XPO1 PE=1 SV=1;tr|C9JKM9|C9JKM9_HUMAN Exportin-1 (Fragment) OS=Homo sapiens OX=9606 GN=XPO1 PE=1 SV=1	10	5	5	5	3	0	0	0	0	2	3	2	4	3	5	3	4	0	0	0	0	0	0	0	0	0	0	0	0	0	0	0	0	0	0	0	0	0	0	0	0	3
O15145;C9JZD1;F8VR50	O15145;C9JZD1;F8VR50	3;3;2	3;3;2	3;3;2	Actin-related protein 2/3 complex subunit 3	ARPC3	sp|O15145|ARPC3_HUMAN Actin-related protein 2/3 complex subunit 3 OS=Homo sapiens OX=9606 GN=ARPC3 PE=1 SV=3;tr|C9JZD1|C9JZD1_HUMAN Actin-related protein 2/3 complex subunit 3 (Fragment) OS=Homo sapiens OX=9606 GN=ARPC3 PE=1 SV=1;tr|F8VR50|F8VR50_HUMAN Act	3	3	3	3	1	0	0	0	1	1	2	3	3	1	0	1	0	2	2	2	2	2	1	2	2	1	0	0	0	0	0	0	0	0	0	0	0	0	0	0	0	1
O15371;B0QYA5;B0QYA6;B0QYA4;B0QYA8	O15371;B0QYA5;B0QYA6	5;5;3;2;2	5;5;3;2;2	5;5;3;2;2	Eukaryotic translation initiation factor 3 subunit D	EIF3D	sp|O15371|EIF3D_HUMAN Eukaryotic translation initiation factor 3 subunit D OS=Homo sapiens OX=9606 GN=EIF3D PE=1 SV=1;tr|B0QYA5|B0QYA5_HUMAN Eukaryotic translation initiation factor 3 subunit D (Fragment) OS=Homo sapiens OX=9606 GN=EIF3D PE=1 SV=1;tr|B0QYA	5	5	5	5	2	1	1	1	0	1	2	1	2	2	4	3	2	0	0	0	0	0	0	0	0	0	0	0	0	0	0	0	0	0	0	0	0	0	0	0	0	2
O43175;A0A286YF22;A0A2C9F2M7;A0A286YFL2;A0A286YFA2;A0A286YFM8;A0A286YFC8;A0A286YFB2;A0A286YER3;A0A286YF34;A0A286YF78;A0A286YFF3;A0A286YFK5;A0A286YFE1	O43175;A0A286YF22;A0A2C9F2M7;A0A286YFL2;A0A286YFA2	17;17;17;13;11;8;7;7;6;5;4;3;3;1	17;17;17;13;11;8;7;7;6;5;4;3;3;1	17;17;17;13;11;8;7;7;6;5;4;3;3;1	D-3-phosphoglycerate dehydrogenase	PHGDH	sp|O43175|SERA_HUMAN D-3-phosphoglycerate dehydrogenase OS=Homo sapiens OX=9606 GN=PHGDH PE=1 SV=4;tr|A0A286YF22|A0A286YF22_HUMAN D-3-phosphoglycerate dehydrogenase OS=Homo sapiens OX=9606 GN=PHGDH PE=1 SV=1;tr|A0A2C9F2M7|A0A2C9F2M7_HUMAN D-3-phosphoglycer	14	17	17	17	11	3	0	2	8	10	11	7	11	8	13	11	13	1	1	2	1	0	1	1	0	0	0	0	0	0	0	0	0	0	0	0	0	0	0	1	0	11
O43772;C9JPE1	O43772;C9JPE1	6;4	6;4	6;4	Mitochondrial carnitine/acylcarnitine carrier protein	SLC25A20	sp|O43772|MCAT_HUMAN Mitochondrial carnitine/acylcarnitine carrier protein OS=Homo sapiens OX=9606 GN=SLC25A20 PE=1 SV=1;tr|C9JPE1|C9JPE1_HUMAN Mitochondrial carnitine/acylcarnitine carrier protein OS=Homo sapiens OX=9606 GN=SLC25A20 PE=1 SV=1	2	6	6	6	4	0	0	0	4	1	2	2	4	1	4	2	2	0	0	1	0	0	0	1	1	0	0	0	0	0	0	0	0	0	0	0	0	0	0	0	0	4
O43866	O43866	4	4	4	CD5 antigen-like	CD5L	sp|O43866|CD5L_HUMAN CD5 antigen-like OS=Homo sapiens OX=9606 GN=CD5L PE=1 SV=1	1	4	4	4	0	1	0	2	0	1	3	1	2	2	3	2	3	0	0	0	1	1	0	0	0	0	0	0	0	0	0	0	0	0	0	0	0	0	0	0	0	0
O60488;H0Y9A0;D6RF95;D6RDA8	O60488	28;10;7;4	28;10;7;4	28;10;7;4	Long-chain-fatty-acid--CoA ligase 4	ACSL4	sp|O60488|ACSL4_HUMAN Long-chain-fatty-acid--CoA ligase 4 OS=Homo sapiens OX=9606 GN=ACSL4 PE=1 SV=2	4	28	28	28	19	6	3	6	19	14	19	16	20	17	22	20	17	0	1	3	1	3	5	1	2	2	1	0	0	0	0	0	0	0	0	0	0	0	0	1	0	19
O60701	O60701	7	7	7	UDP-glucose 6-dehydrogenase	UGDH	sp|O60701|UGDH_HUMAN UDP-glucose 6-dehydrogenase OS=Homo sapiens OX=9606 GN=UGDH PE=1 SV=1	1	7	7	7	3	0	0	1	3	2	4	4	4	2	6	5	6	0	0	0	0	0	0	0	0	0	0	0	0	0	0	0	0	0	0	0	0	0	0	0	0	3
O60716;A0A669KB62;A0A669KB05;C9JZR2;E9PKY0	O60716;A0A669KB62;A0A669KB05;C9JZR2	6;6;6;6;1	6;6;6;6;1	6;6;6;6;1	Catenin delta-1	CTNND1	sp|O60716|CTND1_HUMAN Catenin delta-1 OS=Homo sapiens OX=9606 GN=CTNND1 PE=1 SV=1;tr|A0A669KB62|A0A669KB62_HUMAN Catenin delta-1 OS=Homo sapiens OX=9606 GN=CTNND1 PE=1 SV=1;tr|A0A669KB05|A0A669KB05_HUMAN Catenin delta-1 OS=Homo sapiens OX=9606 GN=CTNND1 PE	5	6	6	6	2	0	0	0	1	4	2	1	3	3	5	2	3	0	0	0	0	0	0	0	0	0	0	0	0	0	0	0	0	0	0	0	0	0	0	0	0	2
O60763	O60763	6	6	6	General vesicular transport factor p115	USO1	sp|O60763|USO1_HUMAN General vesicular transport factor p115 OS=Homo sapiens OX=9606 GN=USO1 PE=1 SV=2	1	6	6	6	2	0	0	1	1	3	4	4	4	3	5	4	4	0	0	0	0	0	0	0	0	0	0	0	0	0	0	0	0	0	0	0	0	0	0	0	0	2
O75083;D6RD66	O75083;D6RD66	8;4	8;4	8;4	WD repeat-containing protein 1	WDR1	sp|O75083|WDR1_HUMAN WD repeat-containing protein 1 OS=Homo sapiens OX=9606 GN=WDR1 PE=1 SV=4;tr|D6RD66|D6RD66_HUMAN WD repeat-containing protein 1 (Fragment) OS=Homo sapiens OX=9606 GN=WDR1 PE=1 SV=1	2	8	8	8	5	0	0	0	3	1	4	4	7	6	4	5	6	0	0	0	0	0	0	0	0	0	0	0	0	1	0	0	0	0	0	0	0	0	0	0	0	5
O75367;D6RCF2;B4DJC3;Q5SQT3	O75367;D6RCF2	5;3;2;1	5;3;2;1	3;1;1;0	Core histone macro-H2A.1;Histone H2A	H2AFY	sp|O75367|H2AY_HUMAN Core histone macro-H2A.1 OS=Homo sapiens OX=9606 GN=MACROH2A1 PE=1 SV=4;tr|D6RCF2|D6RCF2_HUMAN Histone H2A OS=Homo sapiens OX=9606 GN=MACROH2A1 PE=1 SV=1	4	5	5	3	4	0	0	0	2	2	4	4	5	4	4	4	4	1	0	0	0	0	0	0	0	0	0	0	0	0	0	0	0	0	0	0	0	0	1	0	0	4
O75369;E7EN95;Q14315;F8WE98	O75369;E7EN95	17;16;2;1	17;16;2;1	16;16;1;0	Filamin-B	FLNB	sp|O75369|FLNB_HUMAN Filamin-B OS=Homo sapiens OX=9606 GN=FLNB PE=1 SV=2;tr|E7EN95|E7EN95_HUMAN Filamin-B OS=Homo sapiens OX=9606 GN=FLNB PE=1 SV=1	4	17	17	16	8	1	2	2	8	3	5	7	10	7	10	10	9	0	1	0	0	0	0	0	0	0	0	0	1	0	0	0	0	0	0	0	0	0	0	0	0	8
O75396;A0A087X1A9	O75396	5;1	5;1	5;1	Vesicle-trafficking protein SEC22b	SEC22B	sp|O75396|SC22B_HUMAN Vesicle-trafficking protein SEC22b OS=Homo sapiens OX=9606 GN=SEC22B PE=1 SV=4	2	5	5	5	4	1	0	0	1	4	3	4	4	2	4	4	3	0	0	0	0	0	0	0	0	0	0	0	0	0	0	0	0	0	0	0	0	0	0	0	0	4
O75477;B0QZ43	O75477;B0QZ43	9;6	9;6	7;4	Erlin-1	ERLIN1	sp|O75477|ERLN1_HUMAN Erlin-1 OS=Homo sapiens OX=9606 GN=ERLIN1 PE=1 SV=2;tr|B0QZ43|B0QZ43_HUMAN Erlin-1 (Fragment) OS=Homo sapiens OX=9606 GN=ERLIN1 PE=1 SV=1	2	9	9	7	6	0	0	1	5	6	5	4	6	5	7	5	5	0	0	1	0	0	1	1	1	2	0	0	0	0	0	0	0	0	0	0	0	0	0	0	0	6
O75521;A0A0C4DGA2;F1LLU7;F8WAW4;C9JB63;F8W6J1	O75521;A0A0C4DGA2;F1LLU7;F8WAW4;C9JB63	6;6;4;3;3;2	6;6;4;3;3;2	6;6;4;3;3;2	Enoyl-CoA delta isomerase 2, mitochondrial	ECI2	sp|O75521|ECI2_HUMAN Enoyl-CoA delta isomerase 2 OS=Homo sapiens OX=9606 GN=ECI2 PE=1 SV=4;tr|A0A0C4DGA2|A0A0C4DGA2_HUMAN Enoyl-CoA delta isomerase 2, mitochondrial OS=Homo sapiens OX=9606 GN=ECI2 PE=1 SV=1;tr|F1LLU7|F1LLU7_HUMAN Enoyl-CoA delta isomerase	6	6	6	6	2	2	0	0	6	1	2	1	4	4	4	2	4	0	0	0	0	0	0	0	0	0	0	0	0	0	0	0	0	0	0	0	0	0	0	0	0	2
O75533;H7C341	O75533	6;2	6;2	6;2	Splicing factor 3B subunit 1	SF3B1	sp|O75533|SF3B1_HUMAN Splicing factor 3B subunit 1 OS=Homo sapiens OX=9606 GN=SF3B1 PE=1 SV=3	2	6	6	6	3	0	0	0	1	1	2	0	4	2	5	3	1	1	0	0	0	0	0	0	0	1	0	0	0	0	0	0	0	0	0	0	0	0	0	0	0	3
O94874	O94874	4	4	4	E3 UFM1-protein ligase 1	UFL1	sp|O94874|UFL1_HUMAN E3 UFM1-protein ligase 1 OS=Homo sapiens OX=9606 GN=UFL1 PE=1 SV=2	1	4	4	4	3	1	0	0	0	1	2	2	2	2	2	2	1	0	0	0	0	0	1	0	0	0	0	0	0	0	0	0	0	0	0	0	0	0	0	0	0	3
O94905;E5RHW4;E5RJ09	O94905;E5RHW4	7;7;2	5;5;2	5;5;2	Erlin-2	ERLIN2	sp|O94905|ERLN2_HUMAN Erlin-2 OS=Homo sapiens OX=9606 GN=ERLIN2 PE=1 SV=1;tr|E5RHW4|E5RHW4_HUMAN Erlin-2 (Fragment) OS=Homo sapiens OX=9606 GN=ERLIN2 PE=1 SV=1	3	7	5	5	6	0	0	0	2	2	5	4	5	5	6	6	6	0	0	1	0	0	1	0	0	0	0	0	0	0	0	0	0	0	0	0	0	0	0	0	0	4
O95563;Q5R3B4	O95563;Q5R3B4	5;5	5;5	5;5	Mitochondrial pyruvate carrier 2	MPC2	sp|O95563|MPC2_HUMAN Mitochondrial pyruvate carrier 2 OS=Homo sapiens OX=9606 GN=MPC2 PE=1 SV=1;tr|Q5R3B4|Q5R3B4_HUMAN Mitochondrial pyruvate carrier (Fragment) OS=Homo sapiens OX=9606 GN=MPC2 PE=1 SV=1	2	5	5	5	3	0	0	1	3	1	2	4	5	4	5	3	2	0	0	0	0	0	0	0	0	0	0	0	0	1	0	0	0	0	0	0	0	0	0	0	0	3
O95954;A0A0G2JQF2;B7WPK3;H7C315	O95954;A0A0G2JQF2;B7WPK3	24;16;16;2	24;16;16;2	24;16;16;2	Formimidoyltransferase-cyclodeaminase;Glutamate formimidoyltransferase;Formimidoyltetrahydrofolate cyclodeaminase	FTCD	sp|O95954|FTCD_HUMAN Formimidoyltransferase-cyclodeaminase OS=Homo sapiens OX=9606 GN=FTCD PE=1 SV=2;tr|A0A0G2JQF2|A0A0G2JQF2_HUMAN Formimidoyltetrahydrofolate cyclodeaminase (Fragment) OS=Homo sapiens OX=9606 GN=FTCD PE=1 SV=1;tr|B7WPK3|B7WPK3_HUMAN Formi	4	24	24	24	14	10	5	8	14	13	16	16	19	18	21	20	20	2	0	3	1	1	2	1	2	1	2	0	0	0	1	0	0	1	0	0	0	0	0	0	0	14
P00338;F5GXY2;F5GYU2;F5GXH2;F5H5J4;F5H6W8;F5GZQ4;F5GXC7;Q6ZMR3;F5GWW2;A0A087WUM2;F5H8H6;F5GXU1;P07864;F5H5G7;F5H155;G3XAP5;F5H245	P00338	19;8;7;6;5;5;3;2;2;2;2;2;1;1;1;1;1;1	19;8;7;6;5;5;3;2;2;2;2;2;1;1;1;1;1;1	18;8;7;6;5;5;3;2;1;2;1;2;1;0;0;0;0;0	L-lactate dehydrogenase A chain	LDHA	sp|P00338|LDHA_HUMAN L-lactate dehydrogenase A chain OS=Homo sapiens OX=9606 GN=LDHA PE=1 SV=2	18	19	19	18	13	8	5	10	16	13	16	14	15	14	16	15	15	5	3	6	5	3	6	2	6	4	3	0	1	0	0	0	0	0	0	0	0	0	1	0	0	13
P00367;P49448	P00367;P49448	19;10	19;10	19;10	Glutamate dehydrogenase 1, mitochondrial;Glutamate dehydrogenase 2, mitochondrial	GLUD1;GLUD2	sp|P00367|DHE3_HUMAN Glutamate dehydrogenase 1, mitochondrial OS=Homo sapiens OX=9606 GN=GLUD1 PE=1 SV=2;sp|P49448|DHE4_HUMAN Glutamate dehydrogenase 2, mitochondrial OS=Homo sapiens OX=9606 GN=GLUD2 PE=1 SV=2	2	19	19	19	6	8	5	9	14	5	7	8	9	7	16	13	13	0	0	0	0	0	0	1	0	1	0	0	0	1	1	0	0	0	0	0	0	0	0	0	0	6
P00439;J3KND8;F8W1D4;F8W0A0;A0A0U1RQY4;A0A0U1RQI3	P00439;J3KND8;F8W1D4;F8W0A0	6;5;3;3;2;2	6;5;3;3;2;2	6;5;3;3;2;2	Phenylalanine-4-hydroxylase	PAH	sp|P00439|PH4H_HUMAN Phenylalanine-4-hydroxylase OS=Homo sapiens OX=9606 GN=PAH PE=1 SV=1;tr|J3KND8|J3KND8_HUMAN Phe-4-monooxygenase OS=Homo sapiens OX=9606 GN=PAH PE=1 SV=1;tr|F8W1D4|F8W1D4_HUMAN Phenylalanine-4-hydroxylase (Fragment) OS=Homo sapiens OX=9	6	6	6	6	3	0	0	0	4	3	2	2	3	4	6	5	4	0	0	1	1	0	1	0	0	0	0	0	0	0	0	0	0	0	0	0	0	0	0	0	0	3
P00480;A0A2R8Y829	P00480	7;1	7;1	7;1	Ornithine carbamoyltransferase, mitochondrial	OTC	sp|P00480|OTC_HUMAN Ornithine carbamoyltransferase, mitochondrial OS=Homo sapiens OX=9606 GN=OTC PE=1 SV=3	2	7	7	7	3	1	1	1	4	2	4	4	3	3	5	5	5	0	0	0	0	0	0	0	0	0	0	0	0	0	0	0	0	0	0	0	0	0	0	0	0	3
P00558;P07205	P00558	6;1	6;1	6;1	Phosphoglycerate kinase 1	PGK1	sp|P00558|PGK1_HUMAN Phosphoglycerate kinase 1 OS=Homo sapiens OX=9606 GN=PGK1 PE=1 SV=3	2	6	6	6	1	1	0	0	5	0	1	0	1	2	4	3	3	0	0	0	0	0	0	0	0	0	0	0	0	0	0	0	0	0	0	0	0	0	0	0	0	1
P00738;A0A0C4DGL8;J3QR68;H0Y300;A0A087WU08;J3QLC9;H3BS21;J3KTC3	P00738;A0A0C4DGL8;J3QR68;H0Y300;A0A087WU08;J3QLC9;H3BS21	4;4;4;4;3;3;2;1	4;4;4;4;3;3;2;1	2;2;2;2;2;2;1;0	Haptoglobin;Haptoglobin alpha chain;Haptoglobin beta chain	HP	sp|P00738|HPT_HUMAN Haptoglobin OS=Homo sapiens OX=9606 GN=HP PE=1 SV=1;tr|A0A0C4DGL8|A0A0C4DGL8_HUMAN Haptoglobin OS=Homo sapiens OX=9606 GN=HP PE=1 SV=1;tr|J3QR68|J3QR68_HUMAN Haptoglobin (Fragment) OS=Homo sapiens OX=9606 GN=HP PE=1 SV=1;tr|H0Y300|H0Y30	8	4	4	2	1	1	2	3	0	2	3	2	3	1	1	2	3	2	0	1	1	2	1	2	3	0	0	0	0	0	1	0	1	0	0	0	0	0	0	1	0	1
P00966;Q5T6L6;Q5T6L5	P00966;Q5T6L6	23;13;11	23;13;11	23;13;11	Argininosuccinate synthase	ASS1	sp|P00966|ASSY_HUMAN Argininosuccinate synthase OS=Homo sapiens OX=9606 GN=ASS1 PE=1 SV=2;tr|Q5T6L6|Q5T6L6_HUMAN Citrulline--aspartate ligase (Fragment) OS=Homo sapiens OX=9606 GN=ASS1 PE=1 SV=1	3	23	23	23	17	10	5	10	18	16	15	19	20	18	21	20	19	6	6	9	7	7	8	5	5	9	3	0	0	0	0	0	0	0	1	0	0	0	0	0	0	17
P01009;A0A024R6I7;A0A0G2JRN3;G3V5R8;G3V2B9;G3V387;A0A0B4J278;G3V544	P01009;A0A024R6I7;A0A0G2JRN3	13;13;11;1;1;1;1;1	13;13;11;1;1;1;1;1	13;13;11;1;1;1;1;1	Alpha-1-antitrypsin;Short peptide from AAT	SERPINA1	sp|P01009|A1AT_HUMAN Alpha-1-antitrypsin OS=Homo sapiens OX=9606 GN=SERPINA1 PE=1 SV=3;tr|A0A024R6I7|A0A024R6I7_HUMAN Alpha-1-antitrypsin OS=Homo sapiens OX=9606 GN=SERPINA1 PE=1 SV=1;tr|A0A0G2JRN3|A0A0G2JRN3_HUMAN Alpha-1-antitrypsin OS=Homo sapiens OX=96	8	13	13	13	4	5	3	6	4	3	5	6	4	2	6	5	7	5	3	3	3	4	4	3	3	2	3	1	3	3	2	0	2	1	2	1	1	2	2	2	3	4
P01023;P20742;F8W7L3;CON__ENSEMBL:ENSBTAP00000024146	P01023	7;2;1;1	7;2;1;1	7;2;1;1	Alpha-2-macroglobulin	A2M	sp|P01023|A2MG_HUMAN Alpha-2-macroglobulin OS=Homo sapiens OX=9606 GN=A2M PE=1 SV=3	4	7	7	7	3	3	1	4	0	0	4	2	1	1	3	3	4	1	1	0	1	1	1	1	0	2	0	0	0	1	0	1	1	0	0	0	0	0	0	1	1	3
P01024;M0QYC8;M0QXZ3;M0R0Q9;CON__Q2UVX4	P01024	57;9;6;3;3	57;9;6;3;3	57;9;6;3;3	Complement C3;Complement C3 beta chain;C3-beta-c;Complement C3 alpha chain;C3a anaphylatoxin;Acylation stimulating protein;Complement C3b alpha chain;Complement C3c alpha chain fragment 1;Complement C3dg fragment;Complement C3g fragment;Complement C3d fragment;Complement C3f fragment;Complement C3c alpha chain fragment 2	C3	sp|P01024|CO3_HUMAN Complement C3 OS=Homo sapiens OX=9606 GN=C3 PE=1 SV=2	5	57	57	57	24	28	8	20	4	7	43	10	13	12	40	18	44	6	14	10	17	12	20	8	19	24	1	4	4	5	10	10	12	0	6	3	1	11	3	7	8	24
P01599	P01599	6	6	2	Ig kappa chain V-I region Gal	P01599	sp|P01599|KV117_HUMAN Immunoglobulin kappa variable 1-17 OS=Homo sapiens OX=9606 GN=IGKV1-17 PE=1 SV=2	1	6	6	2	4	5	5	6	5	5	6	6	6	6	6	6	5	4	1	3	2	3	3	2	3	4	2	2	1	3	2	0	1	2	1	0	2	0	1	0	0	4
P01602	P01602	4	4	4	Ig kappa chain V-I region HK102	IGKV1-5	sp|P01602|KV105_HUMAN Immunoglobulin kappa variable 1-5 OS=Homo sapiens OX=9606 GN=IGKV1-5 PE=1 SV=2	1	4	4	4	4	3	4	4	3	4	4	4	4	4	4	4	4	4	4	3	4	3	3	4	3	3	4	2	4	3	4	4	3	3	4	3	4	4	4	4	3	4
P01619	P01619	8	8	6	Ig kappa chain V-III region B6	P01619	sp|P01619|KV320_HUMAN Immunoglobulin kappa variable 3-20 OS=Homo sapiens OX=9606 GN=IGKV3-20 PE=1 SV=2	1	8	8	6	5	5	5	5	5	5	5	5	5	5	5	5	5	7	5	5	6	5	4	7	7	5	4	5	5	5	4	4	5	5	5	6	5	6	6	7	5	5
P01624	P01624	7	7	1	Ig kappa chain V-III region POM	P01624	sp|P01624|KV315_HUMAN Immunoglobulin kappa variable 3-15 OS=Homo sapiens OX=9606 GN=IGKV3-15 PE=1 SV=2	1	7	7	1	3	4	2	3	3	4	3	3	3	3	4	3	3	7	4	4	4	5	2	5	6	4	3	4	4	3	4	3	4	4	6	4	3	3	3	3	2	3
P01700	P01700	5	4	1	Ig lambda chain V-I region HA	P01700	sp|P01700|LV147_HUMAN Immunoglobulin lambda variable 1-47 OS=Homo sapiens OX=9606 GN=IGLV1-47 PE=1 SV=2	1	5	4	1	2	3	1	4	2	2	3	3	4	4	4	4	4	1	1	3	2	2	2	1	2	2	0	2	2	2	2	2	2	2	1	2	2	2	2	2	1	2
P01701	P01701	3	3	3	Ig lambda chain V-I region NEW	P01701	sp|P01701|LV151_HUMAN Immunoglobulin lambda variable 1-51 OS=Homo sapiens OX=9606 GN=IGLV1-51 PE=1 SV=2	1	3	3	3	3	3	3	3	3	3	3	3	3	3	3	3	3	3	2	3	3	2	3	2	3	3	2	2	1	1	2	1	1	1	3	3	2	3	1	3	0	3
P01703	P01703	3	2	2	Ig lambda chain V-I region NEWM	P01703	sp|P01703|LV140_HUMAN Immunoglobulin lambda variable 1-40 OS=Homo sapiens OX=9606 GN=IGLV1-40 PE=1 SV=2	1	3	2	2	2	2	2	2	1	2	1	2	2	1	2	2	2	2	1	3	3	2	3	2	3	3	2	2	2	2	1	1	2	2	2	2	2	2	2	2	2	2
P01704	P01704	2	2	2	Ig lambda chain V-II region TOG	P01704	sp|P01704|LV214_HUMAN Immunoglobulin lambda variable 2-14 OS=Homo sapiens OX=9606 GN=IGLV2-14 PE=1 SV=2	1	2	2	2	1	2	2	2	2	1	2	2	2	2	2	2	2	0	1	1	2	1	2	2	1	1	1	1	1	1	1	0	1	2	0	1	2	2	1	2	0	1
P01705	P01705	2	2	2	Ig lambda chain V-II region NEI	P01705	sp|P01705|LV223_HUMAN Immunoglobulin lambda variable 2-23 OS=Homo sapiens OX=9606 GN=IGLV2-23 PE=1 SV=2	1	2	2	2	1	2	1	2	2	1	2	2	2	2	2	2	2	2	1	0	1	2	1	2	2	1	1	0	0	0	0	0	0	0	0	0	0	0	0	0	0	1
P01706;CON__Q1RMN8	P01706	5;1	5;1	3;0	Ig lambda chain V-II region BOH	P01706	sp|P01706|LV211_HUMAN Immunoglobulin lambda variable 2-11 OS=Homo sapiens OX=9606 GN=IGLV2-11 PE=1 SV=2	2	5	5	3	2	2	3	2	2	2	3	3	3	3	3	2	2	5	4	5	5	5	5	4	5	4	2	2	2	2	2	1	3	3	2	3	2	2	2	3	2	2
P01714	P01714	5	5	5	Ig lambda chain V-III region SH	P01714	sp|P01714|LV319_HUMAN Immunoglobulin lambda variable 3-19 OS=Homo sapiens OX=9606 GN=IGLV3-19 PE=1 SV=2	1	5	5	5	2	3	1	3	1	2	1	2	3	3	3	1	3	1	0	2	1	2	1	2	2	1	1	3	1	1	2	0	2	3	2	2	1	1	0	1	1	2
P01715	P01715	3	3	3	Ig lambda chain V-IV region Bau	P01715	sp|P01715|LV301_HUMAN Immunoglobulin lambda variable 3-1 OS=Homo sapiens OX=9606 GN=IGLV3-1 PE=1 SV=2	1	3	3	3	3	3	2	3	0	3	3	3	3	3	3	3	3	3	1	1	3	0	1	1	2	1	1	0	0	0	1	0	0	0	0	1	0	0	0	0	0	3
P01717	P01717	5	5	2	Ig lambda chain V-IV region Hil	P01717	sp|P01717|LV325_HUMAN Immunoglobulin lambda variable 3-25 OS=Homo sapiens OX=9606 GN=IGLV3-25 PE=1 SV=2	1	5	5	2	5	4	4	5	4	5	5	4	5	4	5	5	5	3	3	3	3	3	4	4	3	3	3	3	3	3	4	3	3	3	3	4	4	3	3	2	1	5
P01718	P01718	5	3	3	Ig lambda chain V-IV region Kern	P01718	sp|P01718|LV327_HUMAN Immunoglobulin lambda variable 3-27 OS=Homo sapiens OX=9606 GN=IGLV3-27 PE=1 SV=2	1	5	3	3	4	3	3	3	4	4	4	3	4	4	4	4	4	4	2	4	3	2	3	4	3	3	2	2	1	1	2	1	2	2	1	3	3	3	3	2	1	2
P01742	P01742	6	5	3	Ig heavy chain V-I region EU	P01742	sp|P01742|HV169_HUMAN Immunoglobulin heavy variable 1-69 OS=Homo sapiens OX=9606 GN=IGHV1-69 PE=1 SV=2	1	6	5	3	6	6	5	4	3	5	5	6	6	5	6	6	5	5	3	5	5	6	5	4	5	6	4	4	4	3	4	1	4	2	5	5	2	5	3	4	2	5
P01743	P01743	6	5	5	Ig heavy chain V-I region HG3	P01743	sp|P01743|HV146_HUMAN Immunoglobulin heavy variable 1-46 OS=Homo sapiens OX=9606 GN=IGHV1-46 PE=1 SV=2	1	6	5	5	4	4	3	3	2	2	3	4	6	2	6	3	2	2	1	1	3	2	2	1	2	3	1	2	2	1	2	0	1	2	2	2	1	2	0	2	0	3
P01762	P01762	8	3	3	Ig heavy chain V-III region TRO	P01762	sp|P01762|HV311_HUMAN Immunoglobulin heavy variable 3-11 OS=Homo sapiens OX=9606 GN=IGHV3-11 PE=1 SV=2	1	8	3	3	5	6	6	6	6	5	6	5	6	6	5	6	6	7	7	6	7	6	7	7	6	8	4	4	6	5	7	5	7	5	5	7	5	6	7	7	4	1
P01764	P01764	8	3	3	Ig heavy chain V-III region 23	IGHV3-23	sp|P01764|HV323_HUMAN Immunoglobulin heavy variable 3-23 OS=Homo sapiens OX=9606 GN=IGHV3-23 PE=1 SV=2	1	8	3	3	7	7	7	7	5	7	5	7	6	7	6	6	7	5	5	6	6	6	6	7	7	7	7	5	5	6	8	4	6	6	5	5	4	7	5	5	4	2
P01766	P01766	4	3	3	Ig heavy chain V-III region BRO	P01766	sp|P01766|HV313_HUMAN Immunoglobulin heavy variable 3-13 OS=Homo sapiens OX=9606 GN=IGHV3-13 PE=1 SV=2	1	4	3	3	3	3	3	2	2	3	2	2	3	2	3	3	2	2	2	2	2	2	2	2	2	3	1	3	3	2	2	2	2	2	3	4	2	3	3	2	1	2
P01772	P01772	11	3	1	Ig heavy chain V-III region KOL	P01772	sp|P01772|HV333_HUMAN Immunoglobulin heavy variable 3-33 OS=Homo sapiens OX=9606 GN=IGHV3-33 PE=1 SV=2	1	11	3	1	8	7	7	7	5	7	6	7	7	7	6	6	6	10	7	10	11	10	10	10	10	10	9	7	6	7	7	6	7	6	7	8	6	7	8	7	5	3
P01780	P01780	11	10	6	Ig heavy chain V-III region JON	P01780	sp|P01780|HV307_HUMAN Immunoglobulin heavy variable 3-7 OS=Homo sapiens OX=9606 GN=IGHV3-7 PE=1 SV=2	1	11	10	6	5	7	6	6	6	5	7	6	7	6	6	7	6	7	7	6	8	7	8	7	6	8	4	7	8	7	10	5	9	6	7	9	7	9	10	11	5	4
P01782	P01782	8	5	2	Ig heavy chain V-III region DOB	P01782	sp|P01782|HV309_HUMAN Immunoglobulin heavy variable 3-9 OS=Homo sapiens OX=9606 GN=IGHV3-9 PE=1 SV=2	1	8	5	2	4	6	7	7	7	4	7	6	8	7	3	7	7	8	7	4	8	7	8	7	8	4	5	5	5	6	7	3	7	5	6	7	6	3	6	7	4	2
P01814	P01814	5	3	3	Ig heavy chain V-II region OU	P01814	sp|P01814|HV270_HUMAN Immunoglobulin heavy variable 2-70 OS=Homo sapiens OX=9606 GN=IGHV2-70 PE=1 SV=2	1	5	3	3	2	2	2	2	2	2	2	2	2	2	2	2	2	2	2	3	1	2	2	2	2	2	2	5	5	5	4	2	3	4	4	3	3	5	3	3	3	1
P01817	P01817	4	4	4	Ig heavy chain V-II region MCE	P01817	sp|P01817|HV205_HUMAN Immunoglobulin heavy variable 2-5 OS=Homo sapiens OX=9606 GN=IGHV2-5 PE=1 SV=2	1	4	4	4	2	2	2	3	2	3	3	3	3	2	3	2	3	2	1	2	2	2	2	2	2	1	1	3	2	2	3	3	3	3	3	4	2	2	3	3	2	2
P01825;A0A0C4DH41	P01825;A0A0C4DH41	7;6	7;6	2;1	Ig heavy chain V-II region NEWM	IGHV4-61	sp|P01825|HV459_HUMAN Immunoglobulin heavy variable 4-59 OS=Homo sapiens OX=9606 GN=IGHV4-59 PE=1 SV=2;sp|A0A0C4DH41|HV461_HUMAN Immunoglobulin heavy variable 4-61 OS=Homo sapiens OX=9606 GN=IGHV4-61 PE=3 SV=1	2	7	7	2	4	4	4	4	3	4	3	3	5	4	4	4	4	3	3	3	3	3	3	2	4	4	3	5	3	5	5	2	4	4	5	5	5	5	5	5	3	4
P01834;A0A5H1ZRQ3	P01834;A0A5H1ZRQ3	20;15	20;15	20;15	Ig kappa chain C region	IGKC	sp|P01834|IGKC_HUMAN Immunoglobulin kappa constant OS=Homo sapiens OX=9606 GN=IGKC PE=1 SV=2;tr|A0A5H1ZRQ3|A0A5H1ZRQ3_HUMAN Immunoglobulin kappa constant (Fragment) OS=Homo sapiens OX=9606 GN=IGKC PE=1 SV=1	2	20	20	20	11	11	12	11	10	10	11	11	10	11	11	10	11	13	14	14	13	14	14	11	12	13	13	18	19	18	19	18	18	18	18	19	18	18	18	18	18	11
P01857;A0A0A0MS08;A0A0A0MS07	P01857;A0A0A0MS08;A0A0A0MS07	37;37;30	26;26;22	22;22;18	Ig gamma-1 chain C region	IGHG1	sp|P01857|IGHG1_HUMAN Immunoglobulin heavy constant gamma 1 OS=Homo sapiens OX=9606 GN=IGHG1 PE=1 SV=1;tr|A0A0A0MS08|A0A0A0MS08_HUMAN Immunoglobulin heavy constant gamma 1 (Fragment) OS=Homo sapiens OX=9606 GN=IGHG1 PE=1 SV=1;tr|A0A0A0MS07|A0A0A0MS07_HUMAN	3	37	26	22	22	22	24	23	19	23	23	23	23	23	22	21	23	24	26	26	26	27	26	23	23	25	25	35	32	32	32	31	32	32	33	34	31	31	32	31	26	16
P01859;A0A286YEY4	P01859;A0A286YEY4	30;30	18;18	16;16	Ig gamma-2 chain C region	IGHG2	sp|P01859|IGHG2_HUMAN Immunoglobulin heavy constant gamma 2 OS=Homo sapiens OX=9606 GN=IGHG2 PE=1 SV=2;tr|A0A286YEY4|A0A286YEY4_HUMAN Immunoglobulin heavy constant gamma 2 (Fragment) OS=Homo sapiens OX=9606 GN=IGHG2 PE=1 SV=1	2	30	18	16	18	20	19	20	14	18	20	20	20	21	20	21	20	17	18	18	20	18	17	17	21	18	19	25	26	24	25	20	26	24	25	24	25	25	24	24	22	10
P01860;A0A286YES1;A0A4W9A917	P01860;A0A286YES1;A0A4W9A917	42;42;42	42;42;42	26;26;26	Ig gamma-3 chain C region	IGHG3	sp|P01860|IGHG3_HUMAN Immunoglobulin heavy constant gamma 3 OS=Homo sapiens OX=9606 GN=IGHG3 PE=1 SV=2;tr|A0A286YES1|A0A286YES1_HUMAN Immunoglobulin heavy constant gamma 3 (Fragment) OS=Homo sapiens OX=9606 GN=IGHG3 PE=1 SV=1;tr|A0A4W9A917|A0A4W9A917_HUMAN	3	42	42	26	24	26	28	28	22	26	26	26	26	26	26	26	26	27	27	29	26	26	26	25	26	27	26	38	36	35	33	26	36	35	38	36	34	35	36	38	26	24
P01861;A0A286YFJ8	P01861;A0A286YFJ8	25;25	16;16	16;16	Ig gamma-4 chain C region	IGHG4	sp|P01861|IGHG4_HUMAN Immunoglobulin heavy constant gamma 4 OS=Homo sapiens OX=9606 GN=IGHG4 PE=1 SV=1;tr|A0A286YFJ8|A0A286YFJ8_HUMAN Immunoglobulin heavy constant gamma 4 (Fragment) OS=Homo sapiens OX=9606 GN=IGHG4 PE=1 SV=1	2	25	16	16	16	16	17	17	15	18	18	18	17	16	14	17	16	18	16	17	13	16	18	17	16	15	18	21	20	20	19	20	21	21	23	21	20	18	20	18	18	9
P01871	P01871	23	23	23	Ig mu chain C region	IGHM	sp|P01871|IGHM_HUMAN Immunoglobulin heavy constant mu OS=Homo sapiens OX=9606 GN=IGHM PE=1 SV=4	1	23	23	23	6	10	7	14	9	6	13	11	10	10	10	8	11	6	3	3	9	7	5	7	6	6	3	3	7	4	4	2	5	2	9	6	3	7	9	8	1	6
P01876;A0A286YEY1	P01876;A0A286YEY1	15;15	15;15	5;5	Ig alpha-1 chain C region	IGHA1	sp|P01876|IGHA1_HUMAN Immunoglobulin heavy constant alpha 1 OS=Homo sapiens OX=9606 GN=IGHA1 PE=1 SV=2;tr|A0A286YEY1|A0A286YEY1_HUMAN Immunoglobulin heavy constant alpha 1 (Fragment) OS=Homo sapiens OX=9606 GN=IGHA1 PE=1 SV=1	2	15	15	5	6	4	6	10	6	8	9	9	8	10	6	8	10	9	7	9	9	12	7	11	9	5	6	10	11	9	12	5	11	10	10	9	11	8	13	12	7	6
P02008;A0A494C057	P02008	5;1	4;1	4;1	Hemoglobin subunit zeta	HBZ	sp|P02008|HBAZ_HUMAN Hemoglobin subunit zeta OS=Homo sapiens OX=9606 GN=HBZ PE=1 SV=2	2	5	4	4	2	0	0	0	4	2	1	1	2	3	2	2	1	0	0	0	0	0	0	0	0	0	0	0	0	0	0	0	0	0	0	0	0	0	0	0	0	2
P02545;Q3BDU5;Q5TCI8;A0A0C4DGC5;H0YAB0	P02545;Q3BDU5;Q5TCI8	7;5;4;2;1	7;5;4;2;1	7;5;4;2;1	Prelamin-A/C;Lamin-A/C	LMNA	sp|P02545|LMNA_HUMAN Prelamin-A/C OS=Homo sapiens OX=9606 GN=LMNA PE=1 SV=1;tr|Q3BDU5|Q3BDU5_HUMAN Prelamin-A/C OS=Homo sapiens OX=9606 GN=LMNA PE=1 SV=1;tr|Q5TCI8|Q5TCI8_HUMAN Prelamin-A/C OS=Homo sapiens OX=9606 GN=LMNA PE=1 SV=1	5	7	7	7	3	0	0	1	2	1	3	2	4	2	4	4	2	0	0	0	0	0	0	0	0	0	0	0	0	0	0	0	0	0	0	0	0	0	0	0	0	3
P02671;A0A087WUA0	P02671;A0A087WUA0	22;12	22;12	22;12	Fibrinogen alpha chain;Fibrinopeptide A;Fibrinogen alpha chain	FGA	sp|P02671|FIBA_HUMAN Fibrinogen alpha chain OS=Homo sapiens OX=9606 GN=FGA PE=1 SV=2;tr|A0A087WUA0|A0A087WUA0_HUMAN Fibrinopeptide A OS=Homo sapiens OX=9606 GN=FGA PE=1 SV=1	2	22	22	22	4	4	2	8	0	4	14	9	9	5	4	7	14	2	1	3	3	3	2	6	8	5	0	1	5	2	3	5	10	0	3	2	1	2	3	2	0	4
P02675;D6REL8;CON__P02676	P02675;D6REL8	26;18;2	26;18;2	26;18;2	Fibrinogen beta chain;Fibrinopeptide B;Fibrinogen beta chain	FGB	sp|P02675|FIBB_HUMAN Fibrinogen beta chain OS=Homo sapiens OX=9606 GN=FGB PE=1 SV=2;tr|D6REL8|D6REL8_HUMAN Fibrinogen beta chain OS=Homo sapiens OX=9606 GN=FGB PE=1 SV=1	3	26	26	26	5	4	4	6	2	4	19	9	8	6	3	9	22	4	3	6	4	5	3	7	10	4	3	0	3	1	4	4	9	0	1	0	1	2	1	1	1	5
P02679;C9JEU5;C9JC84;C9JPQ9;C9JU00	P02679;C9JEU5;C9JC84	34;32;32;14;14	34;32;32;14;14	34;32;32;14;14	Fibrinogen gamma chain	FGG	sp|P02679|FIBG_HUMAN Fibrinogen gamma chain OS=Homo sapiens OX=9606 GN=FGG PE=1 SV=3;tr|C9JEU5|C9JEU5_HUMAN Fibrinogen gamma chain OS=Homo sapiens OX=9606 GN=FGG PE=1 SV=1;tr|C9JC84|C9JC84_HUMAN Fibrinogen gamma chain OS=Homo sapiens OX=9606 GN=FGG PE=1 SV	5	34	34	34	3	7	4	13	1	8	21	13	13	8	6	10	22	1	0	0	2	0	1	3	16	2	1	1	4	1	6	6	18	1	1	0	1	1	2	2	2	3
P02745;X6RLJ0	P02745;X6RLJ0	6;3	6;3	6;3	Complement C1q subcomponent subunit A	C1QA	sp|P02745|C1QA_HUMAN Complement C1q subcomponent subunit A OS=Homo sapiens OX=9606 GN=C1QA PE=1 SV=2;tr|X6RLJ0|X6RLJ0_HUMAN Complement C1q subcomponent subunit A (Fragment) OS=Homo sapiens OX=9606 GN=C1QA PE=1 SV=7	2	6	6	6	3	3	4	2	1	3	4	5	5	5	3	4	3	3	2	2	3	1	3	3	3	3	3	4	4	5	4	2	4	4	5	4	4	4	5	5	3	3
P02746;D6R934;A0A0A0MSV6;D6RGJ1	P02746;D6R934;A0A0A0MSV6	13;13;11;1	13;13;11;1	13;13;11;1	Complement C1q subcomponent subunit B	C1QB	sp|P02746|C1QB_HUMAN Complement C1q subcomponent subunit B OS=Homo sapiens OX=9606 GN=C1QB PE=1 SV=3;tr|D6R934|D6R934_HUMAN Complement C1q subcomponent subunit B OS=Homo sapiens OX=9606 GN=C1QB PE=1 SV=1;tr|A0A0A0MSV6|A0A0A0MSV6_HUMAN Complement C1q subcom	4	13	13	13	8	4	3	3	3	8	7	8	8	7	7	7	7	3	4	3	4	2	4	3	5	4	5	12	12	10	11	6	12	11	12	12	13	13	12	12	10	8
P02747	P02747	12	12	12	Complement C1q subcomponent subunit C	C1QC	sp|P02747|C1QC_HUMAN Complement C1q subcomponent subunit C OS=Homo sapiens OX=9606 GN=C1QC PE=1 SV=3	1	12	12	12	5	1	0	0	0	5	7	7	8	5	5	7	6	1	0	2	2	1	2	1	2	3	1	5	6	6	5	0	6	3	4	4	5	5	5	4	3	5
P02787;C9JVG0;H7C5E8	P02787	8;2;1	8;2;1	8;2;1	Serotransferrin	TF	sp|P02787|TRFE_HUMAN Serotransferrin OS=Homo sapiens OX=9606 GN=TF PE=1 SV=3	3	8	8	8	3	2	1	4	1	3	4	1	2	2	3	4	5	1	1	0	1	1	0	2	2	1	0	0	0	0	0	0	0	0	0	0	0	0	1	0	0	3
P04114;A8MUN2;A0A669KB70;CON__ENSEMBL:ENSBTAP00000032840	P04114	91;24;2;1	91;24;2;1	91;24;2;1	Apolipoprotein B-100;Apolipoprotein B-48	APOB	sp|P04114|APOB_HUMAN Apolipoprotein B-100 OS=Homo sapiens OX=9606 GN=APOB PE=1 SV=2	4	91	91	91	31	1	5	8	2	15	49	12	24	10	51	43	51	1	7	12	2	11	2	17	20	22	5	0	16	3	26	37	7	0	3	2	0	6	4	2	5	31
P04350;K7ESM5;A6NNZ2;M0R2D3;M0QY85;M0R042;M0QYM7;M0R278;M0R1I1;M0R0X0;M0QY37;M0QX14;M0QZL7;M0R2T4;K7ES63;A0A075B724	P04350	17;6;5;4;3;3;3;3;2;2;2;2;2;1;1;1	2;1;0;0;0;1;1;1;1;0;0;0;0;0;1;0	1;0;0;0;0;1;1;0;0;0;0;0;0;0;0;0	Tubulin beta-4A chain	TUBB4A	sp|P04350|TBB4A_HUMAN Tubulin beta-4A chain OS=Homo sapiens OX=9606 GN=TUBB4A PE=1 SV=2	16	17	2	1	15	6	6	10	12	10	12	13	15	13	14	14	14	3	3	6	5	2	4	3	4	6	3	0	2	0	1	5	2	0	1	1	0	1	2	2	0	2
P04430	P04430	4	4	4	Ig kappa chain V-I region BAN	P04430	sp|P04430|KV116_HUMAN Immunoglobulin kappa variable 1-16 OS=Homo sapiens OX=9606 GN=IGKV1-16 PE=1 SV=2	1	4	4	4	2	3	2	3	1	2	4	3	3	3	3	3	4	3	3	2	4	2	2	3	3	2	2	1	3	3	2	2	3	2	3	3	2	3	3	3	3	2
P04432;P01597	P04432;P01597	4;4	3;3	3;3	Ig kappa chain V-I region Daudi;Ig kappa chain V-I region DEE	P04432;P01597	sp|P04432|KVD39_HUMAN Immunoglobulin kappa variable 1D-39 OS=Homo sapiens OX=9606 GN=IGKV1D-39 PE=3 SV=2;sp|P01597|KV139_HUMAN Immunoglobulin kappa variable 1-39 OS=Homo sapiens OX=9606 GN=IGKV1-39 PE=1 SV=2	2	4	3	3	4	4	4	4	2	4	4	4	4	4	4	4	4	4	4	4	4	4	4	4	4	4	2	4	4	4	4	2	3	3	4	4	3	4	4	4	4	3
P04433;A0A0A0MRZ8	P04433;A0A0A0MRZ8	8;6	8;6	8;6	Ig kappa chain V-III region VG	IGKV3D-11	sp|P04433|KV311_HUMAN Immunoglobulin kappa variable 3-11 OS=Homo sapiens OX=9606 GN=IGKV3-11 PE=1 SV=1;sp|A0A0A0MRZ8|KVD11_HUMAN Immunoglobulin kappa variable 3D-11 OS=Homo sapiens OX=9606 GN=IGKV3D-11 PE=3 SV=6	2	8	8	8	5	5	4	6	5	5	5	5	6	5	6	5	5	3	4	4	3	4	3	4	4	4	3	6	6	6	6	4	6	5	6	6	5	6	6	5	6	5
P04792;F8WE04;C9J3N8	P04792;F8WE04	6;4;1	6;4;1	6;4;1	Heat shock protein beta-1	HSPB1	sp|P04792|HSPB1_HUMAN Heat shock protein beta-1 OS=Homo sapiens OX=9606 GN=HSPB1 PE=1 SV=2;tr|F8WE04|F8WE04_HUMAN Heat shock protein beta-1 OS=Homo sapiens OX=9606 GN=HSPB1 PE=1 SV=1	3	6	6	6	6	2	1	1	5	5	2	3	4	4	5	4	4	1	0	1	2	1	2	0	1	1	2	0	1	0	0	0	0	0	1	0	0	0	1	0	0	6
P04843;B7Z4L4;F8WF32	P04843;B7Z4L4	9;5;4	9;5;4	9;5;4	Dolichyl-diphosphooligosaccharide--protein glycosyltransferase subunit 1	RPN1	sp|P04843|RPN1_HUMAN Dolichyl-diphosphooligosaccharide--protein glycosyltransferase subunit 1 OS=Homo sapiens OX=9606 GN=RPN1 PE=1 SV=1;tr|B7Z4L4|B7Z4L4_HUMAN Dolichyl-diphosphooligosaccharide--protein glycosyltransferase subunit 1 OS=Homo sapiens OX=9606	3	9	9	9	7	2	1	3	7	4	7	4	8	6	8	5	8	0	0	2	2	1	2	1	2	2	1	0	0	0	0	0	0	0	0	0	0	0	0	0	0	7
P04844;Q5JYR7;Q5JYR4;F2Z3K5	P04844;Q5JYR7	13;9;5;4	13;9;5;4	13;9;5;4	Dolichyl-diphosphooligosaccharide--protein glycosyltransferase subunit 2	RPN2	sp|P04844|RPN2_HUMAN Dolichyl-diphosphooligosaccharide--protein glycosyltransferase subunit 2 OS=Homo sapiens OX=9606 GN=RPN2 PE=1 SV=3;tr|Q5JYR7|Q5JYR7_HUMAN Dolichyl-diphosphooligosaccharide--protein glycosyltransferase subunit 2 (Fragment) OS=Homo sapie	4	13	13	13	5	0	1	0	8	4	4	7	9	6	5	7	6	0	0	0	0	0	0	0	0	0	0	0	0	0	0	0	0	0	0	0	0	0	0	0	0	5
P04899;P63096;P09471;A0A3B3ITM0;H3BTM2;A0A1W2PP38	P04899	5;2;2;1;1;1	5;2;2;1;1;1	3;0;0;0;0;0	Guanine nucleotide-binding protein G(i) subunit alpha-2	GNAI2	sp|P04899|GNAI2_HUMAN Guanine nucleotide-binding protein G(i) subunit alpha-2 OS=Homo sapiens OX=9606 GN=GNAI2 PE=1 SV=3	6	5	5	3	2	0	0	1	2	2	2	1	2	2	2	2	2	0	0	1	0	0	0	0	0	0	0	0	0	0	0	0	0	0	0	0	0	0	0	0	0	2
P05141;Q9H0C2	P05141	8;2	8;2	2;0	ADP/ATP translocase 2;ADP/ATP translocase 2, N-terminally processed	SLC25A5	sp|P05141|ADT2_HUMAN ADP/ATP translocase 2 OS=Homo sapiens OX=9606 GN=SLC25A5 PE=1 SV=7	2	8	8	2	7	1	1	1	5	5	5	4	6	3	4	5	4	1	1	1	2	1	0	1	1	0	1	0	0	0	0	0	0	0	0	0	0	0	0	0	0	7
P05386	P05386	3	3	3	60S acidic ribosomal protein P1	RPLP1	sp|P05386|RLA1_HUMAN 60S acidic ribosomal protein P1 OS=Homo sapiens OX=9606 GN=RPLP1 PE=1 SV=1	1	3	3	3	2	1	1	1	3	2	2	2	2	2	2	2	2	2	2	2	1	1	1	1	1	1	1	1	0	0	0	0	1	1	2	0	0	1	0	0	0	2
P05387;H0YDD8	P05387;H0YDD8	2;1	2;1	2;1	60S acidic ribosomal protein P2	RPLP2	sp|P05387|RLA2_HUMAN 60S acidic ribosomal protein P2 OS=Homo sapiens OX=9606 GN=RPLP2 PE=1 SV=1;tr|H0YDD8|H0YDD8_HUMAN 60S acidic ribosomal protein P2 (Fragment) OS=Homo sapiens OX=9606 GN=RPLP2 PE=1 SV=1	2	2	2	2	2	0	0	0	1	2	2	2	2	2	1	2	1	1	0	1	2	0	0	0	2	0	0	0	0	0	0	0	0	0	0	0	0	0	0	0	0	2
P05388;F8VWS0;Q8NHW5;F8VQY6;F8VRK7;G3V210;F8VU65;F8VS58;F8VPE8;F8VW21;F8VZS0;F8W1K8;F8VWV4	P05388;F8VWS0;Q8NHW5;F8VQY6;F8VRK7;G3V210;F8VU65;F8VS58;F8VPE8;F8VW21;F8VZS0	4;4;3;3;3;3;3;2;2;2;2;1;1	4;4;3;3;3;3;3;2;2;2;2;1;1	4;4;3;3;3;3;3;2;2;2;2;1;1	60S acidic ribosomal protein P0;60S acidic ribosomal protein P0-like	RPLP0;RPLP0P6	sp|P05388|RLA0_HUMAN 60S acidic ribosomal protein P0 OS=Homo sapiens OX=9606 GN=RPLP0 PE=1 SV=1;tr|F8VWS0|F8VWS0_HUMAN 60S acidic ribosomal protein P0 OS=Homo sapiens OX=9606 GN=RPLP0 PE=1 SV=1;sp|Q8NHW5|RLA0L_HUMAN 60S acidic ribosomal protein P0-like OS=	13	4	4	4	3	0	0	1	3	3	1	1	2	2	2	2	2	0	0	0	0	0	0	0	0	0	0	0	0	0	0	0	0	0	0	0	0	0	0	0	0	3
P05546	P05546	4	4	4	Heparin cofactor 2	SERPIND1	sp|P05546|HEP2_HUMAN Heparin cofactor 2 OS=Homo sapiens OX=9606 GN=SERPIND1 PE=1 SV=3	1	4	4	4	0	0	0	0	0	0	0	0	4	0	0	2	0	0	0	0	0	0	0	0	0	0	0	0	0	0	1	1	0	0	0	0	0	0	0	0	0	0
P05783;F8VZY9;CON__H-INV:HIT000015463;Q92764;O76014;Q14532;O76015;CON__Q92764;C4AM86;CON__Q14532;CON__A2AB72;CON__O76015;CON__O76014	P05783;F8VZY9	32;31;3;1;1;1;1;1;1;1;1;1;1	31;30;3;0;0;0;0;0;0;0;0;0;0	21;20;2;0;0;0;0;0;0;0;0;0;0	Keratin, type I cytoskeletal 18	KRT18	sp|P05783|K1C18_HUMAN Keratin, type I cytoskeletal 18 OS=Homo sapiens OX=9606 GN=KRT18 PE=1 SV=2;tr|F8VZY9|F8VZY9_HUMAN Keratin, type I cytoskeletal 18 OS=Homo sapiens OX=9606 GN=KRT18 PE=1 SV=1	13	32	31	21	27	10	5	6	18	20	22	23	27	23	24	22	19	5	3	11	7	2	6	2	7	10	6	0	2	0	1	2	0	1	0	0	1	0	0	0	0	26
P06310	P06310	5	4	2	Ig kappa chain V-II region RPMI 6410	P06310	sp|P06310|KV230_HUMAN Immunoglobulin kappa variable 2-30 OS=Homo sapiens OX=9606 GN=IGKV2-30 PE=3 SV=2	1	5	4	2	5	4	4	5	3	5	4	4	4	4	5	5	5	4	4	5	5	3	4	3	4	5	4	4	4	4	4	4	3	4	5	4	4	5	5	3	4	4
P06312	P06312	6	6	6	Ig kappa chain V-IV region	IGKV4-1	sp|P06312|KV401_HUMAN Immunoglobulin kappa variable 4-1 OS=Homo sapiens OX=9606 GN=IGKV4-1 PE=1 SV=1	1	6	6	6	4	4	4	4	4	4	4	4	4	4	4	4	4	5	4	5	4	4	3	4	4	3	3	5	5	5	5	3	4	5	5	5	3	4	5	5	4	4
P06331	P06331	6	1	1	Ig heavy chain V-II region ARH-77	P06331	sp|P06331|HV434_HUMAN Immunoglobulin heavy variable 4-34 OS=Homo sapiens OX=9606 GN=IGHV4-34 PE=1 SV=2	1	6	1	1	4	4	4	4	4	4	4	4	4	4	4	4	4	4	2	4	3	3	3	3	4	4	3	5	3	5	5	3	4	4	6	5	6	6	6	6	4	1
P06576;H0YH81;F8W079;F8W0P7;H0YI37	P06576;H0YH81;F8W079	26;21;15;9;7	26;21;15;9;7	26;21;15;9;7	ATP synthase subunit beta, mitochondrial;ATP synthase subunit beta	ATP5B	sp|P06576|ATPB_HUMAN ATP synthase subunit beta, mitochondrial OS=Homo sapiens OX=9606 GN=ATP5F1B PE=1 SV=3;tr|H0YH81|H0YH81_HUMAN ATP synthase subunit beta (Fragment) OS=Homo sapiens OX=9606 GN=ATP5F1B PE=1 SV=1;tr|F8W079|F8W079_HUMAN ATP synthase subunit	5	26	26	26	17	9	9	8	19	15	16	19	17	16	21	16	18	6	4	6	5	4	4	2	5	2	1	0	0	1	0	1	2	0	0	0	0	0	1	1	0	17
P06733;A0A2R8Y6G6;K7EM90;A0A2R8Y879;A0A2R8YEM5;A0A2R8Y798;K7ERS8;A0A2R8YEG5	P06733;A0A2R8Y6G6;K7EM90	8;8;4;3;3;2;2;2	8;8;4;3;3;2;2;2	8;8;4;3;3;2;2;2	Alpha-enolase;Enolase	ENO1	sp|P06733|ENOA_HUMAN Alpha-enolase OS=Homo sapiens OX=9606 GN=ENO1 PE=1 SV=2;tr|A0A2R8Y6G6|A0A2R8Y6G6_HUMAN 2-phospho-D-glycerate hydro-lyase OS=Homo sapiens OX=9606 GN=ENO1 PE=1 SV=1;tr|K7EM90|K7EM90_HUMAN 2-phospho-D-glycerate hydro-lyase (Fragment) OS=H	8	8	8	8	6	2	1	2	6	5	6	6	5	5	6	6	5	0	0	0	0	0	0	0	0	0	0	0	0	0	0	0	0	0	0	0	0	0	0	0	0	6
P06737;E9PK47;P11217;H0Y4Z6	P06737;E9PK47	33;30;2;1	33;30;2;1	31;28;0;0	Glycogen phosphorylase, liver form;Alpha-1,4 glucan phosphorylase	PYGL	sp|P06737|PYGL_HUMAN Glycogen phosphorylase, liver form OS=Homo sapiens OX=9606 GN=PYGL PE=1 SV=4;tr|E9PK47|E9PK47_HUMAN Alpha-1,4 glucan phosphorylase OS=Homo sapiens OX=9606 GN=PYGL PE=1 SV=1	4	33	33	31	25	8	2	7	18	19	23	21	26	23	29	27	22	1	3	9	4	1	3	1	6	5	2	0	0	0	1	0	0	0	1	0	0	0	0	0	0	25
P07195;A0A5F9ZHM4;A0A3B3IS95;A8MW50;F5H793;C9J7H8	P07195;A0A5F9ZHM4;A0A3B3IS95	8;8;4;3;2;2	7;7;3;2;2;2	7;7;3;2;2;2	L-lactate dehydrogenase B chain	LDHB	sp|P07195|LDHB_HUMAN L-lactate dehydrogenase B chain OS=Homo sapiens OX=9606 GN=LDHB PE=1 SV=2;tr|A0A5F9ZHM4|A0A5F9ZHM4_HUMAN L-lactate dehydrogenase OS=Homo sapiens OX=9606 GN=LDHB PE=1 SV=1;tr|A0A3B3IS95|A0A3B3IS95_HUMAN L-lactate dehydrogenase OS=Homo s	6	8	7	7	2	1	0	1	5	4	4	4	6	5	6	5	4	1	0	1	0	0	0	0	1	0	0	0	1	0	0	0	0	0	0	0	0	0	0	0	0	2
P07327;P00326	P07327;P00326	16;8	16;8	6;2	Alcohol dehydrogenase 1A;Alcohol dehydrogenase 1C	ADH1A;ADH1C	sp|P07327|ADH1A_HUMAN Alcohol dehydrogenase 1A OS=Homo sapiens OX=9606 GN=ADH1A PE=1 SV=2;sp|P00326|ADH1G_HUMAN Alcohol dehydrogenase 1C OS=Homo sapiens OX=9606 GN=ADH1C PE=1 SV=2	2	16	16	6	10	3	1	4	13	8	11	9	12	12	12	10	11	0	0	1	0	0	0	0	0	0	0	0	0	0	0	0	0	0	0	0	0	0	0	1	0	10
P07355;H0YN42;A6NMY6;H0YM50;H0YMU9;H0YMD0;H0YKS4;H0YMM1;H0YN28;H0YNP5;H0YMW4;H0YL33;H0YKX9;H0YMT9;H0YLV6;H0YKZ7;H0YKL9;H0YKV8;H0YNA0;H0YMD9;H0YN52;H0YNB8;H0YKN4;H0YLE2	P07355;H0YN42;A6NMY6;H0YM50;H0YMU9;H0YMD0;H0YKS4;H0YMM1	7;6;5;5;5;5;5;4;3;3;3;3;3;3;3;3;3;2;2;2;2;1;1;1	7;6;5;5;5;5;5;4;3;3;3;3;3;3;3;3;3;2;2;2;2;1;1;1	7;6;5;5;5;5;5;4;3;3;3;3;3;3;3;3;3;2;2;2;2;1;1;1	Annexin A2;Annexin;Putative annexin A2-like protein	ANXA2;ANXA2P2	sp|P07355|ANXA2_HUMAN Annexin A2 OS=Homo sapiens OX=9606 GN=ANXA2 PE=1 SV=2;tr|H0YN42|H0YN42_HUMAN Annexin (Fragment) OS=Homo sapiens OX=9606 GN=ANXA2 PE=1 SV=1;sp|A6NMY6|AXA2L_HUMAN Putative annexin A2-like protein OS=Homo sapiens OX=9606 GN=ANXA2P2 PE=5	24	7	7	7	2	1	0	2	4	1	2	2	1	1	4	3	4	0	0	0	0	0	0	0	0	1	0	0	0	0	1	0	0	0	0	0	0	0	0	0	0	2
P07437;Q5JP53;Q5ST81	P07437;Q5JP53;Q5ST81	23;23;18	23;23;18	6;6;2	Tubulin beta chain	TUBB	sp|P07437|TBB5_HUMAN Tubulin beta chain OS=Homo sapiens OX=9606 GN=TUBB PE=1 SV=2;tr|Q5JP53|Q5JP53_HUMAN Tubulin beta chain OS=Homo sapiens OX=9606 GN=TUBB PE=1 SV=1;tr|Q5ST81|Q5ST81_HUMAN Tubulin beta chain OS=Homo sapiens OX=9606 GN=TUBB PE=1 SV=1	3	23	23	6	17	9	7	11	16	16	16	17	19	18	18	18	18	6	6	9	9	7	9	7	9	11	6	0	2	0	2	7	2	0	1	1	0	1	2	3	0	17
P07741;H3BQZ9;H3BQF1;H3BQB1	P07741;H3BQZ9	3;2;1;1	3;2;1;1	3;2;1;1	Adenine phosphoribosyltransferase	APRT	sp|P07741|APT_HUMAN Adenine phosphoribosyltransferase OS=Homo sapiens OX=9606 GN=APRT PE=1 SV=2;tr|H3BQZ9|H3BQZ9_HUMAN Adenine phosphoribosyltransferase OS=Homo sapiens OX=9606 GN=APRT PE=1 SV=1	4	3	3	3	2	2	2	1	3	2	2	2	2	2	2	3	2	0	0	0	0	0	0	0	0	0	0	0	0	0	0	0	0	0	0	0	0	0	0	0	0	2
P07814;V9GYZ6;V9GZ76	P07814;V9GYZ6	9;7;1	9;7;1	9;7;1	Bifunctional glutamate/proline--tRNA ligase;Glutamate--tRNA ligase;Proline--tRNA ligase	EPRS	sp|P07814|SYEP_HUMAN Bifunctional glutamate/proline--tRNA ligase OS=Homo sapiens OX=9606 GN=EPRS1 PE=1 SV=5;tr|V9GYZ6|V9GYZ6_HUMAN Glutamyl-tRNA synthetase (Fragment) OS=Homo sapiens OX=9606 GN=EPRS1 PE=1 SV=1	3	9	9	9	4	0	2	1	2	2	3	1	1	2	8	2	1	0	0	0	0	0	0	0	0	0	1	0	0	1	0	1	0	0	0	0	0	0	0	0	0	4
P07858	P07858	2	2	2	Cathepsin B;Cathepsin B light chain;Cathepsin B heavy chain	CTSB	sp|P07858|CATB_HUMAN Cathepsin B OS=Homo sapiens OX=9606 GN=CTSB PE=1 SV=3	1	2	2	2	0	0	0	0	2	0	1	1	2	2	2	1	2	2	0	2	2	1	1	2	2	1	0	0	0	0	0	1	0	0	0	0	0	0	0	0	0	0
P07900;G3V2J8;Q14568;Q58FF6;Q58FG0	P07900	19;5;3;3;2	10;2;1;0;1	10;2;1;0;1	Heat shock protein HSP 90-alpha	HSP90AA1	sp|P07900|HS90A_HUMAN Heat shock protein HSP 90-alpha OS=Homo sapiens OX=9606 GN=HSP90AA1 PE=1 SV=5	5	19	10	10	6	5	2	4	12	5	11	10	12	9	13	12	15	3	1	1	2	0	1	2	3	1	0	2	1	0	0	0	0	1	0	1	0	0	0	0	0	1
P07910;G3V2Q1;G3V4C1;B2R5W2;B4DY08;G3V4W0;G3V576;O60812;A0A0G2JNQ3;A0A0G2JPF8;G3V575;G3V555;B4DSU6;G3V251;G3V3K6;G3V5X6;P0DMR1;B2RXH8;B7ZW38;G3V4M8;G3V2H6;G3V2D6;G3V5V7	P07910;G3V2Q1;G3V4C1;B2R5W2;B4DY08;G3V4W0;G3V576;O60812;A0A0G2JNQ3;A0A0G2JPF8;G3V575;G3V555;B4DSU6;G3V251;G3V3K6;G3V5X6;P0DMR1;B2RXH8;B7ZW38;G3V4M8	9;9;9;9;9;9;9;6;6;6;6;6;6;6;6;6;6;6;6;5;4;3;3	9;9;9;9;9;9;9;6;6;6;6;6;6;6;6;6;6;6;6;5;4;3;3	9;9;9;9;9;9;9;6;6;6;6;6;6;6;6;6;6;6;6;5;4;3;3	Heterogeneous nuclear ribonucleoproteins C1/C2;Heterogeneous nuclear ribonucleoprotein C-like 1;Heterogeneous nuclear ribonucleoprotein C-like 4;Heterogeneous nuclear ribonucleoprotein C-like 2;Heterogeneous nuclear ribonucleoprotein C-like 3	HNRNPC;HNRNPCL1;HNRNPCL4;HNRNPCL2;HNRNPCL3	sp|P07910|HNRPC_HUMAN Heterogeneous nuclear ribonucleoproteins C1/C2 OS=Homo sapiens OX=9606 GN=HNRNPC PE=1 SV=4;tr|G3V2Q1|G3V2Q1_HUMAN Heterogeneous nuclear ribonucleoproteins C1/C2 OS=Homo sapiens OX=9606 GN=HNRNPC PE=1 SV=1;tr|G3V4C1|G3V4C1_HUMAN Hetero	23	9	9	9	6	0	0	0	7	5	5	5	6	6	8	8	6	0	0	0	0	0	0	0	0	0	0	0	0	0	0	0	0	0	0	0	1	0	0	0	0	6
P07954	P07954	10	10	10	Fumarate hydratase, mitochondrial	FH	sp|P07954|FUMH_HUMAN Fumarate hydratase, mitochondrial OS=Homo sapiens OX=9606 GN=FH PE=1 SV=3	1	10	10	10	2	0	0	1	7	2	3	2	4	1	6	5	4	0	0	0	1	0	0	1	0	1	1	0	0	1	1	1	1	0	1	0	0	1	1	1	0	2
P08133;E5RK69;E7EMC6;E5RJF5;E5RK63;E5RFF0;E5RI05;H0YC77;E5RJR0;E5RIU8	P08133;E5RK69	23;15;11;5;5;4;3;2;2;1	23;15;11;5;5;4;3;2;2;1	23;15;11;5;5;4;3;2;2;1	Annexin A6;Annexin	ANXA6	sp|P08133|ANXA6_HUMAN Annexin A6 OS=Homo sapiens OX=9606 GN=ANXA6 PE=1 SV=3;tr|E5RK69|E5RK69_HUMAN Annexin OS=Homo sapiens OX=9606 GN=ANXA6 PE=1 SV=1	10	23	23	23	13	8	6	9	16	8	12	8	13	11	14	15	16	1	1	0	0	0	0	0	0	1	1	0	0	0	0	0	0	0	0	0	0	0	0	0	0	13
P08238;Q58FF7	P08238	29;8	29;8	17;4	Heat shock protein HSP 90-beta	HSP90AB1	sp|P08238|HS90B_HUMAN Heat shock protein HSP 90-beta OS=Homo sapiens OX=9606 GN=HSP90AB1 PE=1 SV=4	2	29	29	17	13	10	4	11	21	14	19	13	20	18	23	18	20	3	1	2	3	0	2	3	4	1	1	1	0	0	0	0	0	0	0	0	0	0	0	0	0	13
P08319;A0A0D9SFB5;D6R9K8;D6RIB1;H0Y9N0	P08319;A0A0D9SFB5;D6R9K8;D6RIB1	16;16;10;8;4	16;16;10;8;4	15;15;9;7;3	Alcohol dehydrogenase 4	ADH4	sp|P08319|ADH4_HUMAN All-trans-retinol dehydrogenase [NAD(+)] ADH4 OS=Homo sapiens OX=9606 GN=ADH4 PE=1 SV=5;tr|A0A0D9SFB5|A0A0D9SFB5_HUMAN All-trans-retinol dehydrogenase [NAD(+)] ADH4 OS=Homo sapiens OX=9606 GN=ADH4 PE=1 SV=1;tr|D6R9K8|D6R9K8_HUMAN All-t	5	16	16	15	8	2	1	1	10	10	10	10	11	12	14	14	9	2	2	3	1	1	3	1	2	3	1	1	0	0	1	0	0	0	1	1	1	0	0	0	0	8
P08637;H0Y755;M9MML0;O75015;A0A087WZR4;H0Y4U3;A0A3B3ISU3;C9JC71	P08637;H0Y755;M9MML0;O75015;A0A087WZR4;H0Y4U3;A0A3B3ISU3	6;6;6;3;3;3;3;2	6;6;6;3;3;3;3;2	6;6;6;3;3;3;3;2	Low affinity immunoglobulin gamma Fc region receptor III-A;Low affinity immunoglobulin gamma Fc region receptor III-B	FCGR3A;FCGR3B	sp|P08637|FCG3A_HUMAN Low affinity immunoglobulin gamma Fc region receptor III-A OS=Homo sapiens OX=9606 GN=FCGR3A PE=1 SV=2;tr|H0Y755|H0Y755_HUMAN Low affinity immunoglobulin gamma Fc region receptor III-A (Fragment) OS=Homo sapiens OX=9606 GN=FCGR3A PE=1	8	6	6	6	3	0	1	2	5	4	4	4	3	4	4	3	3	3	2	4	4	4	3	4	4	4	4	2	2	2	2	5	2	2	2	2	3	3	3	2	2	3
P08670;B0YJC4;B0YJC5;A0A1B0GTT5;A0A1B0GVG8;P17661;P41219;H7C5W5;P07197;Q16352;F8W835;E7EMV2;E7ESP9	P08670;B0YJC4	19;17;9;7;3;2;2;2;1;1;1;1;1	18;16;9;6;3;2;2;2;1;1;1;1;1	18;16;9;6;3;2;2;2;1;1;1;1;1	Vimentin	VIM	sp|P08670|VIME_HUMAN Vimentin OS=Homo sapiens OX=9606 GN=VIM PE=1 SV=4;tr|B0YJC4|B0YJC4_HUMAN Vimentin OS=Homo sapiens OX=9606 GN=VIM PE=1 SV=1	13	19	18	18	12	2	0	4	13	12	13	10	15	12	12	9	11	2	3	2	2	2	3	2	2	4	0	0	0	0	0	0	1	0	0	0	0	0	0	0	0	11
P08758;D6RBL5;D6RBE9;E9PHT9	P08758;D6RBL5;D6RBE9	7;6;4;3	7;6;4;3	7;6;4;3	Annexin A5;Annexin	ANXA5	sp|P08758|ANXA5_HUMAN Annexin A5 OS=Homo sapiens OX=9606 GN=ANXA5 PE=1 SV=2;tr|D6RBL5|D6RBL5_HUMAN Annexin OS=Homo sapiens OX=9606 GN=ANXA5 PE=1 SV=1;tr|D6RBE9|D6RBE9_HUMAN Annexin OS=Homo sapiens OX=9606 GN=ANXA5 PE=1 SV=1	4	7	7	7	0	0	1	2	1	1	0	0	2	0	4	2	5	1	0	0	0	0	0	0	0	0	0	0	0	0	0	0	0	0	0	0	0	0	0	0	0	0
P09110;C9JDE9;H7C131;H0Y4D4;B4DVF4;F2Z2Q6;F2Z3P7	P09110;C9JDE9;H7C131	15;13;10;7;4;2;2	15;13;10;7;4;2;2	15;13;10;7;4;2;2	3-ketoacyl-CoA thiolase, peroxisomal	ACAA1	sp|P09110|THIK_HUMAN 3-ketoacyl-CoA thiolase, peroxisomal OS=Homo sapiens OX=9606 GN=ACAA1 PE=1 SV=2;tr|C9JDE9|C9JDE9_HUMAN 3-ketoacyl-CoA thiolase, peroxisomal OS=Homo sapiens OX=9606 GN=ACAA1 PE=1 SV=1;tr|H7C131|H7C131_HUMAN 3-ketoacyl-CoA thiolase, pero	7	15	15	15	10	2	2	4	10	10	10	11	13	9	11	12	12	3	3	5	2	1	1	2	2	3	1	0	0	0	0	0	0	0	1	0	0	0	0	0	1	10
P09327;B4DV78;H7C0B6;C9J2B5	P09327;B4DV78	24;14;7;3	24;14;7;3	24;14;7;3	Villin-1	VIL1	sp|P09327|VILI_HUMAN Villin-1 OS=Homo sapiens OX=9606 GN=VIL1 PE=1 SV=4;tr|B4DV78|B4DV78_HUMAN Villin-1 OS=Homo sapiens OX=9606 GN=VIL1 PE=1 SV=1	4	24	24	24	13	0	0	0	4	11	12	13	16	13	6	3	2	10	7	16	7	8	12	9	10	13	7	0	0	0	0	0	0	1	0	0	0	0	0	0	1	13
P09622;E9PEX6;F8WDM5;A0A1W2PR83;F2Z2E3	P09622;E9PEX6	7;6;2;2;2	7;6;2;2;2	7;6;2;2;2	Dihydrolipoyl dehydrogenase, mitochondrial;Dihydrolipoyl dehydrogenase	DLD	sp|P09622|DLDH_HUMAN Dihydrolipoyl dehydrogenase, mitochondrial OS=Homo sapiens OX=9606 GN=DLD PE=1 SV=2;tr|E9PEX6|E9PEX6_HUMAN Dihydrolipoyl dehydrogenase OS=Homo sapiens OX=9606 GN=DLD PE=1 SV=1	5	7	7	7	0	0	0	0	0	0	6	2	2	1	2	2	4	0	0	0	0	0	0	0	1	0	0	0	0	0	0	0	3	0	0	0	0	0	0	0	0	0
P0DMM9;P0DMN0;A0A0A6YYL2;H3BNY7;H3BRT0;H3BPL6	P0DMM9;P0DMN0;A0A0A6YYL2	5;5;5;2;1;1	3;3;3;1;1;1	3;3;3;1;1;1	Sulfotransferase 1A3;Sulfotransferase 1A4;Sulfotransferase	SULT1A3;SULT1A4	sp|P0DMM9|ST1A3_HUMAN Sulfotransferase 1A3 OS=Homo sapiens OX=9606 GN=SULT1A3 PE=1 SV=1;sp|P0DMN0|ST1A4_HUMAN Sulfotransferase 1A4 OS=Homo sapiens OX=9606 GN=SULT1A4 PE=1 SV=1;tr|A0A0A6YYL2|A0A0A6YYL2_HUMAN Sulfotransferase OS=Homo sapiens OX=9606 GN=SULT1	6	5	3	3	2	0	0	0	1	1	3	5	3	2	4	4	3	0	0	0	0	0	0	0	0	0	0	0	0	0	0	0	0	0	0	0	0	0	0	0	0	1
P0DMV8;A0A0G2JIW1;P0DMV9;V9GZ37	P0DMV8;A0A0G2JIW1;P0DMV9;V9GZ37	11;11;11;6	11;11;11;6	8;8;8;4	Heat shock 70 kDa protein 1A;Heat shock 70 kDa protein 1B	HSPA1A;HSPA1B	sp|P0DMV8|HS71A_HUMAN Heat shock 70 kDa protein 1A OS=Homo sapiens OX=9606 GN=HSPA1A PE=1 SV=1;tr|A0A0G2JIW1|A0A0G2JIW1_HUMAN Heat shock 70 kDa protein 1B OS=Homo sapiens OX=9606 GN=HSPA1B PE=1 SV=1;sp|P0DMV9|HS71B_HUMAN Heat shock 70 kDa protein 1B OS=Hom	4	11	11	8	5	1	0	1	5	5	2	3	3	3	5	6	4	2	0	1	2	1	2	0	2	3	1	0	0	0	0	0	0	0	0	0	0	0	0	0	0	5
P0DOY3	P0DOY3	17	2	2		P0DOY3	sp|P0DOY3|IGLC3_HUMAN Immunoglobulin lambda constant 3 OS=Homo sapiens OX=9606 GN=IGLC3 PE=1 SV=1	1	17	2	2	7	9	8	8	8	7	9	10	9	8	8	9	8	7	7	8	8	7	6	7	8	8	8	15	14	14	13	12	12	15	15	14	12	14	14	15	11	0
P0DP02	P0DP02	11	4	2		P0DP02	sp|P0DP02|HVC33_HUMAN Immunoglobulin heavy variable 3-30-3 OS=Homo sapiens OX=9606 GN=IGHV3-30-3 PE=3 SV=1	1	11	4	2	7	7	8	7	6	7	6	8	6	7	6	7	7	7	8	9	8	9	8	9	10	8	8	7	6	8	8	7	7	7	6	7	7	8	6	7	4	1
P0DP09;A0A0B4J2D9	P0DP09;A0A0B4J2D9	4;4	4;4	4;4		IGKV1D-13	sp|P0DP09|KV113_HUMAN Immunoglobulin kappa variable 1-13 OS=Homo sapiens OX=9606 GN=IGKV1-13 PE=3 SV=1;sp|A0A0B4J2D9|KVD13_HUMAN Immunoglobulin kappa variable 1D-13 OS=Homo sapiens OX=9606 GN=IGKV1D-13 PE=3 SV=1	2	4	4	4	2	2	0	2	0	1	3	3	3	2	2	0	3	1	0	0	3	0	0	0	0	0	0	0	0	1	0	1	1	0	1	1	0	1	1	2	0	2
P0DTE1	P0DTE1	4	2	2		P0DTE1	sp|P0DTE1|HV383_HUMAN Probable non-functional immunoglobulin heavy variable 3-38-3 OS=Homo sapiens OX=9606 GN=IGHV3-38-3 PE=1 SV=1	1	4	2	2	4	3	4	3	1	3	2	3	2	3	2	2	4	2	3	2	3	4	2	3	3	3	3	2	1	2	2	1	2	2	1	3	3	3	2	1	0	2
P10412;P16402;Q02539;P22492	P10412;P16402	6;5;2;2	6;5;2;2	2;1;0;0	Histone H1.4;Histone H1.3	HIST1H1E;HIST1H1D	sp|P10412|H14_HUMAN Histone H1.4 OS=Homo sapiens OX=9606 GN=H1-4 PE=1 SV=2;sp|P16402|H13_HUMAN Histone H1.3 OS=Homo sapiens OX=9606 GN=H1-3 PE=1 SV=2	4	6	6	2	3	3	1	4	5	3	6	6	5	6	4	6	6	4	0	3	3	4	4	2	4	4	2	0	0	0	0	0	0	0	0	0	0	0	0	0	0	3
P10620;F5H7F6;F5H6X2;F5GX73;F5H613	P10620;F5H7F6;F5H6X2	3;3;3;1;1	3;3;3;1;1	3;3;3;1;1	Microsomal glutathione S-transferase 1	MGST1	sp|P10620|MGST1_HUMAN Microsomal glutathione S-transferase 1 OS=Homo sapiens OX=9606 GN=MGST1 PE=1 SV=1;tr|F5H7F6|F5H7F6_HUMAN Microsomal glutathione S-transferase 1 (Fragment) OS=Homo sapiens OX=9606 GN=MGST1 PE=1 SV=1;tr|F5H6X2|F5H6X2_HUMAN Microsomal gl	5	3	3	3	3	1	0	1	2	1	3	2	2	2	2	2	1	0	0	0	0	0	0	0	0	0	0	0	0	0	0	0	0	0	0	0	0	0	0	0	0	3
P10809;E7ESH4;E7EXB4;C9JL25;C9JL19;C9JCQ4;C9J0S9	P10809;E7ESH4	18;9;8;3;2;2;1	18;9;8;3;2;2;1	18;9;8;3;2;2;1	60 kDa heat shock protein, mitochondrial	HSPD1	sp|P10809|CH60_HUMAN 60 kDa heat shock protein, mitochondrial OS=Homo sapiens OX=9606 GN=HSPD1 PE=1 SV=2;tr|E7ESH4|E7ESH4_HUMAN 60 kDa heat shock protein, mitochondrial (Fragment) OS=Homo sapiens OX=9606 GN=HSPD1 PE=1 SV=1	7	18	18	18	7	3	4	6	14	5	8	7	8	4	12	11	8	1	0	0	0	0	0	0	0	0	0	2	0	0	0	0	0	0	0	0	0	0	0	0	0	7
P10909;E5RG36;E5RGB0;E5RH61;E5RJZ5;E7ERK6;E7ETB4;H0YLK8;H0YAS8;H0YC35	P10909;E5RG36;E5RGB0;E5RH61;E5RJZ5;E7ERK6;E7ETB4;H0YLK8	6;3;3;3;3;3;3;3;2;1	6;3;3;3;3;3;3;3;2;1	6;3;3;3;3;3;3;3;2;1	Clusterin;Clusterin beta chain;Clusterin alpha chain	CLU	sp|P10909|CLUS_HUMAN Clusterin OS=Homo sapiens OX=9606 GN=CLU PE=1 SV=1;tr|E5RG36|E5RG36_HUMAN Clusterin (Fragment) OS=Homo sapiens OX=9606 GN=CLU PE=1 SV=1;tr|E5RGB0|E5RGB0_HUMAN Clusterin (Fragment) OS=Homo sapiens OX=9606 GN=CLU PE=1 SV=1;tr|E5RH61|E5RH	10	6	6	6	2	1	1	2	1	2	3	2	3	3	3	1	4	1	1	0	1	2	1	1	3	2	1	1	1	1	2	2	1	0	1	0	1	1	0	0	1	2
P11021	P11021	17	17	16	78 kDa glucose-regulated protein	HSPA5	sp|P11021|BIP_HUMAN Endoplasmic reticulum chaperone BiP OS=Homo sapiens OX=9606 GN=HSPA5 PE=1 SV=2	1	17	17	16	8	3	1	3	15	9	7	8	9	7	12	8	10	1	3	1	2	2	2	2	3	2	0	0	0	0	0	2	0	1	0	0	1	0	0	0	0	8
P11142;E9PKE3;E9PNE6;E9PN89;A8K7Q2;E9PLF4;E9PQQ4;E9PQK7;E9PK54;E9PN25;E9PPY6;E9PS65;E9PI65;P54652;E9PM13	P11142;E9PKE3;E9PNE6;E9PN89;A8K7Q2	16;16;12;10;10;6;5;5;5;4;4;4;3;2;2	15;15;12;9;10;5;5;5;5;4;4;4;2;1;2	15;15;12;9;10;5;5;5;5;4;4;4;2;1;2	Heat shock cognate 71 kDa protein	HSPA8	sp|P11142|HSP7C_HUMAN Heat shock cognate 71 kDa protein OS=Homo sapiens OX=9606 GN=HSPA8 PE=1 SV=1;tr|E9PKE3|E9PKE3_HUMAN Heat shock cognate 71 kDa protein OS=Homo sapiens OX=9606 GN=HSPA8 PE=1 SV=1;tr|E9PNE6|E9PNE6_HUMAN Heat shock cognate 71 kDa protein	15	16	15	15	10	2	1	5	13	5	8	6	14	9	15	11	13	0	0	0	0	0	0	0	0	0	0	0	0	0	0	0	0	0	0	0	0	0	0	0	1	9
P11182;Q5VVL7	P11182;Q5VVL7	21;15	21;15	21;15	Lipoamide acyltransferase component of branched-chain alpha-keto acid dehydrogenase complex, mitochondrial	DBT	sp|P11182|ODB2_HUMAN Lipoamide acyltransferase component of branched-chain alpha-keto acid dehydrogenase complex, mitochondrial OS=Homo sapiens OX=9606 GN=DBT PE=1 SV=3;tr|Q5VVL7|Q5VVL7_HUMAN Dihydrolipoamide acetyltransferase component of pyruvate dehydro	2	21	21	21	3	8	0	14	1	2	16	5	6	5	5	4	15	2	2	4	3	9	2	4	14	2	0	0	2	0	4	0	9	0	1	2	1	1	0	2	0	3
P11310;B7Z9I1;Q5T4U5;E9PJM9	P11310;B7Z9I1;Q5T4U5	5;5;5;1	5;5;5;1	5;5;5;1	Medium-chain specific acyl-CoA dehydrogenase, mitochondrial	ACADM	sp|P11310|ACADM_HUMAN Medium-chain specific acyl-CoA dehydrogenase, mitochondrial OS=Homo sapiens OX=9606 GN=ACADM PE=1 SV=1;tr|B7Z9I1|B7Z9I1_HUMAN Medium-chain specific acyl-CoA dehydrogenase, mitochondrial OS=Homo sapiens OX=9606 GN=ACADM PE=1 SV=1;tr|Q5	4	5	5	5	4	0	0	1	1	3	4	2	4	3	5	3	4	0	0	1	0	0	0	0	0	1	1	1	0	0	0	0	0	0	1	0	1	0	0	0	0	4
P11498;A0A494C016;A0A494C101;E9PRE7;A0A494C0T2	P11498	34;16;12;12;12	34;16;12;12;12	34;16;12;12;12	Pyruvate carboxylase, mitochondrial	PC	sp|P11498|PYC_HUMAN Pyruvate carboxylase, mitochondrial OS=Homo sapiens OX=9606 GN=PC PE=1 SV=2	5	34	34	34	24	4	3	6	19	21	25	20	24	20	28	21	21	1	1	6	6	0	4	0	2	2	0	0	0	1	0	1	0	0	1	0	0	0	0	0	1	24
P11586;V9GZ78;V9GYY3;A0A384N5Y3;F5H2F4;A0A494C1T2	P11586;V9GZ78;V9GYY3;A0A384N5Y3;F5H2F4;A0A494C1T2	10;10;10;10;10;7	10;10;10;10;10;7	10;10;10;10;10;7	C-1-tetrahydrofolate synthase, cytoplasmic;Methylenetetrahydrofolate dehydrogenase;Methenyltetrahydrofolate cyclohydrolase;Formyltetrahydrofolate synthetase;C-1-tetrahydrofolate synthase, cytoplasmic, N-terminally processed	MTHFD1	sp|P11586|C1TC_HUMAN C-1-tetrahydrofolate synthase, cytoplasmic OS=Homo sapiens OX=9606 GN=MTHFD1 PE=1 SV=3;tr|V9GZ78|V9GZ78_HUMAN C-1-tetrahydrofolate synthase, cytoplasmic OS=Homo sapiens OX=9606 GN=MTHFD1 PE=1 SV=2;tr|V9GYY3|V9GYY3_HUMAN C-1-tetrahydrof	6	10	10	10	5	2	0	1	3	7	3	3	5	5	6	7	7	0	0	0	1	0	1	0	0	0	1	0	0	0	0	0	0	0	0	0	0	0	1	0	0	5
P12829;I3L1K6;A0A1C7CYY4;I3L532;I3L3U1;I3L4B1;I3L1R3	P12829;I3L1K6;A0A1C7CYY4;I3L532;I3L3U1	10;10;10;7;5;4;2	10;10;10;7;5;4;2	9;9;9;7;5;3;2	Myosin light chain 4	MYL4	sp|P12829|MYL4_HUMAN Myosin light chain 4 OS=Homo sapiens OX=9606 GN=MYL4 PE=1 SV=3;tr|I3L1K6|I3L1K6_HUMAN Myosin light chain 4 (Fragment) OS=Homo sapiens OX=9606 GN=MYL4 PE=1 SV=1;tr|A0A1C7CYY4|A0A1C7CYY4_HUMAN Myosin light chain 4 (Fragment) OS=Homo sapi	7	10	10	9	5	0	0	0	0	7	3	5	4	3	2	2	1	1	2	6	2	2	4	1	0	4	0	0	1	1	0	1	1	0	0	0	0	1	1	1	0	5
P12956;B1AHC9	P12956;B1AHC9	9;8	9;8	9;8	X-ray repair cross-complementing protein 6	XRCC6	sp|P12956|XRCC6_HUMAN X-ray repair cross-complementing protein 6 OS=Homo sapiens OX=9606 GN=XRCC6 PE=1 SV=2;tr|B1AHC9|B1AHC9_HUMAN ATP-dependent DNA helicase 2 subunit 1 OS=Homo sapiens OX=9606 GN=XRCC6 PE=1 SV=1	2	9	9	9	5	1	1	3	4	4	4	4	4	5	7	8	7	0	0	0	0	0	0	0	0	0	0	0	0	0	0	0	0	0	0	0	0	0	0	0	0	5
P13010;C9JZ81	P13010	11;2	11;2	11;2	X-ray repair cross-complementing protein 5	XRCC5	sp|P13010|XRCC5_HUMAN X-ray repair cross-complementing protein 5 OS=Homo sapiens OX=9606 GN=XRCC5 PE=1 SV=3	2	11	11	11	7	0	1	2	3	6	4	3	7	5	7	8	6	0	0	0	0	0	0	0	0	0	0	0	0	0	0	0	0	0	0	0	0	1	0	0	0	7
P13639	P13639	23	23	23	Elongation factor 2	EEF2	sp|P13639|EF2_HUMAN Elongation factor 2 OS=Homo sapiens OX=9606 GN=EEF2 PE=1 SV=4	1	23	23	23	19	14	3	12	17	13	18	13	17	17	19	15	15	1	3	5	4	1	2	3	2	3	1	0	0	0	0	0	0	0	0	0	0	0	0	0	0	19
P13804;H0YLU7;H0YKF0;H0YL83;H0YK49;H0YL12;H0YNX6;H0YM12;J3KN60	P13804;H0YLU7;H0YKF0	5;5;3;2;2;2;2;1;1	5;5;3;2;2;2;2;1;1	5;5;3;2;2;2;2;1;1	Electron transfer flavoprotein subunit alpha, mitochondrial	ETFA	sp|P13804|ETFA_HUMAN Electron transfer flavoprotein subunit alpha, mitochondrial OS=Homo sapiens OX=9606 GN=ETFA PE=1 SV=1;tr|H0YLU7|H0YLU7_HUMAN Electron transfer flavoprotein subunit alpha, mitochondrial (Fragment) OS=Homo sapiens OX=9606 GN=ETFA PE=1 SV	9	5	5	5	2	2	0	1	4	2	2	3	3	2	4	3	3	0	0	0	0	0	0	0	0	0	0	0	0	0	0	0	0	0	0	0	0	0	0	0	0	2
P14625;Q96GW1;A0A1W2PRR1;H0YIV0;F8W026;Q58FF3	P14625	24;9;9;4;3;1	22;7;7;4;1;1	22;7;7;4;1;1	Endoplasmin	HSP90B1	sp|P14625|ENPL_HUMAN Endoplasmin OS=Homo sapiens OX=9606 GN=HSP90B1 PE=1 SV=1	6	24	22	22	12	7	7	9	14	11	12	11	15	14	13	12	14	1	0	3	2	2	2	2	1	1	0	0	0	0	0	0	0	0	0	0	1	0	1	0	0	11
P14866;M0QXS5;A0A3B3ITJ4;M0QYT0;M0R1W6;M0R076;M0QYL7;B4DVF8;Q8WVV9;H7C464;B7WPG3;C9IYN3;V9GYK2	P14866;M0QXS5;A0A3B3ITJ4;M0QYT0	28;27;27;14;7;6;5;4;1;1;1;1;1	28;27;27;14;7;6;5;4;1;1;1;1;1	28;27;27;14;7;6;5;4;1;1;1;1;1	Heterogeneous nuclear ribonucleoprotein L	HNRNPL	sp|P14866|HNRPL_HUMAN Heterogeneous nuclear ribonucleoprotein L OS=Homo sapiens OX=9606 GN=HNRNPL PE=1 SV=2;tr|M0QXS5|M0QXS5_HUMAN Heterogeneous nuclear ribonucleoprotein L (Fragment) OS=Homo sapiens OX=9606 GN=HNRNPL PE=1 SV=1;tr|A0A3B3ITJ4|A0A3B3ITJ4_HUM	13	28	28	28	9	10	9	10	2	13	16	17	14	14	15	16	13	7	6	11	0	5	6	4	7	2	9	6	13	11	7	1	7	4	7	5	11	8	13	3	6	9
P14868;H7BZ35	P14868;H7BZ35	4;3	4;3	4;3	Aspartate--tRNA ligase, cytoplasmic	DARS	sp|P14868|SYDC_HUMAN Aspartate--tRNA ligase, cytoplasmic OS=Homo sapiens OX=9606 GN=DARS1 PE=1 SV=2;tr|H7BZ35|H7BZ35_HUMAN Aspartate--tRNA ligase, cytoplasmic (Fragment) OS=Homo sapiens OX=9606 GN=DARS1 PE=1 SV=1	2	4	4	4	2	0	0	0	0	2	2	1	3	3	2	1	3	0	0	0	0	0	0	0	0	0	0	0	0	1	0	0	1	0	0	1	0	0	0	0	0	2
P15814	P15814	2	2	2	Immunoglobulin lambda-like polypeptide 1	IGLL1	sp|P15814|IGLL1_HUMAN Immunoglobulin lambda-like polypeptide 1 OS=Homo sapiens OX=9606 GN=IGLL1 PE=1 SV=1	1	2	2	2	1	1	2	2	1	1	2	2	2	2	2	2	2	1	1	1	1	1	1	0	2	1	0	1	1	1	1	1	1	1	1	1	1	1	1	1	0	1
P15880;E9PQD7;H0YEN5;E9PMM9;I3L404;E9PPT0;E9PM36;H3BNG3;H0YE27	P15880;E9PQD7;H0YEN5;E9PMM9;I3L404	10;9;8;6;5;4;3;2;1	10;9;8;6;5;4;3;2;1	10;9;8;6;5;4;3;2;1	40S ribosomal protein S2	RPS2	sp|P15880|RS2_HUMAN 40S ribosomal protein S2 OS=Homo sapiens OX=9606 GN=RPS2 PE=1 SV=2;tr|E9PQD7|E9PQD7_HUMAN 40S ribosomal protein S2 OS=Homo sapiens OX=9606 GN=RPS2 PE=1 SV=1;tr|H0YEN5|H0YEN5_HUMAN 40S ribosomal protein S2 (Fragment) OS=Homo sapiens OX=9	9	10	10	10	6	3	0	3	4	5	7	7	8	5	7	4	6	2	2	6	2	0	3	2	3	4	2	0	0	0	0	0	0	0	0	0	0	0	0	0	0	6
P16104;Q8IUE6;Q96QV6	P16104;Q8IUE6;Q96QV6	7;6;4	2;2;2	2;2;2	Histone H2AX;Histone H2A type 2-B;Histone H2A type 1-A	H2AFX;HIST2H2AB;HIST1H2AA	sp|P16104|H2AX_HUMAN Histone H2AX OS=Homo sapiens OX=9606 GN=H2AX PE=1 SV=2;sp|Q8IUE6|H2A2B_HUMAN Histone H2A type 2-B OS=Homo sapiens OX=9606 GN=H2AC21 PE=1 SV=3;sp|Q96QV6|H2A1A_HUMAN Histone H2A type 1-A OS=Homo sapiens OX=9606 GN=H2AC1 PE=1 SV=3	3	7	2	2	5	2	1	3	5	2	6	5	5	2	6	5	5	2	1	2	1	2	1	2	1	1	1	1	0	0	0	0	0	0	1	0	0	0	0	1	0	1
P16157;H0YBS0	P16157;H0YBS0	6;4	6;4	6;4	Ankyrin-1	ANK1	sp|P16157|ANK1_HUMAN Ankyrin-1 OS=Homo sapiens OX=9606 GN=ANK1 PE=1 SV=3;tr|H0YBS0|H0YBS0_HUMAN Ankyrin-1 (Fragment) OS=Homo sapiens OX=9606 GN=ANK1 PE=1 SV=1	2	6	6	6	4	0	0	1	0	2	1	0	2	2	6	4	2	0	0	0	0	0	0	0	0	0	0	0	0	0	0	0	0	0	0	0	1	0	0	0	0	4
P16219;E9PE82	P16219;E9PE82	12;9	12;9	12;9	Short-chain specific acyl-CoA dehydrogenase, mitochondrial	ACADS	sp|P16219|ACADS_HUMAN Short-chain specific acyl-CoA dehydrogenase, mitochondrial OS=Homo sapiens OX=9606 GN=ACADS PE=1 SV=1;tr|E9PE82|E9PE82_HUMAN Short-chain-specific acyl-CoA dehydrogenase, mitochondrial OS=Homo sapiens OX=9606 GN=ACADS PE=1 SV=1	2	12	12	12	5	3	2	3	9	5	8	5	7	7	11	8	10	0	1	0	0	0	0	0	1	0	0	0	0	0	1	0	0	0	0	1	0	0	0	0	0	5
P16401	P16401	5	5	5	Histone H1.5	HIST1H1B	sp|P16401|H15_HUMAN Histone H1.5 OS=Homo sapiens OX=9606 GN=H1-5 PE=1 SV=3	1	5	5	5	4	1	0	2	4	3	4	4	4	4	4	3	3	4	1	5	3	3	3	3	4	2	3	0	0	0	0	0	0	0	0	0	0	0	0	0	0	4
P16403	P16403	5	1	1	Histone H1.2	HIST1H1C	sp|P16403|H12_HUMAN Histone H1.2 OS=Homo sapiens OX=9606 GN=H1-2 PE=1 SV=2	1	5	1	1	4	3	2	2	5	4	5	5	4	5	4	5	5	3	0	2	2	3	3	2	3	3	1	0	0	0	0	0	0	0	0	0	0	0	0	0	0	1
P16615;H7C5W9;Q93084;O14983;H3BTW4	P16615;H7C5W9;Q93084	3;3;2;1;1	3;3;2;1;1	3;3;2;1;1	Sarcoplasmic/endoplasmic reticulum calcium ATPase 2;Sarcoplasmic/endoplasmic reticulum calcium ATPase 3	ATP2A2;ATP2A3	sp|P16615|AT2A2_HUMAN Sarcoplasmic/endoplasmic reticulum calcium ATPase 2 OS=Homo sapiens OX=9606 GN=ATP2A2 PE=1 SV=1;tr|H7C5W9|H7C5W9_HUMAN Endoplasmic reticulum class 1/2 Ca(2+) ATPase (Fragment) OS=Homo sapiens OX=9606 GN=ATP2A2 PE=1 SV=1;sp|Q93084|AT2A	5	3	3	3	2	0	0	0	1	2	2	2	3	2	3	3	2	0	0	0	0	0	0	0	0	0	0	0	0	0	0	0	0	0	0	0	0	0	0	0	0	2
P17858;Q01813	P17858	8;1	8;1	8;1	ATP-dependent 6-phosphofructokinase, liver type	PFKL	sp|P17858|PFKAL_HUMAN ATP-dependent 6-phosphofructokinase, liver type OS=Homo sapiens OX=9606 GN=PFKL PE=1 SV=6	2	8	8	8	6	1	1	1	1	2	4	4	4	3	7	5	3	0	0	0	1	0	0	0	0	1	0	0	0	0	0	0	0	0	0	0	0	0	0	0	0	6
P17987;E7ERF2;E7EQR6;F5H282;F5GZI8;F5H676;F5H136;F5GYL4;F5H726;F5GZ03	P17987;E7ERF2;E7EQR6	12;9;6;5;4;4;4;3;3;2	12;9;6;5;4;4;4;3;3;2	12;9;6;5;4;4;4;3;3;2	T-complex protein 1 subunit alpha	TCP1	sp|P17987|TCPA_HUMAN T-complex protein 1 subunit alpha OS=Homo sapiens OX=9606 GN=TCP1 PE=1 SV=1;tr|E7ERF2|E7ERF2_HUMAN CCT-alpha OS=Homo sapiens OX=9606 GN=TCP1 PE=1 SV=1;tr|E7EQR6|E7EQR6_HUMAN T-complex protein 1 subunit alpha OS=Homo sapiens OX=9606 GN=	10	12	12	12	7	3	0	0	3	4	3	4	6	3	8	4	4	2	1	1	1	0	2	1	2	2	0	0	0	0	0	0	0	0	0	0	0	0	0	0	0	7
P18085;C9JPM4;U3KQF2;C9JAK5	P18085;C9JPM4;U3KQF2;C9JAK5	2;2;1;1	1;1;1;1	1;1;1;1	ADP-ribosylation factor 4	ARF4	sp|P18085|ARF4_HUMAN ADP-ribosylation factor 4 OS=Homo sapiens OX=9606 GN=ARF4 PE=1 SV=3;tr|C9JPM4|C9JPM4_HUMAN ADP-ribosylation factor 4 (Fragment) OS=Homo sapiens OX=9606 GN=ARF4 PE=1 SV=1;tr|U3KQF2|U3KQF2_HUMAN ADP-ribosylation factor 4 OS=Homo sapiens	4	2	1	1	1	0	0	0	1	1	1	1	1	1	1	1	1	0	0	0	0	0	0	0	0	0	0	0	0	0	0	0	0	0	0	0	0	0	0	0	0	1
P18124;A8MUD9;C9JIJ5;C9JZ88	P18124;A8MUD9	12;11;3;2	12;11;3;2	12;11;3;2	60S ribosomal protein L7	RPL7	sp|P18124|RL7_HUMAN 60S ribosomal protein L7 OS=Homo sapiens OX=9606 GN=RPL7 PE=1 SV=1;tr|A8MUD9|A8MUD9_HUMAN 60S ribosomal protein L7 OS=Homo sapiens OX=9606 GN=RPL7 PE=1 SV=1	4	12	12	12	6	1	0	3	7	3	4	5	8	7	8	4	6	5	3	6	5	2	5	4	4	3	3	0	0	0	0	0	0	0	0	0	0	0	0	0	0	6
P18621;A0A087WXM6;J3QQT2;J3KRX5;A0A0A6YYL6;J3QLC8;A0A0A0MRF8;J3KRB3;A0A087WWH0;J3QS96;A0A087WY81;J3KSJ0	P18621;A0A087WXM6;J3QQT2;J3KRX5;A0A0A6YYL6;J3QLC8;A0A0A0MRF8;J3KRB3;A0A087WWH0;J3QS96	9;9;9;9;9;8;8;6;6;6;4;1	9;9;9;9;9;8;8;6;6;6;4;1	9;9;9;9;9;8;8;6;6;6;4;1	60S ribosomal protein L17	RPL17;RPL17-C18orf32	sp|P18621|RL17_HUMAN 60S ribosomal protein L17 OS=Homo sapiens OX=9606 GN=RPL17 PE=1 SV=3;tr|A0A087WXM6|A0A087WXM6_HUMAN 60S ribosomal protein L17 (Fragment) OS=Homo sapiens OX=9606 GN=RPL17 PE=1 SV=1;tr|J3QQT2|J3QQT2_HUMAN 60S ribosomal protein L17 (Fragm	12	9	9	9	5	1	0	1	6	3	5	7	7	4	6	7	5	1	3	3	2	1	4	0	0	2	3	0	0	0	0	0	0	0	0	0	0	1	0	0	0	5
P19105;J3QRS3;J3KTJ1;P24844	P19105;J3QRS3;J3KTJ1;P24844	8;8;6;5	8;8;6;5	1;1;1;0	Myosin regulatory light chain 12A;Myosin regulatory light polypeptide 9	MYL12A;MYL9	sp|P19105|ML12A_HUMAN Myosin regulatory light chain 12A OS=Homo sapiens OX=9606 GN=MYL12A PE=1 SV=2;tr|J3QRS3|J3QRS3_HUMAN Myosin regulatory light chain 12A OS=Homo sapiens OX=9606 GN=MYL12A PE=1 SV=1;tr|J3KTJ1|J3KTJ1_HUMAN Myosin regulatory light chain 12	4	8	8	1	8	0	0	0	1	8	7	7	7	7	4	2	2	1	3	3	3	2	2	1	2	2	1	0	0	1	0	0	0	0	0	0	0	0	0	0	0	8
P19474;H0YDP8	P19474	28;4	28;4	28;4	E3 ubiquitin-protein ligase TRIM21	TRIM21	sp|P19474|RO52_HUMAN E3 ubiquitin-protein ligase TRIM21 OS=Homo sapiens OX=9606 GN=TRIM21 PE=1 SV=1	2	28	28	28	19	4	2	12	0	18	22	21	19	18	19	16	18	6	7	8	8	11	9	6	8	9	7	6	7	8	7	2	6	4	7	4	4	7	6	7	5	19
P19823;Q5T985;Q5T987;CON__Q9TRI1	P19823;Q5T985	14;14;5;4	14;14;5;4	14;14;5;4	Inter-alpha-trypsin inhibitor heavy chain H2	ITIH2	sp|P19823|ITIH2_HUMAN Inter-alpha-trypsin inhibitor heavy chain H2 OS=Homo sapiens OX=9606 GN=ITIH2 PE=1 SV=2;tr|Q5T985|Q5T985_HUMAN Inter-alpha-trypsin inhibitor heavy chain H2 OS=Homo sapiens OX=9606 GN=ITIH2 PE=1 SV=1	4	14	14	14	2	3	0	4	3	3	11	2	6	4	5	4	13	0	1	0	0	0	0	1	4	0	0	0	0	2	1	6	3	0	1	0	0	1	0	0	2	2
P21397	P21397	4	4	4	Amine oxidase [flavin-containing] A	MAOA	sp|P21397|AOFA_HUMAN Amine oxidase [flavin-containing] A OS=Homo sapiens OX=9606 GN=MAOA PE=1 SV=1	1	4	4	4	2	3	1	2	2	1	3	2	3	1	3	3	2	1	1	1	1	1	1	0	1	1	1	2	1	0	1	1	0	1	1	1	1	1	1	1	1	2
P21549	P21549	6	6	6	Serine--pyruvate aminotransferase	AGXT	sp|P21549|SPYA_HUMAN Serine--pyruvate aminotransferase OS=Homo sapiens OX=9606 GN=AGXT PE=1 SV=1	1	6	6	6	3	1	0	1	2	2	3	3	4	2	5	3	3	0	0	0	0	0	0	1	0	0	0	0	1	0	0	0	0	0	0	0	1	0	0	0	0	3
P22102;C9JZG2;C9JKQ7;C9JBJ1;C9JTV6;F8WD69	P22102	5;2;2;2;2;2	5;2;2;2;2;2	5;2;2;2;2;2	Trifunctional purine biosynthetic protein adenosine-3;Phosphoribosylamine--glycine ligase;Phosphoribosylformylglycinamidine cyclo-ligase;Phosphoribosylglycinamide formyltransferase	GART	sp|P22102|PUR2_HUMAN Trifunctional purine biosynthetic protein adenosine-3 OS=Homo sapiens OX=9606 GN=GART PE=1 SV=1	6	5	5	5	3	0	0	0	1	3	2	1	4	2	5	4	3	0	0	1	0	0	0	0	0	0	0	0	0	0	0	0	0	0	0	0	0	0	0	0	0	3
P22626;A0A087WUI2	P22626;A0A087WUI2	8;6	8;6	8;6	Heterogeneous nuclear ribonucleoproteins A2/B1	HNRNPA2B1	sp|P22626|ROA2_HUMAN Heterogeneous nuclear ribonucleoproteins A2/B1 OS=Homo sapiens OX=9606 GN=HNRNPA2B1 PE=1 SV=2;tr|A0A087WUI2|A0A087WUI2_HUMAN Heterogeneous nuclear ribonucleoproteins A2/B1 OS=Homo sapiens OX=9606 GN=HNRNPA2B1 PE=1 SV=1	2	8	8	8	2	3	1	4	6	2	4	2	4	3	6	6	5	0	0	0	0	0	0	0	0	0	0	0	0	0	0	0	0	1	1	0	0	0	0	0	0	2
P22695;H3BRG4;H3BSJ9;H3BP04;H3BUE4;H3BUI9	P22695;H3BRG4;H3BSJ9	8;8;7;2;1;1	8;8;7;2;1;1	8;8;7;2;1;1	Cytochrome b-c1 complex subunit 2, mitochondrial	UQCRC2	sp|P22695|QCR2_HUMAN Cytochrome b-c1 complex subunit 2, mitochondrial OS=Homo sapiens OX=9606 GN=UQCRC2 PE=1 SV=3;tr|H3BRG4|H3BRG4_HUMAN Cytochrome b-c1 complex subunit 2, mitochondrial OS=Homo sapiens OX=9606 GN=UQCRC2 PE=1 SV=1;tr|H3BSJ9|H3BSJ9_HUMAN Cyt	6	8	8	8	5	0	1	2	4	3	5	4	6	3	4	6	3	1	0	0	0	0	0	0	1	1	0	0	0	0	0	0	1	0	0	0	1	0	0	0	0	5
P22760	P22760	2	2	2	Arylacetamide deacetylase	AADAC	sp|P22760|AAAD_HUMAN Arylacetamide deacetylase OS=Homo sapiens OX=9606 GN=AADAC PE=1 SV=5	1	2	2	2	1	0	0	1	2	1	2	2	2	1	2	1	2	0	0	0	0	0	0	0	0	0	0	0	0	0	0	0	0	0	0	0	0	0	0	0	0	1
P22830;K7ELX4;A0A499FJN5;K7EJM8;K7EJX5	P22830;K7ELX4;A0A499FJN5	7;6;5;2;1	7;6;5;2;1	7;6;5;2;1	Ferrochelatase, mitochondrial	FECH	sp|P22830|HEMH_HUMAN Ferrochelatase, mitochondrial OS=Homo sapiens OX=9606 GN=FECH PE=1 SV=2;tr|K7ELX4|K7ELX4_HUMAN Ferrochelatase, mitochondrial (Fragment) OS=Homo sapiens OX=9606 GN=FECH PE=1 SV=1;tr|A0A499FJN5|A0A499FJN5_HUMAN Ferrochelatase OS=Homo sap	5	7	7	7	4	0	0	2	3	2	4	1	5	5	6	5	5	0	0	0	0	0	0	0	0	0	0	0	0	0	0	0	0	0	0	0	0	0	0	0	0	4
P23083	P23083	5	4	4	Ig heavy chain V-I region V35	P23083	sp|P23083|HV102_HUMAN Immunoglobulin heavy variable 1-2 OS=Homo sapiens OX=9606 GN=IGHV1-2 PE=1 SV=2	1	5	4	4	4	5	4	5	1	4	5	5	5	4	3	5	4	4	4	1	2	5	3	4	3	3	3	2	2	4	4	4	2	3	4	4	3	2	4	3	1	3
P23246	P23246	3	3	3	Splicing factor, proline- and glutamine-rich	SFPQ	sp|P23246|SFPQ_HUMAN Splicing factor, proline- and glutamine-rich OS=Homo sapiens OX=9606 GN=SFPQ PE=1 SV=2	1	3	3	3	2	0	0	1	1	1	2	2	2	1	3	2	1	0	1	0	0	0	0	0	0	0	0	0	0	0	0	0	0	0	0	0	0	0	0	0	0	2
P23396;E9PPU1;E9PL09;H0YEU2;F2Z2S8;H0YCJ7;H0YF32;E9PSF4;E9PQ96;E9PJH4;E9PK82;E9PQX2;H0YES8	P23396;E9PPU1;E9PL09;H0YEU2;F2Z2S8;H0YCJ7;H0YF32	14;10;10;9;8;8;7;5;4;4;4;2;1	14;10;10;9;8;8;7;5;4;4;4;2;1	14;10;10;9;8;8;7;5;4;4;4;2;1	40S ribosomal protein S3	RPS3	sp|P23396|RS3_HUMAN 40S ribosomal protein S3 OS=Homo sapiens OX=9606 GN=RPS3 PE=1 SV=2;tr|E9PPU1|E9PPU1_HUMAN 40S ribosomal protein S3 OS=Homo sapiens OX=9606 GN=RPS3 PE=1 SV=1;tr|E9PL09|E9PL09_HUMAN 40S ribosomal protein S3 OS=Homo sapiens OX=9606 GN=RPS3	13	14	14	14	7	2	0	4	9	7	10	9	11	10	11	9	11	2	1	3	3	1	3	1	3	2	1	0	0	0	0	0	0	0	0	0	0	0	0	0	0	7
P23526	P23526	5	5	5	Adenosylhomocysteinase	AHCY	sp|P23526|SAHH_HUMAN Adenosylhomocysteinase OS=Homo sapiens OX=9606 GN=AHCY PE=1 SV=4	1	5	5	5	3	0	0	1	4	3	2	2	2	2	5	4	2	0	0	0	0	0	0	0	0	0	0	0	0	1	0	0	0	0	0	0	0	0	0	0	0	3
P23528;G3V1A4;E9PP50;E9PK25;E9PLJ3;E9PS23;E9PQB7	P23528;G3V1A4;E9PP50;E9PK25;E9PLJ3;E9PS23;E9PQB7	9;8;8;8;5;5;5	9;8;8;8;5;5;5	8;7;7;7;4;5;4	Cofilin-1	CFL1	sp|P23528|COF1_HUMAN Cofilin-1 OS=Homo sapiens OX=9606 GN=CFL1 PE=1 SV=3;tr|G3V1A4|G3V1A4_HUMAN Cofilin, non-muscle isoform OS=Homo sapiens OX=9606 GN=CFL1 PE=1 SV=1;tr|E9PP50|E9PP50_HUMAN Cofilin, non-muscle isoform (Fragment) OS=Homo sapiens OX=9606 GN=C	7	9	9	8	2	1	2	4	7	2	5	5	5	6	4	6	6	1	0	1	1	0	0	1	1	1	0	0	0	0	0	1	0	0	0	0	0	0	0	0	0	2
P24462;A0A087WV96;P08684;A0A494C0W7;A0A499FJM4;A0A494C192;E7EVM8;P20815;C9JBD2;Q9HB55;C9JA26;E9PDL8	P24462;A0A087WV96	33;30;12;12;12;8;8;3;2;1;1;1	33;30;12;12;12;8;8;3;2;1;1;1	33;30;12;12;12;8;8;3;2;1;1;1	Cytochrome P450 3A7	CYP3A7	sp|P24462|CP3A7_HUMAN Cytochrome P450 3A7 OS=Homo sapiens OX=9606 GN=CYP3A7 PE=1 SV=3;tr|A0A087WV96|A0A087WV96_HUMAN Cytochrome P450 3A7 OS=Homo sapiens OX=9606 GN=CYP3A7 PE=1 SV=1	12	33	33	33	25	12	6	10	19	21	21	19	25	19	24	25	21	6	8	14	12	4	8	9	8	10	5	0	0	0	0	0	0	0	0	0	0	0	0	0	0	25
P24539;Q5QNZ2	P24539;Q5QNZ2	6;4	6;4	6;4	ATP synthase F(0) complex subunit B1, mitochondrial	ATP5F1	sp|P24539|AT5F1_HUMAN ATP synthase F(0) complex subunit B1, mitochondrial OS=Homo sapiens OX=9606 GN=ATP5PB PE=1 SV=2;tr|Q5QNZ2|Q5QNZ2_HUMAN ATP synthase F(0) complex subunit B1, mitochondrial OS=Homo sapiens OX=9606 GN=ATP5PB PE=1 SV=1	2	6	6	6	4	1	1	0	2	2	3	5	5	2	4	4	4	0	0	0	0	0	0	0	0	0	0	1	0	0	0	0	0	1	0	0	0	1	0	0	0	4
P24752;A0A5F9ZHL1;A0A5F9ZHJ0;A0A5F9ZHD4;A0A5F9ZI66;A0A5F9ZHJ7;A0A5F9ZHH9;H0YEL7;A0A5F9ZHL7;E9PRQ6	P24752;A0A5F9ZHL1;A0A5F9ZHJ0;A0A5F9ZHD4;A0A5F9ZI66;A0A5F9ZHJ7	13;12;10;9;9;8;6;5;3;3	13;12;10;9;9;8;6;5;3;3	13;12;10;9;9;8;6;5;3;3	Acetyl-CoA acetyltransferase, mitochondrial	ACAT1	sp|P24752|THIL_HUMAN Acetyl-CoA acetyltransferase, mitochondrial OS=Homo sapiens OX=9606 GN=ACAT1 PE=1 SV=1;tr|A0A5F9ZHL1|A0A5F9ZHL1_HUMAN Acetyl-CoA acetyltransferase, mitochondrial OS=Homo sapiens OX=9606 GN=ACAT1 PE=1 SV=1;tr|A0A5F9ZHJ0|A0A5F9ZHJ0_HUMAN	10	13	13	13	7	7	4	6	8	8	8	8	10	9	11	9	8	1	1	1	1	0	1	0	0	1	0	0	0	0	0	0	0	0	0	0	0	0	0	0	0	7
P25398	P25398	5	5	5	40S ribosomal protein S12	RPS12	sp|P25398|RS12_HUMAN 40S ribosomal protein S12 OS=Homo sapiens OX=9606 GN=RPS12 PE=1 SV=3	1	5	5	5	3	1	1	1	3	1	3	1	3	2	3	2	3	0	0	1	1	1	0	1	2	0	0	0	0	1	0	0	0	0	0	0	0	0	0	0	0	3
P25705;K7EK77;K7ERX7;K7EJP1;K7ENJ4;K7EQH4;K7ESA0	P25705	26;11;9;7;6;5;1	26;11;9;7;6;5;1	26;11;9;7;6;5;1	ATP synthase subunit alpha, mitochondrial	ATP5A1	sp|P25705|ATPA_HUMAN ATP synthase subunit alpha, mitochondrial OS=Homo sapiens OX=9606 GN=ATP5F1A PE=1 SV=1	7	26	26	26	20	13	2	7	18	20	23	20	23	19	24	23	24	3	2	6	5	3	4	3	5	7	3	1	1	1	1	1	0	0	0	1	0	0	0	1	2	20
P26373;J3QSB4;H3BTH3	P26373;J3QSB4	8;5;2	8;5;2	8;5;2	60S ribosomal protein L13	RPL13	sp|P26373|RL13_HUMAN 60S ribosomal protein L13 OS=Homo sapiens OX=9606 GN=RPL13 PE=1 SV=4;tr|J3QSB4|J3QSB4_HUMAN 60S ribosomal protein L13 (Fragment) OS=Homo sapiens OX=9606 GN=RPL13 PE=1 SV=1	3	8	8	8	4	1	0	3	6	3	4	5	4	3	4	5	4	1	1	2	2	1	1	2	3	1	0	0	0	0	1	0	0	0	0	0	1	0	0	0	0	4
P26599;A6NLN1;A0A0U1RRM4;A0A0D9SF20;K7EKJ7;K7EK45;K7ES59;K7ELW5;A0A087WUW5;A0A087WU68;O95758;X6R242	P26599;A6NLN1;A0A0U1RRM4	13;13;13;6;5;5;4;3;2;2;1;1	13;13;13;6;5;5;4;3;2;2;1;1	13;13;13;6;5;5;4;3;2;2;1;1	Polypyrimidine tract-binding protein 1	PTBP1	sp|P26599|PTBP1_HUMAN Polypyrimidine tract-binding protein 1 OS=Homo sapiens OX=9606 GN=PTBP1 PE=1 SV=1;tr|A6NLN1|A6NLN1_HUMAN Polypyrimidine tract-binding protein 1 OS=Homo sapiens OX=9606 GN=PTBP1 PE=1 SV=4;tr|A0A0U1RRM4|A0A0U1RRM4_HUMAN Polypyrimidine t	12	13	13	13	4	1	0	1	3	3	4	4	4	3	9	7	9	0	0	1	0	0	0	0	0	0	0	1	0	0	0	0	0	0	0	0	0	0	0	0	0	4
P27105	P27105	5	5	5	Erythrocyte band 7 integral membrane protein	STOM	sp|P27105|STOM_HUMAN Stomatin OS=Homo sapiens OX=9606 GN=STOM PE=1 SV=3	1	5	5	5	3	3	0	1	3	3	4	2	5	1	4	3	2	1	0	2	1	0	0	1	0	1	0	0	0	0	0	0	0	0	0	0	0	0	0	0	0	3
P27144;F8VS11	P27144;F8VS11	10;7	10;7	10;7	Adenylate kinase 4, mitochondrial	AK4	sp|P27144|KAD4_HUMAN Adenylate kinase 4, mitochondrial OS=Homo sapiens OX=9606 GN=AK4 PE=1 SV=1;tr|F8VS11|F8VS11_HUMAN Nucleoside-diphosphate kinase OS=Homo sapiens OX=9606 GN=AK4 PE=1 SV=1	2	10	10	10	3	1	0	2	3	5	5	4	6	4	7	5	5	0	1	1	2	0	1	1	0	0	2	0	0	0	0	0	0	0	0	0	0	0	0	0	0	3
P27169;F8WF42	P27169	8;2	8;2	8;2	Serum paraoxonase/arylesterase 1	PON1	sp|P27169|PON1_HUMAN Serum paraoxonase/arylesterase 1 OS=Homo sapiens OX=9606 GN=PON1 PE=1 SV=3	2	8	8	8	1	0	0	1	0	1	2	0	4	0	5	5	1	0	0	0	0	0	0	0	0	0	0	0	0	0	0	2	0	0	1	0	0	0	0	0	0	1
P27635;X1WI28;F8W7C6;A0A087WV22;Q96L21;B8A6G2;A6QRI9;H7C123;H7C2C5	P27635;X1WI28;F8W7C6;A0A087WV22	5;5;4;4;2;2;2;1;1	5;5;4;4;2;2;2;1;1	5;5;4;4;2;2;2;1;1	60S ribosomal protein L10	RPL10	sp|P27635|RL10_HUMAN 60S ribosomal protein L10 OS=Homo sapiens OX=9606 GN=RPL10 PE=1 SV=4;tr|X1WI28|X1WI28_HUMAN 60S ribosomal protein L10 (Fragment) OS=Homo sapiens OX=9606 GN=RPL10 PE=1 SV=7;tr|F8W7C6|F8W7C6_HUMAN 60S ribosomal protein L10 OS=Homo sapien	9	5	5	5	5	0	0	2	3	3	3	4	4	3	4	4	3	0	0	0	0	0	0	0	0	0	0	0	0	0	0	0	0	0	0	0	0	0	0	0	0	5
P27708;F8VPD4	P27708;F8VPD4	6;6	3;3	3;3	CAD protein;Glutamine-dependent carbamoyl-phosphate synthase;Aspartate carbamoyltransferase;Dihydroorotase	CAD	sp|P27708|PYR1_HUMAN CAD protein OS=Homo sapiens OX=9606 GN=CAD PE=1 SV=3;tr|F8VPD4|F8VPD4_HUMAN Aspartate carbamoyltransferase OS=Homo sapiens OX=9606 GN=CAD PE=1 SV=1	2	6	3	3	2	1	1	0	2	1	2	4	3	4	4	3	3	0	0	0	0	0	0	0	0	0	0	0	0	0	0	0	0	0	0	0	0	0	0	0	0	2
P27824;H0Y9Q7;D6RFL1;D6RAU8;D6RB85;D6RDP7;H0Y9H1;D6RGY2	P27824;H0Y9Q7	3;2;1;1;1;1;1;1	3;2;1;1;1;1;1;1	3;2;1;1;1;1;1;1	Calnexin	CANX	sp|P27824|CALX_HUMAN Calnexin OS=Homo sapiens OX=9606 GN=CANX PE=1 SV=2;tr|H0Y9Q7|H0Y9Q7_HUMAN Calnexin (Fragment) OS=Homo sapiens OX=9606 GN=CANX PE=1 SV=1	8	3	3	3	1	0	0	0	2	0	2	1	2	2	3	3	2	0	0	0	1	0	0	0	0	0	0	0	0	0	0	0	0	0	0	0	0	0	0	0	0	1
P28288;A0A3B3ITW3	P28288;A0A3B3ITW3	13;13	13;13	13;13	ATP-binding cassette sub-family D member 3	ABCD3	sp|P28288|ABCD3_HUMAN ATP-binding cassette sub-family D member 3 OS=Homo sapiens OX=9606 GN=ABCD3 PE=1 SV=1;tr|A0A3B3ITW3|A0A3B3ITW3_HUMAN ATP-binding cassette sub-family D member 3 OS=Homo sapiens OX=9606 GN=ABCD3 PE=1 SV=2	2	13	13	13	10	0	0	2	6	6	8	6	10	5	10	7	5	0	0	2	1	0	1	0	0	1	1	0	0	0	0	0	0	0	0	0	0	0	0	0	0	10
P28332;Q8IUN7;D6RH17;D6RDN5;H0Y8U2	P28332;Q8IUN7;D6RH17	10;7;5;1;1	10;7;5;1;1	10;7;5;1;1	Alcohol dehydrogenase 6	ADH6	sp|P28332|ADH6_HUMAN Alcohol dehydrogenase 6 OS=Homo sapiens OX=9606 GN=ADH6 PE=1 SV=3;tr|Q8IUN7|Q8IUN7_HUMAN ADH6 protein OS=Homo sapiens OX=9606 GN=ADH6 PE=1 SV=1;tr|D6RH17|D6RH17_HUMAN Alcohol dehydrogenase 6 (Fragment) OS=Homo sapiens OX=9606 GN=ADH6 P	5	10	10	10	7	1	1	3	9	8	7	9	9	7	8	9	8	1	2	1	1	1	1	1	3	2	1	0	0	0	0	1	0	0	0	0	0	0	0	0	0	7
P28799;K7EKL3;K7EQ05;K7EMR1;K7EQI0;K7EPL0	P28799;K7EKL3;K7EQ05	13;11;7;4;3;1	13;11;7;4;3;1	13;11;7;4;3;1	Granulins;Acrogranin;Paragranulin;Granulin-1;Granulin-2;Granulin-3;Granulin-4;Granulin-5;Granulin-6;Granulin-7	GRN	sp|P28799|GRN_HUMAN Progranulin OS=Homo sapiens OX=9606 GN=GRN PE=1 SV=2;tr|K7EKL3|K7EKL3_HUMAN Progranulin (Fragment) OS=Homo sapiens OX=9606 GN=GRN PE=1 SV=1;tr|K7EQ05|K7EQ05_HUMAN Progranulin OS=Homo sapiens OX=9606 GN=GRN PE=1 SV=1	6	13	13	13	4	5	5	5	13	4	6	4	6	6	5	5	7	0	0	0	0	0	0	0	0	0	0	0	0	0	1	2	0	0	0	0	0	1	1	1	1	4
P30038;Q5TF55	P30038	11;5	11;5	11;5	Delta-1-pyrroline-5-carboxylate dehydrogenase, mitochondrial	ALDH4A1	sp|P30038|AL4A1_HUMAN Delta-1-pyrroline-5-carboxylate dehydrogenase, mitochondrial OS=Homo sapiens OX=9606 GN=ALDH4A1 PE=1 SV=3	2	11	11	11	6	1	2	5	5	4	6	4	7	6	8	7	7	0	0	0	0	0	0	0	0	0	0	0	0	0	0	0	0	0	0	0	0	0	0	0	0	6
P30039;A0A0C4DFS0;V9GY00	P30039;A0A0C4DFS0	12;9;2	12;9;2	12;9;2	Phenazine biosynthesis-like domain-containing protein	PBLD	sp|P30039|PBLD_HUMAN Phenazine biosynthesis-like domain-containing protein OS=Homo sapiens OX=9606 GN=PBLD PE=1 SV=2;tr|A0A0C4DFS0|A0A0C4DFS0_HUMAN MAWD binding protein, isoform CRA_d OS=Homo sapiens OX=9606 GN=PBLD PE=1 SV=1	3	12	12	12	8	4	0	2	7	6	7	4	8	9	8	6	8	2	1	2	2	1	2	2	1	2	1	0	0	0	0	0	0	0	0	0	0	0	0	0	0	8
P30043;M0R192;A0A2R8Y7Y9;M0QZL1;A0A2R8YEP4	P30043;M0R192;A0A2R8Y7Y9;M0QZL1;A0A2R8YEP4	6;5;4;4;4	6;5;4;4;4	6;5;4;4;4	Flavin reductase (NADPH)	BLVRB	sp|P30043|BLVRB_HUMAN Flavin reductase (NADPH) OS=Homo sapiens OX=9606 GN=BLVRB PE=1 SV=3;tr|M0R192|M0R192_HUMAN Flavin reductase (NADPH) OS=Homo sapiens OX=9606 GN=BLVRB PE=1 SV=1;tr|A0A2R8Y7Y9|A0A2R8Y7Y9_HUMAN Flavin reductase (NADPH) OS=Homo sapiens OX=	5	6	6	6	3	1	1	1	2	0	3	2	6	0	5	5	6	0	0	0	0	0	0	0	0	0	0	0	0	0	0	0	0	0	0	0	0	0	0	0	0	3
P30050	P30050	3	3	3	60S ribosomal protein L12	RPL12	sp|P30050|RL12_HUMAN 60S ribosomal protein L12 OS=Homo sapiens OX=9606 GN=RPL12 PE=1 SV=1	1	3	3	3	2	1	0	1	3	1	2	2	2	1	1	2	1	0	0	0	0	0	0	0	0	0	0	0	0	0	0	0	0	0	0	0	0	0	0	0	0	2
P30101	P30101	15	15	13	Protein disulfide-isomerase A3	PDIA3	sp|P30101|PDIA3_HUMAN Protein disulfide-isomerase A3 OS=Homo sapiens OX=9606 GN=PDIA3 PE=1 SV=4	1	15	15	13	5	1	2	3	9	6	8	7	8	9	11	10	12	0	0	0	0	0	0	0	0	0	0	0	0	0	0	0	0	0	0	0	1	0	0	0	0	5
P30613;F8W6W2	P30613;F8W6W2	4;2	4;2	4;2	Pyruvate kinase PKLR	PKLR	sp|P30613|KPYR_HUMAN Pyruvate kinase PKLR OS=Homo sapiens OX=9606 GN=PKLR PE=1 SV=2;tr|F8W6W2|F8W6W2_HUMAN Pyruvate kinase (Fragment) OS=Homo sapiens OX=9606 GN=PKLR PE=1 SV=2	2	4	4	4	1	0	0	1	3	2	1	3	3	1	2	2	2	0	0	0	0	0	0	0	0	0	0	1	0	0	0	0	0	0	0	0	0	0	0	0	0	1
P31327;A0A669KBF2;Q5R211	P31327	103;39;32	103;39;32	100;38;32	Carbamoyl-phosphate synthase [ammonia], mitochondrial	CPS1	sp|P31327|CPSM_HUMAN Carbamoyl-phosphate synthase [ammonia], mitochondrial OS=Homo sapiens OX=9606 GN=CPS1 PE=1 SV=2	3	103	103	100	76	56	50	55	83	72	80	76	86	76	89	81	80	46	45	61	55	43	54	44	47	53	33	4	21	16	9	28	16	7	9	6	5	13	12	13	7	76
P31930	P31930	3	3	3	Cytochrome b-c1 complex subunit 1, mitochondrial	UQCRC1	sp|P31930|QCR1_HUMAN Cytochrome b-c1 complex subunit 1, mitochondrial OS=Homo sapiens OX=9606 GN=UQCRC1 PE=1 SV=3	1	3	3	3	1	0	0	0	2	0	2	1	2	1	2	3	2	0	0	0	0	0	0	0	0	0	0	0	0	0	0	0	0	0	0	0	0	0	0	0	0	1
P31943;P55795;E5RGH4;E5RGV0;D6RIU0;D6RBM0;E9PCY7;G8JLB6;E7EN40;H0YB39	P31943;P55795;E5RGH4;E5RGV0;D6RIU0;D6RBM0;E9PCY7;G8JLB6;E7EN40;H0YB39	2;2;2;2;2;2;2;2;1;1	2;2;2;2;2;2;2;2;1;1	1;1;1;1;1;1;1;1;1;1	Heterogeneous nuclear ribonucleoprotein H;Heterogeneous nuclear ribonucleoprotein H, N-terminally processed;Heterogeneous nuclear ribonucleoprotein H2	HNRNPH1;HNRNPH2	sp|P31943|HNRH1_HUMAN Heterogeneous nuclear ribonucleoprotein H OS=Homo sapiens OX=9606 GN=HNRNPH1 PE=1 SV=4;sp|P55795|HNRH2_HUMAN Heterogeneous nuclear ribonucleoprotein H2 OS=Homo sapiens OX=9606 GN=HNRNPH2 PE=1 SV=1;tr|E5RGH4|E5RGH4_HUMAN Heterogeneous	10	2	2	1	1	1	1	1	2	1	1	1	1	1	1	1	1	0	0	0	0	1	0	0	0	0	0	0	0	0	0	0	0	0	0	0	0	0	0	0	0	1
P32119;A6NIW5	P32119;A6NIW5	5;3	5;3	4;3	Peroxiredoxin-2	PRDX2	sp|P32119|PRDX2_HUMAN Peroxiredoxin-2 OS=Homo sapiens OX=9606 GN=PRDX2 PE=1 SV=5;tr|A6NIW5|A6NIW5_HUMAN Peroxiredoxin 2, isoform CRA_a OS=Homo sapiens OX=9606 GN=PRDX2 PE=1 SV=2	2	5	5	4	3	3	2	0	5	2	2	2	2	1	3	2	1	0	0	0	0	0	0	0	0	0	0	0	0	0	0	0	0	0	0	0	0	0	0	0	0	3
P32969;A0A2R8Y5Y7;E7ESE0;D6RAN4;H0Y9V9;H0Y9R4	P32969;A0A2R8Y5Y7;E7ESE0;D6RAN4	7;6;5;5;3;2	7;6;5;5;3;2	7;6;5;5;3;2	60S ribosomal protein L9	RPL9	sp|P32969|RL9_HUMAN 60S ribosomal protein L9 OS=Homo sapiens OX=9606 GN=RPL9 PE=1 SV=1;tr|A0A2R8Y5Y7|A0A2R8Y5Y7_HUMAN 60S ribosomal protein L9 OS=Homo sapiens OX=9606 GN=RPL9 PE=1 SV=1;tr|E7ESE0|E7ESE0_HUMAN 60S ribosomal protein L9 (Fragment) OS=Homo sapi	6	7	7	7	2	2	0	2	3	2	2	3	2	1	3	3	3	0	1	2	0	1	0	1	2	1	0	0	0	0	0	0	0	0	0	0	0	0	0	0	0	2
P33121;E7EPM6;B7Z3Z9;H0Y9U7;D6RER0;Q9UKU0;H0Y9Z9;D6RG07;A0A494BZW8;A0A494C0J9;E7ERD7;C9J8C7;A0A494C116;A0A499FJL5;A0A494C0B6	P33121;E7EPM6;B7Z3Z9;H0Y9U7	8;8;7;4;3;1;1;1;1;1;1;1;1;1;1	8;8;7;4;3;1;1;1;1;1;1;1;1;1;1	7;7;6;3;3;1;1;1;1;1;1;1;1;1;1	Long-chain-fatty-acid--CoA ligase 1	ACSL1	sp|P33121|ACSL1_HUMAN Long-chain-fatty-acid--CoA ligase 1 OS=Homo sapiens OX=9606 GN=ACSL1 PE=1 SV=1;tr|E7EPM6|E7EPM6_HUMAN Long-chain-fatty-acid--CoA ligase 1 OS=Homo sapiens OX=9606 GN=ACSL1 PE=1 SV=1;tr|B7Z3Z9|B7Z3Z9_HUMAN Long-chain-fatty-acid--CoA lig	15	8	8	7	3	1	1	2	3	3	4	2	6	0	6	6	5	0	0	0	0	0	0	0	0	0	1	0	0	0	0	0	0	0	0	0	0	0	0	0	0	3
P33993;C9J8M6	P33993	3;1	3;1	3;1	DNA replication licensing factor MCM7	MCM7	sp|P33993|MCM7_HUMAN DNA replication licensing factor MCM7 OS=Homo sapiens OX=9606 GN=MCM7 PE=1 SV=4	2	3	3	3	2	0	0	0	1	1	1	2	2	1	3	2	1	0	0	0	0	0	0	0	0	0	0	0	0	0	0	0	0	0	0	0	0	0	0	0	0	2
P34897;G3V2Y4;H0YIZ0;G3V5L0;G3V4W5;G3V2W0;G3V540;G3V241;G3V3Y8;G3V4T0;G3V4X0;G3V2E4	P34897;G3V2Y4;H0YIZ0	9;5;5;3;3;2;2;1;1;1;1;1	9;5;5;3;3;2;2;1;1;1;1;1	9;5;5;3;3;2;2;1;1;1;1;1	Serine hydroxymethyltransferase, mitochondrial;Serine hydroxymethyltransferase	SHMT2	sp|P34897|GLYM_HUMAN Serine hydroxymethyltransferase, mitochondrial OS=Homo sapiens OX=9606 GN=SHMT2 PE=1 SV=3;tr|G3V2Y4|G3V2Y4_HUMAN Glycine hydroxymethyltransferase (Fragment) OS=Homo sapiens OX=9606 GN=SHMT2 PE=1 SV=1;tr|H0YIZ0|H0YIZ0_HUMAN Glycine hydr	12	9	9	9	6	6	1	0	1	1	3	3	3	4	7	5	5	0	0	0	0	0	0	0	0	2	0	0	0	0	0	0	0	1	0	0	0	1	0	0	0	6
P35232;C9JW96;C9JZ20;E7ESE2;E9PCW0;D6RBK0	P35232;C9JW96;C9JZ20;E7ESE2;E9PCW0	7;6;5;5;5;2	7;6;5;5;5;2	7;6;5;5;5;2	Prohibitin	PHB	sp|P35232|PHB_HUMAN Prohibitin OS=Homo sapiens OX=9606 GN=PHB PE=1 SV=1;tr|C9JW96|C9JW96_HUMAN Prohibitin (Fragment) OS=Homo sapiens OX=9606 GN=PHB PE=1 SV=2;tr|C9JZ20|C9JZ20_HUMAN Prohibitin (Fragment) OS=Homo sapiens OX=9606 GN=PHB PE=1 SV=1;tr|E7ESE2|E7	6	7	7	7	2	2	0	1	2	2	3	3	4	4	5	5	3	0	0	0	0	0	0	0	0	0	0	0	0	0	0	0	0	0	0	0	0	0	0	0	0	2
P35268;K7EJT5;K7EP65;K7EKS7;K7ELC4;K7EMH1;K7ERI7	P35268;K7EJT5;K7EP65;K7EKS7;K7ELC4;K7EMH1;K7ERI7	4;3;3;3;3;3;3	4;3;3;3;3;3;3	4;3;3;3;3;3;3	60S ribosomal protein L22	RPL22	sp|P35268|RL22_HUMAN 60S ribosomal protein L22 OS=Homo sapiens OX=9606 GN=RPL22 PE=1 SV=2;tr|K7EJT5|K7EJT5_HUMAN 60S ribosomal protein L22 (Fragment) OS=Homo sapiens OX=9606 GN=RPL22 PE=1 SV=1;tr|K7EP65|K7EP65_HUMAN 60S ribosomal protein L22 (Fragment) OS=	7	4	4	4	2	0	0	2	1	2	2	3	4	2	3	3	1	1	1	1	2	0	2	2	2	2	1	0	0	0	0	0	0	0	0	0	0	0	0	0	0	2
P35520;P0DN79;H7C2H4;C9JMA6;H7C1W6;H7C2W0	P35520;P0DN79;H7C2H4	5;5;3;2;1;1	5;5;3;2;1;1	5;5;3;2;1;1	Cystathionine beta-synthase	CBS	sp|P35520|CBS_HUMAN Cystathionine beta-synthase OS=Homo sapiens OX=9606 GN=CBS PE=1 SV=2;sp|P0DN79|CBSL_HUMAN Cystathionine beta-synthase-like protein OS=Homo sapiens OX=9606 GN=CBSL PE=1 SV=1;tr|H7C2H4|H7C2H4_HUMAN Cystathionine beta-synthase (Fragment) O	6	5	5	5	3	0	0	0	2	2	2	1	3	0	2	2	2	0	0	0	0	0	0	0	0	0	0	0	0	0	0	0	0	0	0	0	0	0	0	0	0	3
P35579;Q5BKV1;B1AH99;Q9UKX2;P13533;Q9Y623;P13535;P11055;P12883;A7E2Y1;A0A494C024;A0A6E1W127;P12882;Q9UKX3;REV__Q9UKV3;REV__E7EQT4;REV__S4R3H4	P35579	148;15;9;2;2;2;2;2;2;2;2;2;2;2;1;1;1	148;15;9;2;2;2;2;2;2;2;2;2;2;2;1;1;1	123;13;7;0;0;0;0;0;0;0;0;0;0;0;1;1;1	Myosin-9	MYH9	sp|P35579|MYH9_HUMAN Myosin-9 OS=Homo sapiens OX=9606 GN=MYH9 PE=1 SV=4	17	148	148	123	101	8	3	11	23	86	92	96	95	93	49	32	27	78	69	106	90	71	93	72	81	94	57	0	6	1	3	2	1	0	2	1	1	2	1	1	1	101
P35580;E7ERA5	P35580	115;7	94;5	87;5	Myosin-10	MYH10	sp|P35580|MYH10_HUMAN Myosin-10 OS=Homo sapiens OX=9606 GN=MYH10 PE=1 SV=3	2	115	94	87	67	2	2	2	5	57	66	68	73	59	19	14	8	35	43	62	52	46	48	42	39	60	25	1	1	0	3	0	1	0	1	0	0	0	0	0	0	54
P36542	P36542	7	7	7	ATP synthase subunit gamma, mitochondrial	ATP5C1	sp|P36542|ATPG_HUMAN ATP synthase subunit gamma, mitochondrial OS=Homo sapiens OX=9606 GN=ATP5F1C PE=1 SV=1	1	7	7	7	6	1	0	1	2	6	3	2	4	3	5	6	3	2	2	2	1	0	2	1	2	2	1	1	0	0	0	0	0	0	0	0	1	0	0	1	0	6
P36578;H3BM89;H3BTP7;H3BU31	P36578;H3BM89	17;12;6;6	17;12;6;6	17;12;6;6	60S ribosomal protein L4	RPL4	sp|P36578|RL4_HUMAN 60S ribosomal protein L4 OS=Homo sapiens OX=9606 GN=RPL4 PE=1 SV=5;tr|H3BM89|H3BM89_HUMAN 60S ribosomal protein L4 OS=Homo sapiens OX=9606 GN=RPL4 PE=1 SV=1	4	17	17	17	11	4	1	3	13	11	10	10	13	12	14	13	12	4	3	7	5	3	6	2	5	5	4	0	0	0	1	1	1	0	0	1	0	1	0	1	0	11
P37059;H3BS44;H3BRZ6;H3BNN1;H3BQY3	P37059;H3BS44	5;4;2;2;1	5;4;2;2;1	5;4;2;2;1	Estradiol 17-beta-dehydrogenase 2	HSD17B2	sp|P37059|DHB2_HUMAN Estradiol 17-beta-dehydrogenase 2 OS=Homo sapiens OX=9606 GN=HSD17B2 PE=1 SV=1;tr|H3BS44|H3BS44_HUMAN Estradiol 17-beta-dehydrogenase 2 (Fragment) OS=Homo sapiens OX=9606 GN=HSD17B2 PE=1 SV=1	5	5	5	5	3	0	0	1	3	1	2	2	3	2	3	4	3	0	0	0	0	0	0	0	0	0	0	0	0	0	0	0	0	0	0	0	0	0	0	0	0	3
P37268;E9PNM1;A0A1W2PQ47;E9PJG4;E9PS69;E9PQ90;E9PNJ2;E9PSH1	P37268;E9PNM1;A0A1W2PQ47;E9PJG4	8;7;6;5;2;1;1;1	8;7;6;5;2;1;1;1	8;7;6;5;2;1;1;1	Squalene synthase	FDFT1	sp|P37268|FDFT_HUMAN Squalene synthase OS=Homo sapiens OX=9606 GN=FDFT1 PE=1 SV=1;tr|E9PNM1|E9PNM1_HUMAN Squalene synthase OS=Homo sapiens OX=9606 GN=FDFT1 PE=1 SV=1;tr|A0A1W2PQ47|A0A1W2PQ47_HUMAN Squalene synthase OS=Homo sapiens OX=9606 GN=FDFT1 PE=1 SV=	8	8	8	8	6	0	0	0	5	3	4	5	4	6	8	5	4	0	0	0	0	0	0	0	0	0	0	0	0	0	0	0	0	0	0	0	0	0	0	0	0	6
P38117;M0QY67	P38117;M0QY67	3;2	3;2	3;2	Electron transfer flavoprotein subunit beta	ETFB	sp|P38117|ETFB_HUMAN Electron transfer flavoprotein subunit beta OS=Homo sapiens OX=9606 GN=ETFB PE=1 SV=3;tr|M0QY67|M0QY67_HUMAN Electron transfer flavoprotein subunit beta (Fragment) OS=Homo sapiens OX=9606 GN=ETFB PE=1 SV=1	2	3	3	3	2	0	0	1	1	1	2	1	2	0	3	1	0	0	0	0	0	0	0	0	0	0	0	0	0	0	0	0	0	0	0	0	0	0	0	0	0	2
P38646;A0A3B3ITI4;D6RJI2;H0YBG6;D6RA73;H0Y8S0	P38646	19;4;3;3;2;1	19;4;3;3;2;1	19;4;3;3;2;1	Stress-70 protein, mitochondrial	HSPA9	sp|P38646|GRP75_HUMAN Stress-70 protein, mitochondrial OS=Homo sapiens OX=9606 GN=HSPA9 PE=1 SV=2	6	19	19	19	6	1	0	2	16	4	3	1	8	5	6	6	4	5	1	8	6	3	4	5	4	5	3	0	1	0	0	4	0	0	0	1	0	0	0	1	0	6
P39023;G5E9G0;H7C422;H7C3M2;B5MCW2;F8WCR1;Q92901	P39023;G5E9G0;H7C422;H7C3M2;B5MCW2	12;9;7;6;6;4;2	12;9;7;6;6;4;2	12;9;7;6;6;4;2	60S ribosomal protein L3	RPL3	sp|P39023|RL3_HUMAN 60S ribosomal protein L3 OS=Homo sapiens OX=9606 GN=RPL3 PE=1 SV=2;tr|G5E9G0|G5E9G0_HUMAN 60S ribosomal protein L3 OS=Homo sapiens OX=9606 GN=RPL3 PE=1 SV=1;tr|H7C422|H7C422_HUMAN 60S ribosomal protein L3 (Fragment) OS=Homo sapiens OX=9	7	12	12	12	10	4	3	5	7	9	9	10	10	8	10	10	8	4	3	7	5	2	6	4	6	4	3	0	0	1	1	0	1	1	0	0	0	1	0	0	1	10
P39656;A0A0C4DGS1;U3KQ84	P39656;A0A0C4DGS1;U3KQ84	6;6;4	6;6;4	6;6;4	Dolichyl-diphosphooligosaccharide--protein glycosyltransferase 48 kDa subunit	DDOST	sp|P39656|OST48_HUMAN Dolichyl-diphosphooligosaccharide--protein glycosyltransferase 48 kDa subunit OS=Homo sapiens OX=9606 GN=DDOST PE=1 SV=4;tr|A0A0C4DGS1|A0A0C4DGS1_HUMAN Dolichyl-diphosphooligosaccharide--protein glycosyltransferase 48 kDa subunit OS=H	3	6	6	6	2	1	1	2	5	2	3	3	3	2	3	4	3	0	0	0	0	0	0	0	0	0	0	0	0	1	0	0	0	0	0	0	0	0	0	0	0	2
P40227;J3KRI6	P40227	12;1	12;1	9;0	T-complex protein 1 subunit zeta	CCT6A	sp|P40227|TCPZ_HUMAN T-complex protein 1 subunit zeta OS=Homo sapiens OX=9606 GN=CCT6A PE=1 SV=3	2	12	12	9	7	1	1	3	6	6	7	6	8	5	8	6	6	1	0	1	0	0	0	1	0	0	0	0	1	1	0	0	1	0	0	0	0	1	0	0	0	7
P40429;M0QYS1;M0QZU1;A0A096LPE0;Q8J015;Q6NVV1	P40429;M0QYS1	6;4;2;2;2;1	6;4;2;2;2;1	6;4;2;2;2;1	60S ribosomal protein L13a	RPL13A	sp|P40429|RL13A_HUMAN 60S ribosomal protein L13a OS=Homo sapiens OX=9606 GN=RPL13A PE=1 SV=2;tr|M0QYS1|M0QYS1_HUMAN 60S ribosomal protein L13a (Fragment) OS=Homo sapiens OX=9606 GN=RPL13A PE=1 SV=2	6	6	6	6	2	0	0	2	4	0	4	3	6	3	4	4	2	0	0	0	0	0	0	0	0	0	0	0	0	0	0	0	0	0	0	0	0	0	0	0	0	2
P42704;C9JCA9;B8ZZ38;A0A0C4DG06;H7C3W8	P42704	13;4;4;4;1	13;4;4;4;1	13;4;4;4;1	Leucine-rich PPR motif-containing protein, mitochondrial	LRPPRC	sp|P42704|LPPRC_HUMAN Leucine-rich PPR motif-containing protein, mitochondrial OS=Homo sapiens OX=9606 GN=LRPPRC PE=1 SV=3	5	13	13	13	6	0	0	0	3	0	5	0	8	2	11	12	7	0	0	0	0	0	0	0	0	0	0	0	0	0	0	0	0	0	1	0	0	0	0	0	1	6
P42765;A0A0B4J2A4;K7EME0;K7EJ68;K7EJB1;K7ER88	P42765;A0A0B4J2A4;K7EME0	14;14;12;3;2;1	14;14;12;3;2;1	14;14;12;3;2;1	3-ketoacyl-CoA thiolase, mitochondrial	ACAA2	sp|P42765|THIM_HUMAN 3-ketoacyl-CoA thiolase, mitochondrial OS=Homo sapiens OX=9606 GN=ACAA2 PE=1 SV=2;tr|A0A0B4J2A4|A0A0B4J2A4_HUMAN 3-ketoacyl-CoA thiolase, mitochondrial OS=Homo sapiens OX=9606 GN=ACAA2 PE=1 SV=1;tr|K7EME0|K7EME0_HUMAN 3-ketoacyl-CoA th	6	14	14	14	12	1	3	3	11	10	8	6	9	7	12	14	9	0	0	0	0	0	0	0	0	0	0	0	0	0	0	1	0	0	0	0	1	0	0	0	0	12
P42766;F2Z388	P42766;F2Z388	2;2	2;2	2;2	60S ribosomal protein L35	RPL35	sp|P42766|RL35_HUMAN 60S ribosomal protein L35 OS=Homo sapiens OX=9606 GN=RPL35 PE=1 SV=2;tr|F2Z388|F2Z388_HUMAN 60S ribosomal protein L35 OS=Homo sapiens OX=9606 GN=RPL35 PE=1 SV=1	2	2	2	2	2	1	0	0	2	2	2	2	2	1	1	1	2	2	1	1	1	1	2	2	1	2	1	0	0	0	0	0	0	0	1	0	0	1	0	1	0	2
P43243;A8MXP9;A0A0R4J2E8;D6REM6;D6R991;B3KM87;H0Y8T4;D6RIA2;D6RE02;D6RBI2;D6R8Z5;D6RBK5;D6REK4;D6RCM3;D6RBS2;D6RAY2;D6RAM9;D6R9F3;A0A1B0GX04;D6RB45	P43243;A8MXP9;A0A0R4J2E8;D6REM6;D6R991;B3KM87;H0Y8T4;D6RIA2;D6RE02;D6RBI2	3;3;3;3;3;2;2;2;2;2;1;1;1;1;1;1;1;1;1;1	3;3;3;3;3;2;2;2;2;2;1;1;1;1;1;1;1;1;1;1	3;3;3;3;3;2;2;2;2;2;1;1;1;1;1;1;1;1;1;1	Matrin-3	MATR3	sp|P43243|MATR3_HUMAN Matrin-3 OS=Homo sapiens OX=9606 GN=MATR3 PE=1 SV=2;tr|A8MXP9|A8MXP9_HUMAN Matrin-3 OS=Homo sapiens OX=9606 GN=MATR3 PE=1 SV=1;tr|A0A0R4J2E8|A0A0R4J2E8_HUMAN Matrin-3 OS=Homo sapiens OX=9606 GN=MATR3 PE=1 SV=1;tr|D6REM6|D6REM6_HUMAN M	20	3	3	3	2	0	0	1	0	1	2	2	2	3	3	2	3	0	0	0	0	0	0	0	0	0	0	0	0	0	0	0	0	0	0	0	0	0	0	0	0	2
P45954	P45954	24	24	24	Short/branched chain specific acyl-CoA dehydrogenase, mitochondrial	ACADSB	sp|P45954|ACDSB_HUMAN Short/branched chain specific acyl-CoA dehydrogenase, mitochondrial OS=Homo sapiens OX=9606 GN=ACADSB PE=1 SV=1	1	24	24	24	17	13	8	13	17	18	17	14	19	18	21	20	19	5	6	7	6	7	5	6	9	7	4	0	0	0	0	1	1	0	0	1	0	0	0	0	0	17
P46776;E9PLL6;E9PJD9;E9PLX7	P46776;E9PLL6;E9PJD9	5;5;4;1	5;5;4;1	5;5;4;1	60S ribosomal protein L27a	RPL27A	sp|P46776|RL27A_HUMAN 60S ribosomal protein L27a OS=Homo sapiens OX=9606 GN=RPL27A PE=1 SV=2;tr|E9PLL6|E9PLL6_HUMAN 60S ribosomal protein L27a OS=Homo sapiens OX=9606 GN=RPL27A PE=1 SV=1;tr|E9PJD9|E9PJD9_HUMAN 60S ribosomal protein L27a OS=Homo sapiens OX=	4	5	5	5	2	1	0	1	2	2	2	3	3	3	3	3	3	2	2	2	2	0	2	1	1	3	1	0	0	0	0	0	0	0	0	0	0	0	0	0	0	2
P46777;A0A2R8Y6J3;Q5T7N0;A0A2R8Y4A2	P46777;A0A2R8Y6J3	7;7;3;2	7;7;3;2	7;7;3;2	60S ribosomal protein L5	RPL5	sp|P46777|RL5_HUMAN 60S ribosomal protein L5 OS=Homo sapiens OX=9606 GN=RPL5 PE=1 SV=3;tr|A0A2R8Y6J3|A0A2R8Y6J3_HUMAN 60S ribosomal protein L5 (Fragment) OS=Homo sapiens OX=9606 GN=RPL5 PE=1 SV=1	4	7	7	7	6	1	0	1	4	3	4	3	4	5	5	3	4	2	0	1	0	0	1	0	0	1	0	0	0	0	0	0	0	0	0	0	0	0	0	0	0	6
P46778;G3V1B3;M0R181	P46778;G3V1B3;M0R181	2;2;2	2;2;2	2;2;2	60S ribosomal protein L21	RPL21	sp|P46778|RL21_HUMAN 60S ribosomal protein L21 OS=Homo sapiens OX=9606 GN=RPL21 PE=1 SV=2;tr|G3V1B3|G3V1B3_HUMAN 60S ribosomal protein L21 OS=Homo sapiens OX=9606 GN=RPL21 PE=1 SV=1;tr|M0R181|M0R181_HUMAN 60S ribosomal protein L21 (Fragment) OS=Homo sapien	3	2	2	2	2	0	0	0	1	2	2	1	2	2	2	1	2	0	1	1	1	0	1	1	0	2	1	0	0	0	0	0	0	0	0	0	0	0	0	1	0	2
P46781;B5MCT8;C9JM19;F2Z3C0;A8MXK4	P46781;B5MCT8;C9JM19	11;8;8;3;3	11;8;8;3;3	11;8;8;3;3	40S ribosomal protein S9	RPS9	sp|P46781|RS9_HUMAN 40S ribosomal protein S9 OS=Homo sapiens OX=9606 GN=RPS9 PE=1 SV=3;tr|B5MCT8|B5MCT8_HUMAN 40S ribosomal protein S9 OS=Homo sapiens OX=9606 GN=RPS9 PE=1 SV=1;tr|C9JM19|C9JM19_HUMAN 40S ribosomal protein S9 OS=Homo sapiens OX=9606 GN=RPS9	5	11	11	11	4	2	0	3	5	2	5	5	7	6	7	4	6	1	2	3	2	1	5	3	2	4	1	0	0	0	0	0	0	0	0	0	0	0	1	0	0	4
P46782;M0R0F0;M0R0R2;M0QZN2	P46782;M0R0F0;M0R0R2;M0QZN2	2;2;2;1	2;2;2;1	2;2;2;1	40S ribosomal protein S5;40S ribosomal protein S5, N-terminally processed	RPS5	sp|P46782|RS5_HUMAN 40S ribosomal protein S5 OS=Homo sapiens OX=9606 GN=RPS5 PE=1 SV=4;tr|M0R0F0|M0R0F0_HUMAN 40S ribosomal protein S5 (Fragment) OS=Homo sapiens OX=9606 GN=RPS5 PE=1 SV=1;tr|M0R0R2|M0R0R2_HUMAN 40S ribosomal protein S5 OS=Homo sapiens OX=9	4	2	2	2	1	1	0	1	1	1	1	1	2	1	2	1	1	0	0	1	0	0	0	0	0	0	0	0	0	0	0	0	0	0	0	0	0	0	0	0	0	1
P46940;H0YLE8;A0A0J9YXZ5;Q86VI3;F2Z2E2	P46940;H0YLE8;A0A0J9YXZ5	6;4;4;1;1	6;4;4;1;1	6;4;4;1;1	Ras GTPase-activating-like protein IQGAP1	IQGAP1	sp|P46940|IQGA1_HUMAN Ras GTPase-activating-like protein IQGAP1 OS=Homo sapiens OX=9606 GN=IQGAP1 PE=1 SV=1;tr|H0YLE8|H0YLE8_HUMAN Ras GTPase-activating-like protein IQGAP1 OS=Homo sapiens OX=9606 GN=IQGAP1 PE=1 SV=1;tr|A0A0J9YXZ5|A0A0J9YXZ5_HUMAN Ras GTPa	5	6	6	6	3	0	0	0	1	1	2	1	4	0	5	4	1	0	0	0	0	0	0	0	0	0	0	0	0	0	0	0	0	0	0	0	0	0	0	0	0	3
P46977	P46977	2	2	2	Dolichyl-diphosphooligosaccharide--protein glycosyltransferase subunit STT3A	STT3A	sp|P46977|STT3A_HUMAN Dolichyl-diphosphooligosaccharide--protein glycosyltransferase subunit STT3A OS=Homo sapiens OX=9606 GN=STT3A PE=1 SV=2	1	2	2	2	1	1	2	0	0	1	2	2	2	1	2	1	1	0	0	0	0	0	0	0	0	0	0	0	0	0	0	0	0	0	0	0	0	0	0	0	0	1
P48047;A0A494C0K9;H7C0C1;H7C086;H7C068	P48047;A0A494C0K9;H7C0C1	5;3;3;1;1	5;3;3;1;1	5;3;3;1;1	ATP synthase subunit O, mitochondrial	ATP5O	sp|P48047|ATPO_HUMAN ATP synthase subunit O, mitochondrial OS=Homo sapiens OX=9606 GN=ATP5PO PE=1 SV=1;tr|A0A494C0K9|A0A494C0K9_HUMAN ATP synthase subunit O, mitochondrial OS=Homo sapiens OX=9606 GN=ATP5PO PE=3 SV=1;tr|H7C0C1|H7C0C1_HUMAN ATP synthase subu	5	5	5	5	3	1	0	0	3	2	2	3	4	4	5	3	4	0	0	0	0	0	0	0	0	0	0	0	0	0	0	0	0	0	0	0	0	0	0	0	0	3
P48444;B0YIW6;Q6P1Q5;E9PK34	P48444;B0YIW6;Q6P1Q5	4;4;2;1	4;4;2;1	4;4;2;1	Coatomer subunit delta	ARCN1	sp|P48444|COPD_HUMAN Coatomer subunit delta OS=Homo sapiens OX=9606 GN=ARCN1 PE=1 SV=1;tr|B0YIW6|B0YIW6_HUMAN Coatomer subunit delta OS=Homo sapiens OX=9606 GN=ARCN1 PE=1 SV=1;tr|Q6P1Q5|Q6P1Q5_HUMAN Coatomer subunit delta OS=Homo sapiens OX=9606 GN=ARCN1 P	4	4	4	4	2	0	0	0	1	1	1	2	2	1	3	1	1	0	0	0	0	0	0	0	0	0	0	0	0	0	0	0	0	0	0	0	0	0	0	0	0	2
P48643;E7ENZ3;B7ZAR1;E9PCA1;D6RIZ7	P48643;E7ENZ3;B7ZAR1;E9PCA1	8;7;7;7;1	8;7;7;7;1	8;7;7;7;1	T-complex protein 1 subunit epsilon	CCT5	sp|P48643|TCPE_HUMAN T-complex protein 1 subunit epsilon OS=Homo sapiens OX=9606 GN=CCT5 PE=1 SV=1;tr|E7ENZ3|E7ENZ3_HUMAN T-complex protein 1 subunit epsilon OS=Homo sapiens OX=9606 GN=CCT5 PE=1 SV=1;tr|B7ZAR1|B7ZAR1_HUMAN T-complex protein 1 subunit epsil	5	8	8	8	4	2	0	1	2	1	3	3	5	3	5	5	6	0	0	0	0	0	0	0	0	0	0	1	0	0	0	0	0	0	0	0	0	0	0	0	0	4
P48735;H0YL11	P48735;H0YL11	16;8	16;8	16;8	Isocitrate dehydrogenase [NADP], mitochondrial	IDH2	sp|P48735|IDHP_HUMAN Isocitrate dehydrogenase [NADP], mitochondrial OS=Homo sapiens OX=9606 GN=IDH2 PE=1 SV=2;tr|H0YL11|H0YL11_HUMAN IDP OS=Homo sapiens OX=9606 GN=IDH2 PE=1 SV=1	2	16	16	16	12	4	3	6	13	13	13	13	14	12	16	15	15	0	1	2	2	0	3	1	1	1	0	0	0	0	0	0	0	1	1	0	0	0	0	2	0	12
P49207	P49207	4	4	4	60S ribosomal protein L34	RPL34	sp|P49207|RL34_HUMAN 60S ribosomal protein L34 OS=Homo sapiens OX=9606 GN=RPL34 PE=1 SV=3	1	4	4	4	3	0	0	1	3	3	3	3	4	4	4	3	4	0	0	0	0	0	0	0	0	0	0	0	0	0	0	0	0	0	0	0	0	0	0	0	0	3
P49257	P49257	3	3	3	Protein ERGIC-53	LMAN1	sp|P49257|LMAN1_HUMAN Protein ERGIC-53 OS=Homo sapiens OX=9606 GN=LMAN1 PE=1 SV=2	1	3	3	3	2	1	0	2	2	1	3	1	3	1	1	1	1	0	0	0	0	0	0	0	0	0	1	0	0	0	0	0	0	0	0	0	0	0	0	0	0	2
P49326;E9PJF3;E9PQ84;E9PP51	P49326	11;5;4;4	11;5;4;4	11;5;4;4	Dimethylaniline monooxygenase [N-oxide-forming] 5	FMO5	sp|P49326|FMO5_HUMAN Flavin-containing monooxygenase 5 OS=Homo sapiens OX=9606 GN=FMO5 PE=1 SV=2	4	11	11	11	9	0	0	1	5	5	8	7	10	7	10	7	8	0	0	0	0	0	1	0	0	0	0	0	0	0	0	0	0	0	0	0	0	0	0	0	0	9
P49327;A0A0U1RQF0;A0A0U1RRG3;A0A1B0GTR5	P49327;A0A0U1RQF0	46;46;2;1	46;46;2;1	46;46;2;1	Fatty acid synthase;[Acyl-carrier-protein] S-acetyltransferase;[Acyl-carrier-protein] S-malonyltransferase;3-oxoacyl-[acyl-carrier-protein] synthase;3-oxoacyl-[acyl-carrier-protein] reductase;3-hydroxyacyl-[acyl-carrier-protein] dehydratase;Enoyl-[acyl-carrier-protein] reductase;Oleoyl-[acyl-carrier-protein] hydrolase	FASN	sp|P49327|FAS_HUMAN Fatty acid synthase OS=Homo sapiens OX=9606 GN=FASN PE=1 SV=3;tr|A0A0U1RQF0|A0A0U1RQF0_HUMAN 3-hydroxyacyl-[acyl-carrier-protein] dehydratase OS=Homo sapiens OX=9606 GN=FASN PE=1 SV=1	4	46	46	46	26	10	3	13	22	21	27	27	34	27	37	28	28	2	3	5	3	2	3	2	4	2	1	1	0	0	0	0	0	0	1	1	0	1	1	0	1	26
P49368;B4DUR8;Q5SZX6;E9PRC8;E9PQ35;Q5SZW8;E9PM09;Q5SZX9	P49368;B4DUR8	13;13;5;4;3;3;2;2	13;13;5;4;3;3;2;2	13;13;5;4;3;3;2;2	T-complex protein 1 subunit gamma	CCT3	sp|P49368|TCPG_HUMAN T-complex protein 1 subunit gamma OS=Homo sapiens OX=9606 GN=CCT3 PE=1 SV=4;tr|B4DUR8|B4DUR8_HUMAN T-complex protein 1 subunit gamma OS=Homo sapiens OX=9606 GN=CCT3 PE=1 SV=1	8	13	13	13	7	0	0	1	5	5	4	4	5	4	8	8	6	0	0	0	1	0	1	0	0	0	0	0	0	0	0	0	1	0	0	0	0	0	0	0	0	7
P49411;H3BNU3	P49411	17;1	17;1	17;1	Elongation factor Tu, mitochondrial	TUFM	sp|P49411|EFTU_HUMAN Elongation factor Tu, mitochondrial OS=Homo sapiens OX=9606 GN=TUFM PE=1 SV=2	2	17	17	17	11	0	0	3	7	8	6	5	11	5	10	5	3	0	1	9	2	1	3	2	4	4	2	0	1	0	0	0	0	0	0	0	0	0	0	0	0	11
P49773;D6REP8;D6RE99;D6RD60;D6RC06	P49773;D6REP8;D6RE99;D6RD60	4;2;2;2;1	4;2;2;2;1	4;2;2;2;1	Histidine triad nucleotide-binding protein 1	HINT1	sp|P49773|HINT1_HUMAN Histidine triad nucleotide-binding protein 1 OS=Homo sapiens OX=9606 GN=HINT1 PE=1 SV=2;tr|D6REP8|D6REP8_HUMAN Histidine triad nucleotide-binding protein 1 OS=Homo sapiens OX=9606 GN=HINT1 PE=1 SV=1;tr|D6RE99|D6RE99_HUMAN Histidine tr	5	4	4	4	0	1	0	0	2	0	2	1	3	2	3	2	4	0	0	0	0	0	0	0	0	0	0	0	0	0	0	0	0	0	0	0	0	0	0	0	0	0
P49888;H0Y8G0	P49888	7;2	7;2	7;2	Estrogen sulfotransferase	SULT1E1	sp|P49888|ST1E1_HUMAN Sulfotransferase 1E1 OS=Homo sapiens OX=9606 GN=SULT1E1 PE=1 SV=1	2	7	7	7	6	2	0	3	6	4	6	5	6	6	6	6	6	0	0	0	0	0	1	0	0	1	0	0	1	0	0	0	0	0	0	0	0	0	0	0	0	6
P50225;P50226;H3BRY5;H3BQX5;E9PKR8;E9PKW4;E9PM76	P50225;P50226;H3BRY5;H3BQX5;E9PKR8;E9PKW4	5;4;4;3;3;3;2	5;4;4;3;3;3;2	3;2;3;3;2;1;1	Sulfotransferase 1A1;Sulfotransferase 1A2;Sulfotransferase	SULT1A1;SULT1A2	sp|P50225|ST1A1_HUMAN Sulfotransferase 1A1 OS=Homo sapiens OX=9606 GN=SULT1A1 PE=1 SV=3;sp|P50226|ST1A2_HUMAN Sulfotransferase 1A2 OS=Homo sapiens OX=9606 GN=SULT1A2 PE=1 SV=2;tr|H3BRY5|H3BRY5_HUMAN Sulfotransferase (Fragment) OS=Homo sapiens OX=9606 GN=SU	7	5	5	3	3	1	0	1	4	2	2	4	3	2	4	2	2	0	0	1	0	0	0	0	1	0	0	0	0	0	0	0	0	0	0	0	0	0	0	0	0	3
P50454;E9PR70;E9PPV6;E9PKH2;E9PK86;E9PMI5;E9PNX1;E9PJH8;E9PIG2;E9PRS3;E9PQ34;E9PLA6;H0YEP8	P50454;E9PR70;E9PPV6;E9PKH2;E9PK86;E9PMI5	14;11;11;7;7;7;6;5;5;5;3;2;1	14;11;11;7;7;7;6;5;5;5;3;2;1	14;11;11;7;7;7;6;5;5;5;3;2;1	Serpin H1	SERPINH1	sp|P50454|SERPH_HUMAN Serpin H1 OS=Homo sapiens OX=9606 GN=SERPINH1 PE=1 SV=2;tr|E9PR70|E9PR70_HUMAN Serpin H1 (Fragment) OS=Homo sapiens OX=9606 GN=SERPINH1 PE=1 SV=1;tr|E9PPV6|E9PPV6_HUMAN Serpin H1 OS=Homo sapiens OX=9606 GN=SERPINH1 PE=1 SV=1;tr|E9PKH2	13	14	14	14	7	2	1	3	6	6	8	4	9	7	10	8	7	2	3	2	1	0	1	1	2	1	0	1	0	0	0	1	0	0	0	0	0	0	0	0	0	7
P50914;E7EPB3	P50914;E7EPB3	6;4	6;4	6;4	60S ribosomal protein L14	RPL14	sp|P50914|RL14_HUMAN 60S ribosomal protein L14 OS=Homo sapiens OX=9606 GN=RPL14 PE=1 SV=4;tr|E7EPB3|E7EPB3_HUMAN 60S ribosomal protein L14 OS=Homo sapiens OX=9606 GN=RPL14 PE=1 SV=1	2	6	6	6	3	2	1	1	4	1	2	2	3	2	2	2	2	1	1	4	2	0	3	1	3	4	1	1	0	0	0	0	0	0	0	0	0	1	0	0	0	3
P50990;H7C4C8;H7C2U0	P50990;H7C4C8	7;4;1	7;4;1	7;4;1	T-complex protein 1 subunit theta	CCT8	sp|P50990|TCPQ_HUMAN T-complex protein 1 subunit theta OS=Homo sapiens OX=9606 GN=CCT8 PE=1 SV=4;tr|H7C4C8|H7C4C8_HUMAN T-complex protein 1 subunit theta (Fragment) OS=Homo sapiens OX=9606 GN=CCT8 PE=1 SV=1	3	7	7	7	1	0	1	0	3	1	1	1	2	2	6	6	4	0	0	0	0	0	0	0	0	0	0	0	0	0	0	0	0	0	0	0	0	0	0	0	0	1
P50991	P50991	10	10	10	T-complex protein 1 subunit delta	CCT4	sp|P50991|TCPD_HUMAN T-complex protein 1 subunit delta OS=Homo sapiens OX=9606 GN=CCT4 PE=1 SV=4	1	10	10	10	6	1	0	1	5	3	5	6	5	6	8	8	6	0	0	0	0	0	0	0	0	0	0	0	0	0	0	0	0	0	0	0	0	0	0	0	0	6
P51148	P51148	4	4	1	Ras-related protein Rab-5C	RAB5C	sp|P51148|RAB5C_HUMAN Ras-related protein Rab-5C OS=Homo sapiens OX=9606 GN=RAB5C PE=1 SV=2	1	4	4	1	2	0	0	0	3	1	1	2	2	1	3	2	1	1	0	1	0	0	1	0	0	0	0	0	0	0	0	0	0	0	0	0	0	0	0	0	0	2
P51570;K7ERJ9;K7EII7	P51570	16;7;4	16;7;4	16;7;4	Galactokinase	GALK1	sp|P51570|GALK1_HUMAN Galactokinase OS=Homo sapiens OX=9606 GN=GALK1 PE=1 SV=1	3	16	16	16	7	3	2	4	8	7	8	9	12	7	14	13	13	0	2	2	3	0	3	1	2	1	0	0	0	0	0	0	0	0	0	0	0	0	0	0	0	7
P51571;A6NLM8	P51571	3;1	3;1	3;1	Translocon-associated protein subunit delta	SSR4	sp|P51571|SSRD_HUMAN Translocon-associated protein subunit delta OS=Homo sapiens OX=9606 GN=SSR4 PE=1 SV=1	2	3	3	3	1	1	0	0	2	1	1	1	1	2	3	2	1	0	0	0	0	0	0	0	0	0	0	0	0	0	0	0	0	0	0	0	0	0	0	0	0	1
P51659;A0A2R8YD50;E7ET17;A0A2R8Y7L2;E7EPL9;E7ER27;A0A2R8YDT8;A0A2R8YF45;A0A2R8Y7W2;A0A2R8YEG2	P51659;A0A2R8YD50;E7ET17;A0A2R8Y7L2;E7EPL9;E7ER27	18;18;15;14;13;10;4;3;2;1	18;18;15;14;13;10;4;3;2;1	18;18;15;14;13;10;4;3;2;1	Peroxisomal multifunctional enzyme type 2;(3R)-hydroxyacyl-CoA dehydrogenase;Enoyl-CoA hydratase 2	HSD17B4	sp|P51659|DHB4_HUMAN Peroxisomal multifunctional enzyme type 2 OS=Homo sapiens OX=9606 GN=HSD17B4 PE=1 SV=3;tr|A0A2R8YD50|A0A2R8YD50_HUMAN Peroxisomal multifunctional enzyme type 2 OS=Homo sapiens OX=9606 GN=HSD17B4 PE=1 SV=1;tr|E7ET17|E7ET17_HUMAN Peroxis	10	18	18	18	8	3	1	2	8	9	10	6	11	6	16	13	12	0	0	0	1	1	0	0	1	0	0	0	0	0	1	0	0	1	0	0	0	0	0	0	0	8
P51991;H7C1J8	P51991	5;1	5;1	5;1	Heterogeneous nuclear ribonucleoprotein A3	HNRNPA3	sp|P51991|ROA3_HUMAN Heterogeneous nuclear ribonucleoprotein A3 OS=Homo sapiens OX=9606 GN=HNRNPA3 PE=1 SV=2	2	5	5	5	2	1	0	0	3	3	4	1	4	2	3	3	3	0	0	0	0	0	0	0	0	0	0	0	0	0	0	0	0	0	0	0	0	0	0	0	0	2
P52209;K7EPF6;K7EMN2;K7EM49;K7ELN9	P52209;K7EPF6	10;5;4;4;3	10;5;4;4;3	10;5;4;4;3	6-phosphogluconate dehydrogenase, decarboxylating	PGD	sp|P52209|6PGD_HUMAN 6-phosphogluconate dehydrogenase, decarboxylating OS=Homo sapiens OX=9606 GN=PGD PE=1 SV=3;tr|K7EPF6|K7EPF6_HUMAN Phosphogluconate dehydrogenase (NADP(+)-dependent, decarboxylating) (Fragment) OS=Homo sapiens OX=9606 GN=PGD PE=1 SV=1	5	10	10	10	4	4	0	3	8	4	6	4	4	3	8	7	7	0	1	0	0	0	0	0	0	1	0	0	0	0	0	0	0	0	0	0	0	0	0	0	0	4
P52272;A0A087X0X3;M0R019;M0R0N3;M0R2T0;M0R0Y6;M0QY96;M0R2I7;M0QYQ7;M0QZM1;M0QYL3	P52272;A0A087X0X3;M0R019	8;8;4;3;3;2;2;2;2;2;1	8;8;4;3;3;2;2;2;2;2;1	8;8;4;3;3;2;2;2;2;2;1	Heterogeneous nuclear ribonucleoprotein M	HNRNPM	sp|P52272|HNRPM_HUMAN Heterogeneous nuclear ribonucleoprotein M OS=Homo sapiens OX=9606 GN=HNRNPM PE=1 SV=3;tr|A0A087X0X3|A0A087X0X3_HUMAN Heterogeneous nuclear ribonucleoprotein M OS=Homo sapiens OX=9606 GN=HNRNPM PE=1 SV=1;tr|M0R019|M0R019_HUMAN Heteroge	11	8	8	8	5	1	0	0	5	4	5	3	4	4	6	6	3	0	0	1	0	0	0	0	0	0	0	0	0	0	0	0	0	0	0	0	0	0	0	0	1	5
P53007;B4DP62	P53007;B4DP62	4;2	4;2	4;2	Tricarboxylate transport protein, mitochondrial	SLC25A1	sp|P53007|TXTP_HUMAN Tricarboxylate transport protein, mitochondrial OS=Homo sapiens OX=9606 GN=SLC25A1 PE=1 SV=2;tr|B4DP62|B4DP62_HUMAN Solute carrier family 25 (Mitochondrial carrier citrate transporter), member 1, isoform CRA_b OS=Homo sapiens OX=9606 G	2	4	4	4	2	0	0	0	1	1	1	3	2	1	4	2	2	0	0	0	0	0	0	0	0	0	0	0	0	0	0	0	0	1	0	1	0	0	1	0	0	2
P53597;A0A494C0D1;H7C233	P53597;A0A494C0D1	5;3;1	5;3;1	5;3;1	Succinyl-CoA ligase [ADP/GDP-forming] subunit alpha, mitochondrial	SUCLG1	sp|P53597|SUCA_HUMAN Succinate--CoA ligase [ADP/GDP-forming] subunit alpha, mitochondrial OS=Homo sapiens OX=9606 GN=SUCLG1 PE=1 SV=4;tr|A0A494C0D1|A0A494C0D1_HUMAN Succinate--CoA ligase [ADP/GDP-forming] subunit alpha, mitochondrial OS=Homo sapiens OX=960	3	5	5	5	2	1	0	3	4	2	5	4	5	5	5	4	4	0	0	0	0	0	0	0	1	1	0	0	0	0	0	0	0	1	0	0	0	0	0	0	0	2
P53618;E9PP73	P53618	5;2	5;2	5;2	Coatomer subunit beta	COPB1	sp|P53618|COPB_HUMAN Coatomer subunit beta OS=Homo sapiens OX=9606 GN=COPB1 PE=1 SV=3	2	5	5	5	0	0	0	0	1	1	0	0	2	0	5	1	3	0	0	0	0	0	0	0	0	0	0	0	0	0	0	0	1	0	0	0	0	0	0	0	0	0
P53985;Q5T8R3;Q5T8R5	P53985;Q5T8R3;Q5T8R5	2;1;1	2;1;1	2;1;1	Monocarboxylate transporter 1	SLC16A1	sp|P53985|MOT1_HUMAN Monocarboxylate transporter 1 OS=Homo sapiens OX=9606 GN=SLC16A1 PE=1 SV=3;tr|Q5T8R3|Q5T8R3_HUMAN Monocarboxylate transporter 1 (Fragment) OS=Homo sapiens OX=9606 GN=SLC16A1 PE=1 SV=1;tr|Q5T8R5|Q5T8R5_HUMAN Monocarboxylate transporter	3	2	2	2	1	0	0	0	1	1	2	2	2	2	2	2	2	0	0	0	0	0	0	0	0	0	0	0	0	0	0	0	0	0	0	0	0	0	0	0	0	1
P54136;E5RH09;E5RJM9	P54136	9;1;1	9;1;1	9;1;1	Arginine--tRNA ligase, cytoplasmic	RARS	sp|P54136|SYRC_HUMAN Arginine--tRNA ligase, cytoplasmic OS=Homo sapiens OX=9606 GN=RARS1 PE=1 SV=2	3	9	9	9	3	0	0	0	3	2	3	5	7	4	6	7	5	0	0	1	0	0	0	0	0	0	0	1	0	0	0	0	0	0	0	0	0	0	0	0	0	3
P54868	P54868	19	19	19	Hydroxymethylglutaryl-CoA synthase, mitochondrial	HMGCS2	sp|P54868|HMCS2_HUMAN Hydroxymethylglutaryl-CoA synthase, mitochondrial OS=Homo sapiens OX=9606 GN=HMGCS2 PE=1 SV=1	1	19	19	19	12	10	8	10	14	11	14	14	15	12	13	15	14	5	3	6	4	2	5	5	5	6	4	0	1	0	0	4	0	0	0	0	1	0	0	0	1	12
P55060	P55060	6	6	6	Exportin-2	CSE1L	sp|P55060|XPO2_HUMAN Exportin-2 OS=Homo sapiens OX=9606 GN=CSE1L PE=1 SV=3	1	6	6	6	1	1	0	0	1	1	0	1	5	2	5	3	3	0	0	0	0	0	0	0	0	0	0	0	0	0	0	0	0	0	0	0	0	0	0	0	0	1
P55084;B5MD38;F5GZQ3;C9JEY0;C9JE81	P55084;B5MD38;F5GZQ3	7;6;6;1;1	7;6;6;1;1	7;6;6;1;1	Trifunctional enzyme subunit beta, mitochondrial;3-ketoacyl-CoA thiolase	HADHB	sp|P55084|ECHB_HUMAN Trifunctional enzyme subunit beta, mitochondrial OS=Homo sapiens OX=9606 GN=HADHB PE=1 SV=3;tr|B5MD38|B5MD38_HUMAN Trifunctional enzyme subunit beta, mitochondrial OS=Homo sapiens OX=9606 GN=HADHB PE=1 SV=1;tr|F5GZQ3|F5GZQ3_HUMAN Trifu	5	7	7	7	4	1	1	2	7	4	5	4	6	5	6	4	6	0	0	2	1	0	2	0	2	2	0	0	0	0	0	0	0	0	0	0	0	0	0	0	0	4
P55157;E9PBP6;D6REL9	P55157;E9PBP6	35;35;5	35;35;5	35;35;5	Microsomal triglyceride transfer protein large subunit	MTTP	sp|P55157|MTP_HUMAN Microsomal triglyceride transfer protein large subunit OS=Homo sapiens OX=9606 GN=MTTP PE=1 SV=1;tr|E9PBP6|E9PBP6_HUMAN Microsomal triglyceride transfer protein large subunit OS=Homo sapiens OX=9606 GN=MTTP PE=1 SV=1	3	35	35	35	29	5	2	9	15	23	17	21	28	21	27	26	21	0	0	0	0	0	0	0	0	1	0	0	0	0	0	0	0	0	1	0	0	0	0	0	0	29
P60660;J3KND3;F8W1R7;G3V1V0;B7Z6Z4;G3V1Y7;F8VPF3	P60660;J3KND3;F8W1R7;G3V1V0;B7Z6Z4;G3V1Y7;F8VPF3	14;13;12;12;11;10;9	14;13;12;12;11;10;9	3;2;1;1;0;3;0	Myosin light polypeptide 6	MYL6	sp|P60660|MYL6_HUMAN Myosin light polypeptide 6 OS=Homo sapiens OX=9606 GN=MYL6 PE=1 SV=2;tr|J3KND3|J3KND3_HUMAN Myosin light polypeptide 6 OS=Homo sapiens OX=9606 GN=MYL6 PE=1 SV=1;tr|F8W1R7|F8W1R7_HUMAN Myosin light polypeptide 6 OS=Homo sapiens OX=9606	7	14	14	3	10	1	0	1	5	8	10	10	10	10	6	4	5	10	11	12	10	9	9	9	9	13	4	0	2	0	0	1	1	0	1	1	1	0	1	0	1	10
P60709;A0A2R8Y793;E7EVS6;A0A2R8YGF8;Q6S8J3;G5E9R0;A0A2R8YEA7;A5A3E0;C9JUM1;C9JZR7;P0CG38;C9JTX5;Q9BYX7;P0CG39;A0A2R8YFE2;F8WCH0	P60709;A0A2R8Y793	27;22;10;10;9;9;9;8;7;7;6;6;5;4;4;3	1;1;1;1;0;1;0;0;1;1;0;1;0;0;0;0	1;1;1;1;0;1;0;0;1;1;0;1;0;0;0;0	Actin, cytoplasmic 1;Actin, cytoplasmic 1, N-terminally processed	ACTB	sp|P60709|ACTB_HUMAN Actin, cytoplasmic 1 OS=Homo sapiens OX=9606 GN=ACTB PE=1 SV=1;tr|A0A2R8Y793|A0A2R8Y793_HUMAN Actin, cytoplasmic 1 (Fragment) OS=Homo sapiens OX=9606 GN=ACTB PE=1 SV=1	16	27	1	1	23	17	12	13	20	20	22	23	23	23	23	21	23	14	16	17	17	16	19	15	17	17	12	1	3	1	1	5	1	1	2	0	0	4	1	3	0	1
P60842;J3KT12;J3KTB5;J3QL43;J3QS69;J3QLN6;J3QR64;J3QKZ9;J3KS25;J3KS93;J3KSZ0;J3QQP0;J3KTN0	P60842;J3KT12;J3KTB5;J3QL43;J3QS69;J3QLN6;J3QR64	11;8;7;7;7;6;6;5;5;3;3;2;2	11;8;7;7;7;6;6;5;5;3;3;2;2	7;5;4;4;4;3;3;3;3;1;2;1;1	Eukaryotic initiation factor 4A-I	EIF4A1	sp|P60842|IF4A1_HUMAN Eukaryotic initiation factor 4A-I OS=Homo sapiens OX=9606 GN=EIF4A1 PE=1 SV=1;tr|J3KT12|J3KT12_HUMAN RNA helicase OS=Homo sapiens OX=9606 GN=EIF4A1 PE=1 SV=1;tr|J3KTB5|J3KTB5_HUMAN RNA helicase (Fragment) OS=Homo sapiens OX=9606 GN=EI	13	11	11	7	8	2	1	4	5	8	8	7	9	6	9	9	8	0	0	0	0	0	0	0	0	1	1	0	0	0	0	0	0	0	0	0	0	0	0	0	0	8
P60866;E5RIP1;E5RJX2;G3XAN0	P60866;E5RIP1;E5RJX2;G3XAN0	2;1;1;1	2;1;1;1	2;1;1;1	40S ribosomal protein S20	RPS20	sp|P60866|RS20_HUMAN 40S ribosomal protein S20 OS=Homo sapiens OX=9606 GN=RPS20 PE=1 SV=1;tr|E5RIP1|E5RIP1_HUMAN 40S ribosomal protein S20 OS=Homo sapiens OX=9606 GN=RPS20 PE=1 SV=1;tr|E5RJX2|E5RJX2_HUMAN 40S ribosomal protein S20 OS=Homo sapiens OX=9606 G	4	2	2	2	2	1	1	1	2	2	2	2	2	2	2	2	2	1	0	1	1	0	0	1	1	1	1	0	0	0	0	0	0	0	0	0	0	0	0	0	0	2
P60981;F6RFD5	P60981;F6RFD5	2;1	2;1	2;1	Destrin	DSTN	sp|P60981|DEST_HUMAN Destrin OS=Homo sapiens OX=9606 GN=DSTN PE=1 SV=3;tr|F6RFD5|F6RFD5_HUMAN Actin-depolymerizing factor OS=Homo sapiens OX=9606 GN=DSTN PE=1 SV=1	2	2	2	2	2	0	0	0	0	1	0	1	2	0	2	1	1	0	0	0	0	0	0	0	0	0	0	0	0	0	0	0	0	0	0	0	0	0	0	0	0	2
P61158;B4DXW1;F8WEW2;F8WE84	P61158;B4DXW1	4;2;1;1	4;2;1;1	4;2;1;1	Actin-related protein 3	ACTR3	sp|P61158|ARP3_HUMAN Actin-related protein 3 OS=Homo sapiens OX=9606 GN=ACTR3 PE=1 SV=3;tr|B4DXW1|B4DXW1_HUMAN Actin-related protein 3 OS=Homo sapiens OX=9606 GN=ACTR3 PE=1 SV=1	4	4	4	4	1	0	0	0	0	0	0	0	0	0	0	0	0	2	1	3	1	2	1	0	1	2	0	0	0	0	0	0	0	0	0	0	0	0	0	0	0	1
P61160;F5H6T1;A0A1B0GWD0;A0A1B0GWH0	P61160;F5H6T1	5;4;1;1	5;4;1;1	5;4;1;1	Actin-related protein 2	ACTR2	sp|P61160|ARP2_HUMAN Actin-related protein 2 OS=Homo sapiens OX=9606 GN=ACTR2 PE=1 SV=1;tr|F5H6T1|F5H6T1_HUMAN Actin-related protein 2 OS=Homo sapiens OX=9606 GN=ACTR2 PE=1 SV=2	4	5	5	5	2	0	0	0	1	2	2	1	3	2	3	2	1	0	1	2	1	1	1	0	1	2	1	0	0	0	0	0	0	0	0	0	0	0	0	0	0	2
P61204;P84077;F5H423;F5H0C7;H0YGG7;C9J1Z8	P61204;P84077;F5H423;F5H0C7	4;4;3;2;1;1	4;4;3;2;1;1	3;3;2;1;1;0	ADP-ribosylation factor 3;ADP-ribosylation factor 1	ARF3;ARF1	sp|P61204|ARF3_HUMAN ADP-ribosylation factor 3 OS=Homo sapiens OX=9606 GN=ARF3 PE=1 SV=2;sp|P84077|ARF1_HUMAN ADP-ribosylation factor 1 OS=Homo sapiens OX=9606 GN=ARF1 PE=1 SV=2;tr|F5H423|F5H423_HUMAN Uncharacterized protein OS=Homo sapiens OX=9606 PE=3 SV	6	4	4	3	2	1	1	2	4	2	2	2	2	2	2	2	2	0	0	0	0	0	0	0	0	0	0	0	0	0	0	0	0	0	0	0	0	0	0	0	0	2
P61224;P62834;F5H7Y6;E7ESV4;F5GX62;A0A075B6Q0;F5GZG1;B7ZB78;F5H823;A6NIZ1;F5H0B7;F5H500;F5H491;F5H4H0;F5GWU8;F5H6R7;F5H004;F5H077;F5GYB5;F5GYH7;F8WBC0	P61224;P62834;F5H7Y6;E7ESV4;F5GX62;A0A075B6Q0;F5GZG1;B7ZB78;F5H823;A6NIZ1	5;4;4;4;3;3;3;3;3;3;2;2;2;2;2;2;2;2;2;2;1	5;4;4;4;3;3;3;3;3;3;2;2;2;2;2;2;2;2;2;2;1	5;4;4;4;3;3;3;3;3;3;2;2;2;2;2;2;2;2;2;2;1	Ras-related protein Rap-1b;Ras-related protein Rap-1A;Ras-related protein Rap-1b-like protein	RAP1B;RAP1A	sp|P61224|RAP1B_HUMAN Ras-related protein Rap-1b OS=Homo sapiens OX=9606 GN=RAP1B PE=1 SV=1;sp|P62834|RAP1A_HUMAN Ras-related protein Rap-1A OS=Homo sapiens OX=9606 GN=RAP1A PE=1 SV=1;tr|F5H7Y6|F5H7Y6_HUMAN Ras-related protein Rap-1b OS=Homo sapiens OX=960	21	5	5	5	3	0	0	1	3	3	4	2	3	2	3	2	2	0	0	0	0	0	0	1	1	0	0	0	0	0	0	0	0	0	0	0	0	0	0	0	0	3
P61247;D6RG13;D6RAT0;D6RB09;H0Y8L7;E9PFI5;H0Y9Y4;D6R9B6;D6RAS7;D6RED7;D6RGE0;D6RI02	P61247;D6RG13;D6RAT0;D6RB09;H0Y8L7;E9PFI5;H0Y9Y4;D6R9B6;D6RAS7	12;11;11;9;8;8;8;7;6;5;2;2	12;11;11;9;8;8;8;7;6;5;2;2	12;11;11;9;8;8;8;7;6;5;2;2	40S ribosomal protein S3a	RPS3A	sp|P61247|RS3A_HUMAN 40S ribosomal protein S3a OS=Homo sapiens OX=9606 GN=RPS3A PE=1 SV=2;tr|D6RG13|D6RG13_HUMAN 40S ribosomal protein S3a (Fragment) OS=Homo sapiens OX=9606 GN=RPS3A PE=1 SV=1;tr|D6RAT0|D6RAT0_HUMAN 40S ribosomal protein S3a OS=Homo sapien	12	12	12	12	8	2	1	2	8	8	7	5	7	8	8	6	7	2	2	3	3	1	1	2	3	1	1	0	0	0	0	0	0	0	0	0	0	0	0	0	0	8
P61254;Q9UNX3;J3QRI7;J3QQQ9;J3QQV1;E5RIT6;J3QRC4;E5RHH1;J3KSS0	P61254;Q9UNX3;J3QRI7;J3QQQ9;J3QQV1;E5RIT6;J3QRC4;E5RHH1;J3KSS0	3;3;3;3;3;3;3;2;2	3;3;3;3;3;3;3;2;2	3;3;3;3;3;3;3;2;2	60S ribosomal protein L26;60S ribosomal protein L26-like 1	RPL26;RPL26L1	sp|P61254|RL26_HUMAN 60S ribosomal protein L26 OS=Homo sapiens OX=9606 GN=RPL26 PE=1 SV=1;sp|Q9UNX3|RL26L_HUMAN 60S ribosomal protein L26-like 1 OS=Homo sapiens OX=9606 GN=RPL26L1 PE=1 SV=1;tr|J3QRI7|J3QRI7_HUMAN 60S ribosomal protein L26 (Fragment) OS=Hom	9	3	3	3	2	1	0	1	2	2	3	2	3	2	3	2	3	0	0	1	0	0	0	0	1	0	0	0	0	0	0	0	0	0	0	0	0	0	0	0	0	2
P61313;A0A2R8YEM3;E7EQV9;E7ENU7;E7EX53;A0A2R8Y738	P61313;A0A2R8YEM3;E7EQV9;E7ENU7;E7EX53;A0A2R8Y738	4;4;4;3;2;2	4;4;4;3;2;2	4;4;4;3;2;2	60S ribosomal protein L15;Ribosomal protein L15	RPL15	sp|P61313|RL15_HUMAN 60S ribosomal protein L15 OS=Homo sapiens OX=9606 GN=RPL15 PE=1 SV=2;tr|A0A2R8YEM3|A0A2R8YEM3_HUMAN Ribosomal protein L15 (Fragment) OS=Homo sapiens OX=9606 GN=RPL15 PE=1 SV=1;tr|E7EQV9|E7EQV9_HUMAN Ribosomal protein L15 (Fragment) OS=	6	4	4	4	4	2	1	4	3	4	4	4	4	4	3	4	3	1	0	1	2	0	0	0	2	1	0	0	0	0	0	0	0	0	0	0	0	0	0	0	0	4
P61353;K7ELC7;K7EQQ9;K7ERY7	P61353;K7ELC7	4;3;1;1	4;3;1;1	4;3;1;1	60S ribosomal protein L27	RPL27	sp|P61353|RL27_HUMAN 60S ribosomal protein L27 OS=Homo sapiens OX=9606 GN=RPL27 PE=1 SV=2;tr|K7ELC7|K7ELC7_HUMAN 60S ribosomal protein L27 (Fragment) OS=Homo sapiens OX=9606 GN=RPL27 PE=1 SV=1	4	4	4	4	3	0	0	2	3	3	4	4	4	4	4	4	4	0	1	1	0	0	1	1	1	1	0	0	0	0	0	0	0	0	0	0	1	0	0	0	0	3
P62081;A0A2R8Y623;B5MCP9	P62081;A0A2R8Y623;B5MCP9	9;7;6	9;7;6	9;7;6	40S ribosomal protein S7	RPS7	sp|P62081|RS7_HUMAN 40S ribosomal protein S7 OS=Homo sapiens OX=9606 GN=RPS7 PE=1 SV=1;tr|A0A2R8Y623|A0A2R8Y623_HUMAN 40S ribosomal protein S7 (Fragment) OS=Homo sapiens OX=9606 GN=RPS7 PE=1 SV=1;tr|B5MCP9|B5MCP9_HUMAN 40S ribosomal protein S7 OS=Homo sapi	3	9	9	9	6	4	3	2	6	6	6	5	7	6	8	6	6	2	2	6	4	3	2	1	0	4	1	0	0	0	0	1	0	0	0	0	0	0	0	0	0	6
P62241;Q5JR95	P62241;Q5JR95	12;10	12;10	12;10	40S ribosomal protein S8	RPS8	sp|P62241|RS8_HUMAN 40S ribosomal protein S8 OS=Homo sapiens OX=9606 GN=RPS8 PE=1 SV=2;tr|Q5JR95|Q5JR95_HUMAN 40S ribosomal protein S8 OS=Homo sapiens OX=9606 GN=RPS8 PE=1 SV=1	2	12	12	12	8	3	1	3	6	7	7	8	9	8	8	8	7	2	2	5	6	3	3	2	3	5	3	0	0	0	0	0	0	0	0	1	0	0	0	0	0	8
P62244;I3L3P7;I3L246;H3BN98;H3BVC7	P62244;I3L3P7;I3L246;H3BN98	5;5;4;4;1	5;5;4;4;1	5;5;4;4;1	40S ribosomal protein S15a	RPS15A	sp|P62244|RS15A_HUMAN 40S ribosomal protein S15a OS=Homo sapiens OX=9606 GN=RPS15A PE=1 SV=2;tr|I3L3P7|I3L3P7_HUMAN 40S ribosomal protein S15a OS=Homo sapiens OX=9606 GN=RPS15A PE=1 SV=1;tr|I3L246|I3L246_HUMAN 40S ribosomal protein S15a OS=Homo sapiens OX=	5	5	5	5	2	0	0	0	2	2	3	4	3	3	2	3	2	1	1	0	1	1	1	1	1	1	1	0	0	0	0	0	0	0	0	0	0	0	0	0	0	2
P62249;M0R3H0;M0R210;M0R1M5;Q6IPX4;M0QX76	P62249;M0R3H0;M0R210;M0R1M5;Q6IPX4	7;6;6;4;4;3	7;6;6;4;4;3	7;6;6;4;4;3	40S ribosomal protein S16	RPS16	sp|P62249|RS16_HUMAN 40S ribosomal protein S16 OS=Homo sapiens OX=9606 GN=RPS16 PE=1 SV=2;tr|M0R3H0|M0R3H0_HUMAN 40S ribosomal protein S16 OS=Homo sapiens OX=9606 GN=RPS16 PE=1 SV=1;tr|M0R210|M0R210_HUMAN 40S ribosomal protein S16 OS=Homo sapiens OX=9606 G	6	7	7	7	4	0	0	3	6	4	5	5	4	5	5	5	5	1	2	4	2	0	2	1	2	2	1	0	0	0	1	0	0	0	0	0	0	0	0	0	0	4
P62263;A0A2R8Y811;E5RH77	P62263;A0A2R8Y811;E5RH77	9;9;7	9;9;7	9;9;7	40S ribosomal protein S14	RPS14	sp|P62263|RS14_HUMAN 40S ribosomal protein S14 OS=Homo sapiens OX=9606 GN=RPS14 PE=1 SV=3;tr|A0A2R8Y811|A0A2R8Y811_HUMAN 40S ribosomal protein S14 (Fragment) OS=Homo sapiens OX=9606 GN=RPS14 PE=1 SV=1;tr|E5RH77|E5RH77_HUMAN 40S ribosomal protein S14 OS=Hom	3	9	9	9	5	0	0	2	4	5	4	1	4	3	4	3	4	0	0	0	0	0	0	0	0	1	0	0	0	0	0	0	0	0	0	0	0	0	0	0	0	5
P62269;A0A0G2JQH2;Q5GGW2;J3JS69	P62269	5;2;2;2	5;2;2;2	5;2;2;2	40S ribosomal protein S18	RPS18	sp|P62269|RS18_HUMAN 40S ribosomal protein S18 OS=Homo sapiens OX=9606 GN=RPS18 PE=1 SV=3	4	5	5	5	0	2	1	2	4	0	2	2	2	3	3	3	2	0	1	0	0	0	1	1	0	1	1	0	0	0	0	0	0	0	0	0	0	1	0	0	0	0
P62277;J3KMX5;E9PS50	P62277;J3KMX5	3;3;1	3;3;1	3;3;1	40S ribosomal protein S13	RPS13	sp|P62277|RS13_HUMAN 40S ribosomal protein S13 OS=Homo sapiens OX=9606 GN=RPS13 PE=1 SV=2;tr|J3KMX5|J3KMX5_HUMAN 40S ribosomal protein S13 OS=Homo sapiens OX=9606 GN=RPS13 PE=1 SV=1	3	3	3	3	2	0	0	0	3	2	2	0	3	2	3	1	2	0	0	1	1	0	0	0	0	1	1	0	0	0	0	0	0	0	0	0	0	0	0	0	0	2
P62280;M0QZC5;M0R1H6;M0R1H5	P62280;M0QZC5	9;9;2;1	9;9;2;1	9;9;2;1	40S ribosomal protein S11	RPS11	sp|P62280|RS11_HUMAN 40S ribosomal protein S11 OS=Homo sapiens OX=9606 GN=RPS11 PE=1 SV=3;tr|M0QZC5|M0QZC5_HUMAN 40S ribosomal protein S11 OS=Homo sapiens OX=9606 GN=RPS11 PE=1 SV=1	4	9	9	9	5	0	0	1	5	6	4	4	6	7	7	5	5	0	0	2	0	0	1	1	2	1	0	0	0	0	0	1	0	0	0	0	0	0	0	0	0	5
P62424;Q5T8U2;Q5T8U3	P62424;Q5T8U2;Q5T8U3	12;8;6	12;8;6	12;8;6	60S ribosomal protein L7a	RPL7A	sp|P62424|RL7A_HUMAN 60S ribosomal protein L7a OS=Homo sapiens OX=9606 GN=RPL7A PE=1 SV=2;tr|Q5T8U2|Q5T8U2_HUMAN 60S ribosomal protein L7a OS=Homo sapiens OX=9606 GN=RPL7A PE=1 SV=1;tr|Q5T8U3|Q5T8U3_HUMAN 60S ribosomal protein L7a (Fragment) OS=Homo sapien	3	12	12	12	8	3	0	2	6	9	7	7	9	6	10	10	8	3	2	4	4	0	3	3	4	4	4	0	0	0	0	0	0	0	0	0	0	0	0	0	0	8
P62701;P22090;Q8TD47;C9JEH7	P62701	16;7;7;7	16;7;7;7	16;7;7;7	40S ribosomal protein S4, X isoform	RPS4X	sp|P62701|RS4X_HUMAN 40S ribosomal protein S4, X isoform OS=Homo sapiens OX=9606 GN=RPS4X PE=1 SV=2	4	16	16	16	11	5	2	5	9	10	8	8	11	8	12	10	9	2	2	6	4	3	9	4	5	7	2	0	0	0	1	1	1	0	0	0	0	0	0	0	0	11
P62750;H7BY10;K7EJV9;K7ERT8;A8MUS3;K7EMA7	P62750;H7BY10;K7EJV9;K7ERT8;A8MUS3;K7EMA7	5;5;5;5;5;3	5;5;5;5;5;3	5;5;5;5;5;3	60S ribosomal protein L23a	RPL23A	sp|P62750|RL23A_HUMAN 60S ribosomal protein L23a OS=Homo sapiens OX=9606 GN=RPL23A PE=1 SV=1;tr|H7BY10|H7BY10_HUMAN 60S ribosomal protein L23a (Fragment) OS=Homo sapiens OX=9606 GN=RPL23A PE=1 SV=1;tr|K7EJV9|K7EJV9_HUMAN 60S ribosomal protein L23a (Fragmen	6	5	5	5	4	2	1	0	2	4	4	3	4	3	4	3	3	1	1	2	2	1	1	1	2	1	1	0	0	0	0	0	0	0	0	0	0	0	0	0	0	4
P62753;A2A3R7;A2A3R5	P62753;A2A3R7;A2A3R5	6;3;3	6;3;3	6;3;3	40S ribosomal protein S6	RPS6	sp|P62753|RS6_HUMAN 40S ribosomal protein S6 OS=Homo sapiens OX=9606 GN=RPS6 PE=1 SV=1;tr|A2A3R7|A2A3R7_HUMAN 40S ribosomal protein S6 OS=Homo sapiens OX=9606 GN=RPS6 PE=1 SV=1;tr|A2A3R5|A2A3R5_HUMAN 40S ribosomal protein S6 OS=Homo sapiens OX=9606 GN=RPS6	3	6	6	6	5	2	0	0	3	4	3	3	4	3	5	3	4	0	1	0	1	1	1	0	1	0	0	0	0	0	0	0	0	0	1	0	1	0	1	0	0	5
P62805	P62805	8	8	8	Histone H4	HIST1H4A	sp|P62805|H4_HUMAN Histone H4 OS=Homo sapiens OX=9606 GN=H4C1 PE=1 SV=2	1	8	8	8	4	4	3	4	4	5	4	4	4	4	6	3	5	3	3	5	4	4	3	2	3	4	2	1	2	1	1	2	2	0	1	1	1	1	1	2	1	4
P62826;B5MDF5;J3KQE5;F5H018;B4DV51;H0YFC6;A0A087X0W0	P62826;B5MDF5;J3KQE5;F5H018;B4DV51	7;7;6;5;4;2;1	7;7;6;5;4;2;1	7;7;6;5;4;2;1	GTP-binding nuclear protein Ran	RAN	sp|P62826|RAN_HUMAN GTP-binding nuclear protein Ran OS=Homo sapiens OX=9606 GN=RAN PE=1 SV=3;tr|B5MDF5|B5MDF5_HUMAN GTP-binding nuclear protein Ran OS=Homo sapiens OX=9606 GN=RAN PE=1 SV=1;tr|J3KQE5|J3KQE5_HUMAN GTP-binding nuclear protein Ran (Fragment) O	7	7	7	7	5	0	1	4	4	4	5	6	6	5	5	6	5	0	1	1	3	0	2	1	0	1	0	0	0	0	0	0	0	0	1	0	0	0	1	0	0	5
P62841;K7EJ78;K7EQJ5;K7ELC2;S4R456;K7EM56;A0A0B4J2B4;S4R417	P62841;K7EJ78;K7EQJ5;K7ELC2;S4R456;K7EM56;A0A0B4J2B4;S4R417	5;5;5;5;3;3;3;3	5;5;5;5;3;3;3;3	5;5;5;5;3;3;3;3	40S ribosomal protein S15	RPS15	sp|P62841|RS15_HUMAN 40S ribosomal protein S15 OS=Homo sapiens OX=9606 GN=RPS15 PE=1 SV=2;tr|K7EJ78|K7EJ78_HUMAN 40S ribosomal protein S15 OS=Homo sapiens OX=9606 GN=RPS15 PE=1 SV=2;tr|K7EQJ5|K7EQJ5_HUMAN 40S ribosomal protein S15 OS=Homo sapiens OX=9606 G	8	5	5	5	3	1	0	1	1	2	4	3	4	3	3	3	3	0	0	0	0	0	0	0	0	0	0	0	0	0	0	0	0	0	0	0	0	0	0	0	0	3
P62847;A0A2R8Y8A0;E7ETK0;A0A2R8Y849;A0A2R8YD14	P62847;A0A2R8Y8A0;E7ETK0;A0A2R8Y849;A0A2R8YD14	2;2;2;2;2	2;2;2;2;2	2;2;2;2;2	40S ribosomal protein S24	RPS24	sp|P62847|RS24_HUMAN 40S ribosomal protein S24 OS=Homo sapiens OX=9606 GN=RPS24 PE=1 SV=1;tr|A0A2R8Y8A0|A0A2R8Y8A0_HUMAN 40S ribosomal protein S24 (Fragment) OS=Homo sapiens OX=9606 GN=RPS24 PE=1 SV=1;tr|E7ETK0|E7ETK0_HUMAN 40S ribosomal protein S24 OS=Hom	5	2	2	2	2	1	0	0	2	2	2	1	2	1	2	2	1	0	0	1	1	1	1	1	1	0	0	0	0	0	0	0	0	0	0	0	0	0	0	0	0	2
P62854;Q5JNZ5	P62854;Q5JNZ5	5;3	5;3	5;3	40S ribosomal protein S26;Putative 40S ribosomal protein S26-like 1	RPS26;RPS26P11	sp|P62854|RS26_HUMAN 40S ribosomal protein S26 OS=Homo sapiens OX=9606 GN=RPS26 PE=1 SV=3;sp|Q5JNZ5|RS26L_HUMAN Putative 40S ribosomal protein S26-like 1 OS=Homo sapiens OX=9606 GN=RPS26P11 PE=5 SV=1	2	5	5	5	4	2	1	2	3	2	3	3	3	3	3	3	3	0	1	2	1	0	0	1	0	1	0	0	0	0	0	0	0	0	0	0	0	0	0	0	0	4
P62873;F6X3N5;F6UT28;C9JXA5;Q9HAV0;C9JIS1;C9JZN1;P62879;E7EP32;B1AKQ8;E9PCP0;F5H0S8;C9JD14;B3KVK2;F5H8J8;P16520;F5H100	P62873;F6X3N5;F6UT28;C9JXA5;Q9HAV0;C9JIS1;C9JZN1;P62879;E7EP32;B1AKQ8	3;3;3;2;2;2;2;2;2;2;1;1;1;1;1;1;1	3;3;3;2;2;2;2;2;2;2;1;1;1;1;1;1;1	3;3;3;2;2;2;2;2;2;2;1;1;1;1;1;1;1	Guanine nucleotide-binding protein G(I)/G(S)/G(T) subunit beta-1;Guanine nucleotide-binding protein subunit beta-4;Guanine nucleotide-binding protein G(I)/G(S)/G(T) subunit beta-2	GNB1;GNB2;GNB4	sp|P62873|GBB1_HUMAN Guanine nucleotide-binding protein G(I)/G(S)/G(T) subunit beta-1 OS=Homo sapiens OX=9606 GN=GNB1 PE=1 SV=3;tr|F6X3N5|F6X3N5_HUMAN Guanine nucleotide-binding protein G(I)/G(S)/G(T) subunit beta-1 (Fragment) OS=Homo sapiens OX=9606 GN=GN	17	3	3	3	1	0	0	0	1	1	0	1	2	1	2	2	2	0	0	0	0	0	0	0	0	0	0	0	0	0	0	0	0	0	0	0	0	0	0	0	0	1
P62888;E5RI99;A0A0B4J213;A0A0C4DH44;E5RJH3	P62888;E5RI99	5;5;2;2;1	5;5;2;2;1	5;5;2;2;1	60S ribosomal protein L30	RPL30	sp|P62888|RL30_HUMAN 60S ribosomal protein L30 OS=Homo sapiens OX=9606 GN=RPL30 PE=1 SV=2;tr|E5RI99|E5RI99_HUMAN 60S ribosomal protein L30 (Fragment) OS=Homo sapiens OX=9606 GN=RPL30 PE=1 SV=1	5	5	5	5	3	3	2	3	4	3	3	5	5	3	4	4	3	2	1	2	2	1	0	2	1	1	0	0	0	0	0	0	0	0	0	0	0	0	0	0	0	3
P62899;C9JU56;B7Z4E3;B7Z4C8;B8ZZK4;H7C2W9	P62899;C9JU56;B7Z4E3;B7Z4C8;B8ZZK4;H7C2W9	4;4;4;4;3;2	4;4;4;4;3;2	4;4;4;4;3;2	60S ribosomal protein L31	RPL31	sp|P62899|RL31_HUMAN 60S ribosomal protein L31 OS=Homo sapiens OX=9606 GN=RPL31 PE=1 SV=1;tr|C9JU56|C9JU56_HUMAN 60S ribosomal protein L31 (Fragment) OS=Homo sapiens OX=9606 GN=RPL31 PE=1 SV=1;tr|B7Z4E3|B7Z4E3_HUMAN 60S ribosomal protein L31 OS=Homo sapien	6	4	4	4	4	1	0	0	1	4	3	3	2	2	2	2	2	1	1	1	1	1	1	1	1	1	1	0	0	0	0	0	0	0	0	0	0	0	0	0	0	4
P62906	P62906	6	6	6	60S ribosomal protein L10a	RPL10A	sp|P62906|RL10A_HUMAN 60S ribosomal protein L10a OS=Homo sapiens OX=9606 GN=RPL10A PE=1 SV=2	1	6	6	6	5	2	1	2	5	4	6	6	6	6	6	4	5	0	0	2	0	0	1	0	1	1	0	0	0	0	0	0	0	0	0	0	0	0	0	0	0	5
P62910;D3YTB1;F8W727	P62910;D3YTB1;F8W727	5;5;5	5;5;5	5;5;5	60S ribosomal protein L32	RPL32	sp|P62910|RL32_HUMAN 60S ribosomal protein L32 OS=Homo sapiens OX=9606 GN=RPL32 PE=1 SV=2;tr|D3YTB1|D3YTB1_HUMAN 60S ribosomal protein L32 (Fragment) OS=Homo sapiens OX=9606 GN=RPL32 PE=1 SV=1;tr|F8W727|F8W727_HUMAN 60S ribosomal protein L32 OS=Homo sapien	3	5	5	5	3	1	1	4	4	3	4	4	4	4	5	4	4	2	1	2	3	1	2	1	2	2	2	0	0	0	0	0	0	0	1	0	0	0	0	0	0	3
P62913;Q5VVC8	P62913;Q5VVC8	3;3	3;3	3;3	60S ribosomal protein L11	RPL11	sp|P62913|RL11_HUMAN 60S ribosomal protein L11 OS=Homo sapiens OX=9606 GN=RPL11 PE=1 SV=2;tr|Q5VVC8|Q5VVC8_HUMAN 60S ribosomal protein L11 OS=Homo sapiens OX=9606 GN=RPL11 PE=1 SV=2	2	3	3	3	1	0	1	1	2	1	2	2	2	2	1	2	2	1	2	3	0	0	2	2	1	1	1	0	0	0	0	0	1	0	0	0	0	0	0	0	0	1
P62917;E9PKZ0;G3V1A1;E9PKU4;E9PP36	P62917;E9PKZ0;G3V1A1;E9PKU4	7;7;6;5;1	7;7;6;5;1	7;7;6;5;1	60S ribosomal protein L8	RPL8	sp|P62917|RL8_HUMAN 60S ribosomal protein L8 OS=Homo sapiens OX=9606 GN=RPL8 PE=1 SV=2;tr|E9PKZ0|E9PKZ0_HUMAN 60S ribosomal protein L8 (Fragment) OS=Homo sapiens OX=9606 GN=RPL8 PE=1 SV=1;tr|G3V1A1|G3V1A1_HUMAN 60S ribosomal protein L8 OS=Homo sapiens OX=9	5	7	7	7	5	3	1	3	5	5	4	4	5	4	4	4	4	3	3	3	3	3	3	3	4	4	3	0	0	0	0	0	0	0	1	0	2	0	0	0	0	5
P62979;P0CG48;P0CG47;Q96C32;Q5PY61;J3QKN0;F5GXK7;F5H747;A0A2R8Y422;F5H388;B4DV12;F5H265;F5H2Z3;F5GYU3;F5H6Q2;J3QTR3;J3QS39;P62987;M0R1M6;Q49A90;M0R1V7;M0R2S1;F5GZ39;J3QSA3	P62979;P0CG48;P0CG47;Q96C32;Q5PY61;J3QKN0;F5GXK7;F5H747;A0A2R8Y422;F5H388;B4DV12;F5H265;F5H2Z3;F5GYU3;F5H6Q2;J3QTR3;J3QS39;P62987;M0R1M6;Q49A90;M0R1V7;M0R2S1	5;4;4;4;4;4;4;4;4;4;4;4;4;4;4;4;4;4;3;3;3;3;1;1	5;4;4;4;4;4;4;4;4;4;4;4;4;4;4;4;4;4;3;3;3;3;1;1	5;4;4;4;4;4;4;4;4;4;4;4;4;4;4;4;4;4;3;3;3;3;1;1	Ubiquitin-40S ribosomal protein S27a;Ubiquitin;40S ribosomal protein S27a;Polyubiquitin-C;Ubiquitin;Polyubiquitin-B;Ubiquitin;Ubiquitin-60S ribosomal protein L40;Ubiquitin;60S ribosomal protein L40	RPS27A;UBC;UBB;UBA52	sp|P62979|RS27A_HUMAN Ubiquitin-40S ribosomal protein S27a OS=Homo sapiens OX=9606 GN=RPS27A PE=1 SV=2;sp|P0CG48|UBC_HUMAN Polyubiquitin-C OS=Homo sapiens OX=9606 GN=UBC PE=1 SV=3;sp|P0CG47|UBB_HUMAN Polyubiquitin-B OS=Homo sapiens OX=9606 GN=UBB PE=1 SV=1	24	5	5	5	3	2	3	2	4	3	4	4	4	5	4	5	3	0	0	0	0	0	1	0	1	0	0	0	0	0	0	0	0	0	0	0	0	0	0	0	0	3
P63167;Q96FJ2;F8VXI7;F8VXL2;F8VRV5	P63167;Q96FJ2	3;2;1;1;1	3;2;1;1;1	3;2;1;1;1	Dynein light chain 1, cytoplasmic;Dynein light chain 2, cytoplasmic	DYNLL1;DYNLL2	sp|P63167|DYL1_HUMAN Dynein light chain 1, cytoplasmic OS=Homo sapiens OX=9606 GN=DYNLL1 PE=1 SV=1;sp|Q96FJ2|DYL2_HUMAN Dynein light chain 2, cytoplasmic OS=Homo sapiens OX=9606 GN=DYNLL2 PE=1 SV=1	5	3	3	3	2	2	2	2	3	1	2	3	3	3	3	2	3	0	0	1	0	0	0	0	0	0	0	0	0	0	0	0	0	0	0	0	0	0	0	0	0	2
P63244;J3KPE3;D6RAC2;D6REE5;H0Y8W2;H0YAM7;H0YAF8;D6RHH4;D6R9Z1;D6R9L0;D6RBD0;D6RFX4;D6RF23;H0Y8R5;D6RFZ9;H0Y9P0;E9PD14;D6RAU2;D6R909;D6RGK8;D6RHJ5	P63244;J3KPE3;D6RAC2;D6REE5;H0Y8W2;H0YAM7;H0YAF8;D6RHH4;D6R9Z1;D6R9L0;D6RBD0;D6RFX4	12;10;10;9;9;9;8;8;6;6;6;6;5;5;3;3;3;3;2;2;1	12;10;10;9;9;9;8;8;6;6;6;6;5;5;3;3;3;3;2;2;1	12;10;10;9;9;9;8;8;6;6;6;6;5;5;3;3;3;3;2;2;1	Guanine nucleotide-binding protein subunit beta-2-like 1;Guanine nucleotide-binding protein subunit beta-2-like 1, N-terminally processed	GNB2L1	sp|P63244|RACK1_HUMAN Receptor of activated protein C kinase 1 OS=Homo sapiens OX=9606 GN=RACK1 PE=1 SV=3;tr|J3KPE3|J3KPE3_HUMAN Receptor of-activated protein C kinase 1 OS=Homo sapiens OX=9606 GN=RACK1 PE=1 SV=1;tr|D6RAC2|D6RAC2_HUMAN Receptor of-activate	21	12	12	12	9	3	0	3	8	9	7	7	7	8	9	9	6	0	2	2	2	0	1	1	1	1	0	0	0	0	0	0	0	1	1	0	0	0	0	0	0	9
P63261;I3L3I0;I3L1U9;I3L4N8;I3L3R2;K7EM38;J3KT65	P63261;I3L3I0;I3L1U9;I3L4N8	27;16;16;15;10;9;9	27;16;16;15;10;9;9	1;1;1;1;1;1;1	Actin, cytoplasmic 2;Actin, cytoplasmic 2, N-terminally processed	ACTG1	sp|P63261|ACTG_HUMAN Actin, cytoplasmic 2 OS=Homo sapiens OX=9606 GN=ACTG1 PE=1 SV=1;tr|I3L3I0|I3L3I0_HUMAN Actin, cytoplasmic 2 (Fragment) OS=Homo sapiens OX=9606 GN=ACTG1 PE=1 SV=1;tr|I3L1U9|I3L1U9_HUMAN Actin, cytoplasmic 2 (Fragment) OS=Homo sapiens OX	7	27	27	1	23	17	11	13	20	20	22	23	23	23	23	21	23	14	16	17	17	16	19	15	17	17	12	1	3	0	0	4	1	1	2	0	0	3	1	2	0	23
P67809;H0Y449;P16989;A0A0D9SEI8	P67809;H0Y449;P16989;A0A0D9SEI8	2;2;1;1	2;2;1;1	2;2;1;1	Nuclease-sensitive element-binding protein 1;Y-box-binding protein 3	YBX1;YBX3	sp|P67809|YBOX1_HUMAN Y-box-binding protein 1 OS=Homo sapiens OX=9606 GN=YBX1 PE=1 SV=3;tr|H0Y449|H0Y449_HUMAN Y-box-binding protein 1 (Fragment) OS=Homo sapiens OX=9606 GN=YBX1 PE=1 SV=1;sp|P16989|YBOX3_HUMAN Y-box-binding protein 3 OS=Homo sapiens OX=960	4	2	2	2	2	0	0	0	2	2	2	2	2	2	2	2	2	0	0	0	0	0	0	0	0	0	0	0	0	0	0	0	0	0	0	0	0	0	0	0	0	2
P67936;A0A2R8Y5V9;A0A2R8YE05;K7ENT6;K7EPB9;A0A5F9UN72;A0A2R8YGX3;A0A2R8YH90;A0A2R8YHD2;U3KQK2;A0A590UJB9;A0A590UK79;A0A2R8Y6A3;A0A2R8YEU4	P67936;A0A2R8Y5V9;A0A2R8YE05;K7ENT6;K7EPB9;A0A5F9UN72;A0A2R8YGX3;A0A2R8YH90;A0A2R8YHD2	7;6;5;5;4;4;4;4;4;3;2;2;2;2	4;3;2;2;2;2;3;1;1;1;2;2;0;1	3;2;1;1;1;1;2;0;0;0;2;2;0;0	Tropomyosin alpha-4 chain	TPM4	sp|P67936|TPM4_HUMAN Tropomyosin alpha-4 chain OS=Homo sapiens OX=9606 GN=TPM4 PE=1 SV=3;tr|A0A2R8Y5V9|A0A2R8Y5V9_HUMAN Tropomyosin alpha-4 chain OS=Homo sapiens OX=9606 GN=TPM4 PE=1 SV=1;tr|A0A2R8YE05|A0A2R8YE05_HUMAN Tropomyosin alpha-4 chain OS=Homo sap	14	7	4	3	4	0	0	0	0	2	4	5	3	4	1	0	0	3	0	4	3	3	3	3	3	3	2	0	0	0	0	0	0	0	0	0	0	0	0	0	0	4
P68104;Q5VTE0;A0A087WVQ9;A0A087WV01;Q05639;A0A2U3TZH3;A0A2R8Y488;A0A2R8Y660;Q5JR01;A6PW80;A0A2R8YDN5	P68104;Q5VTE0;A0A087WVQ9;A0A087WV01;Q05639;A0A2U3TZH3	20;19;17;13;11;11;6;5;4;3;2	20;19;17;13;11;11;6;5;4;3;2	20;19;17;13;11;11;6;5;4;3;2	Elongation factor 1-alpha 1;Putative elongation factor 1-alpha-like 3;Elongation factor 1-alpha;Elongation factor 1-alpha 2	EEF1A1;EEF1A1P5;EEF1A2	sp|P68104|EF1A1_HUMAN Elongation factor 1-alpha 1 OS=Homo sapiens OX=9606 GN=EEF1A1 PE=1 SV=1;sp|Q5VTE0|EF1A3_HUMAN Putative elongation factor 1-alpha-like 3 OS=Homo sapiens OX=9606 GN=EEF1A1P5 PE=5 SV=1;tr|A0A087WVQ9|A0A087WVQ9_HUMAN Elongation factor 1-a	11	20	20	20	17	12	7	10	16	14	15	14	15	15	18	16	15	7	6	11	9	4	7	8	8	10	8	2	1	2	1	7	2	1	0	0	0	1	0	3	1	17
P68371	P68371	21	5	1	Tubulin beta-4B chain	TUBB4B	sp|P68371|TBB4B_HUMAN Tubulin beta-4B chain OS=Homo sapiens OX=9606 GN=TUBB4B PE=1 SV=1	1	21	5	1	17	9	6	12	16	14	15	17	18	17	18	17	16	6	5	7	7	5	7	6	7	9	4	0	2	0	1	6	2	0	1	1	0	1	2	3	0	5
P68431	P68431	7	2	2	Histone H3.1	HIST1H3A	sp|P68431|H31_HUMAN Histone H3.1 OS=Homo sapiens OX=9606 GN=H3C1 PE=1 SV=2	1	7	2	2	6	6	3	3	5	6	6	6	6	5	6	6	6	4	4	6	5	4	3	3	4	5	3	1	1	0	1	0	1	1	1	0	0	1	0	1	0	2
P68871;A0A2R8Y7R2;F8W6P5;P02042;E9PEW8;E9PFT6	P68871;A0A2R8Y7R2;F8W6P5	9;7;6;3;3;3	8;6;5;2;2;2	8;6;5;2;2;2	Hemoglobin subunit beta;LVV-hemorphin-7;Spinorphin	HBB	sp|P68871|HBB_HUMAN Hemoglobin subunit beta OS=Homo sapiens OX=9606 GN=HBB PE=1 SV=2;tr|A0A2R8Y7R2|A0A2R8Y7R2_HUMAN Hemoglobin subunit beta OS=Homo sapiens OX=9606 GN=HBB PE=1 SV=1;tr|F8W6P5|F8W6P5_HUMAN Hemoglobin subunit beta (Fragment) OS=Homo sapiens O	6	9	8	8	5	3	4	4	6	5	3	5	4	5	4	3	2	0	0	0	1	0	1	0	0	0	0	0	1	1	0	1	1	0	0	1	0	0	0	1	1	4
P69891;A0A2R8Y7X9;P02100;A0A0J9YYA3;CON__P02070;CON__Q3SX09	P69891;A0A2R8Y7X9	15;15;2;2;2;1	2;2;0;0;0;0	2;2;0;0;0;0	Hemoglobin subunit gamma-1	HBG1	sp|P69891|HBG1_HUMAN Hemoglobin subunit gamma-1 OS=Homo sapiens OX=9606 GN=HBG1 PE=1 SV=2;tr|A0A2R8Y7X9|A0A2R8Y7X9_HUMAN GLOBIN domain-containing protein OS=Homo sapiens OX=9606 PE=3 SV=1	6	15	2	2	12	9	10	11	13	12	13	12	12	13	13	12	13	2	4	3	4	4	4	4	4	2	5	1	1	1	0	4	4	1	1	1	3	1	2	1	1	1
P69892;E9PBW4	P69892;E9PBW4	15;8	15;8	2;2	Hemoglobin subunit gamma-2	HBG2	sp|P69892|HBG2_HUMAN Hemoglobin subunit gamma-2 OS=Homo sapiens OX=9606 GN=HBG2 PE=1 SV=2;tr|E9PBW4|E9PBW4_HUMAN Hemoglobin subunit gamma-2 OS=Homo sapiens OX=9606 GN=HBG2 PE=1 SV=2	2	15	15	2	13	11	11	13	12	13	13	13	13	12	13	13	13	4	4	3	4	3	3	4	4	3	5	1	1	1	0	4	4	1	1	1	2	1	2	1	1	13
P69905;G3V1N2;A0A2R8Y7C0	P69905;G3V1N2;A0A2R8Y7C0	10;8;8	10;8;8	6;4;4	Hemoglobin subunit alpha	HBA1;HBA2	sp|P69905|HBA_HUMAN Hemoglobin subunit alpha OS=Homo sapiens OX=9606 GN=HBA1 PE=1 SV=2;tr|G3V1N2|G3V1N2_HUMAN HCG1745306, isoform CRA_a OS=Homo sapiens OX=9606 GN=HBA2 PE=1 SV=1;tr|A0A2R8Y7C0|A0A2R8Y7C0_HUMAN Hemoglobin subunit alpha (Fragment) OS=Homo sap	3	10	10	6	7	6	4	4	10	6	7	7	8	8	5	8	7	0	2	0	1	0	1	3	1	1	0	2	3	2	5	5	6	1	2	2	0	2	3	4	4	7
P78371;F5GWF6;F8VQ14	P78371;F5GWF6;F8VQ14	16;14;12	16;14;12	16;14;12	T-complex protein 1 subunit beta	CCT2	sp|P78371|TCPB_HUMAN T-complex protein 1 subunit beta OS=Homo sapiens OX=9606 GN=CCT2 PE=1 SV=4;tr|F5GWF6|F5GWF6_HUMAN CCT-beta OS=Homo sapiens OX=9606 GN=CCT2 PE=1 SV=2;tr|F8VQ14|F8VQ14_HUMAN CCT-beta OS=Homo sapiens OX=9606 GN=CCT2 PE=1 SV=1	3	16	16	16	5	1	2	1	6	2	10	4	7	4	12	7	7	0	1	1	1	1	1	0	1	1	0	0	1	1	0	0	0	0	0	0	0	1	0	0	1	5
P78527	P78527	19	19	19	DNA-dependent protein kinase catalytic subunit	PRKDC	sp|P78527|PRKDC_HUMAN DNA-dependent protein kinase catalytic subunit OS=Homo sapiens OX=9606 GN=PRKDC PE=1 SV=3	1	19	19	19	10	0	0	0	2	7	7	8	10	9	16	7	4	0	0	0	1	0	0	0	0	0	0	0	0	0	0	0	0	0	0	0	0	0	0	0	0	10
P80404;H3BNQ7;H3BRN4	P80404;H3BNQ7;H3BRN4	5;5;5	5;5;5	5;5;5	4-aminobutyrate aminotransferase, mitochondrial	ABAT	sp|P80404|GABT_HUMAN 4-aminobutyrate aminotransferase, mitochondrial OS=Homo sapiens OX=9606 GN=ABAT PE=1 SV=3;tr|H3BNQ7|H3BNQ7_HUMAN (S)-3-amino-2-methylpropionate transaminase OS=Homo sapiens OX=9606 GN=ABAT PE=1 SV=1;tr|H3BRN4|H3BRN4_HUMAN (S)-3-amino-2	3	5	5	5	1	0	0	1	3	1	1	3	1	1	3	3	3	0	0	0	0	0	0	0	0	0	0	0	0	0	0	0	0	0	0	0	0	0	0	0	0	1
P80748	P80748	5	5	4	Ig lambda chain V-III region LOI	P80748	sp|P80748|LV321_HUMAN Immunoglobulin lambda variable 3-21 OS=Homo sapiens OX=9606 GN=IGLV3-21 PE=1 SV=2	1	5	5	4	3	4	4	3	2	3	4	5	3	3	4	4	3	4	2	4	2	2	2	1	3	3	2	2	1	2	3	2	2	3	2	3	3	3	2	3	1	3
P83731;C9JXB8;C9JNW5	P83731;C9JXB8;C9JNW5	3;3;3	3;3;3	3;3;3	60S ribosomal protein L24	RPL24	sp|P83731|RL24_HUMAN 60S ribosomal protein L24 OS=Homo sapiens OX=9606 GN=RPL24 PE=1 SV=1;tr|C9JXB8|C9JXB8_HUMAN 60S ribosomal protein L24 OS=Homo sapiens OX=9606 GN=RPL24 PE=1 SV=1;tr|C9JNW5|C9JNW5_HUMAN 60S ribosomal protein L24 OS=Homo sapiens OX=9606 G	3	3	3	3	3	0	0	1	2	3	3	3	3	3	3	3	3	1	0	3	2	1	2	2	2	2	2	0	0	0	0	0	0	0	0	0	0	0	0	0	0	3
P84098;J3QR09;J3KTE4	P84098;J3QR09;J3KTE4	4;4;4	4;4;4	4;4;4	60S ribosomal protein L19;Ribosomal protein L19	RPL19	sp|P84098|RL19_HUMAN 60S ribosomal protein L19 OS=Homo sapiens OX=9606 GN=RPL19 PE=1 SV=1;tr|J3QR09|J3QR09_HUMAN Ribosomal protein L19 OS=Homo sapiens OX=9606 GN=RPL19 PE=1 SV=1;tr|J3KTE4|J3KTE4_HUMAN Ribosomal protein L19 OS=Homo sapiens OX=9606 GN=RPL19	3	4	4	4	2	0	1	2	2	2	2	2	2	2	2	2	2	1	0	2	1	0	1	1	1	2	1	0	0	0	0	0	0	0	0	0	0	0	0	0	0	2
P84243;K7EK07;K7EMV3;A0A590UJJ6;B4DEB1;K7ES00;Q16695;Q6NXT2;K7EP01;Q5TEC6	P84243;K7EK07;K7EMV3;A0A590UJJ6;B4DEB1;K7ES00;Q16695	7;7;5;5;5;5;4;3;3;3	2;2;0;0;0;0;0;0;0;0	2;2;0;0;0;0;0;0;0;0	Histone H3.3;Histone H3;Histone H3.1t	H3F3A;H3F3B;HIST3H3	sp|P84243|H33_HUMAN Histone H3.3 OS=Homo sapiens OX=9606 GN=H3-3A PE=1 SV=2;tr|K7EK07|K7EK07_HUMAN Histone H3 (Fragment) OS=Homo sapiens OX=9606 GN=H3-3B PE=1 SV=1;tr|K7EMV3|K7EMV3_HUMAN Histone H3 OS=Homo sapiens OX=9606 GN=H3-3B PE=1 SV=1;tr|A0A590UJJ6|A	10	7	2	2	6	6	3	3	5	6	6	6	6	5	6	6	6	4	4	5	4	4	2	2	3	5	3	1	1	0	0	0	1	2	1	0	0	1	0	1	0	2
Q00266;B1ANE6;P31153	Q00266;B1ANE6	4;2;1	4;2;1	4;2;1	S-adenosylmethionine synthase isoform type-1	MAT1A	sp|Q00266|METK1_HUMAN S-adenosylmethionine synthase isoform type-1 OS=Homo sapiens OX=9606 GN=MAT1A PE=1 SV=2;tr|B1ANE6|B1ANE6_HUMAN S-adenosylmethionine synthase isoform type-1 (Fragment) OS=Homo sapiens OX=9606 GN=MAT1A PE=1 SV=1	3	4	4	4	4	0	0	0	1	3	2	2	1	2	3	1	2	0	0	0	0	0	0	0	0	0	0	0	0	0	0	0	0	0	0	0	0	0	0	0	0	4
Q00610;A0A087WVQ6;J3KS13;P53675;A0A087WX41;K7EJJ5;J3KRF5;J3KSQ2;J3QL20;F5H5N6	Q00610;A0A087WVQ6	53;53;16;9;9;5;4;3;1;1	53;53;16;9;9;5;4;3;1;1	53;53;16;9;9;5;4;3;1;1	Clathrin heavy chain 1;Clathrin heavy chain	CLTC	sp|Q00610|CLH1_HUMAN Clathrin heavy chain 1 OS=Homo sapiens OX=9606 GN=CLTC PE=1 SV=5;tr|A0A087WVQ6|A0A087WVQ6_HUMAN Clathrin heavy chain OS=Homo sapiens OX=9606 GN=CLTC PE=1 SV=1	10	53	53	53	42	6	2	8	22	34	33	33	45	38	39	30	28	1	2	0	0	0	1	0	0	1	0	0	0	0	1	1	0	1	1	0	1	0	0	0	0	42
Q00839;A0A1W2PQL0;A0A1W2PP34;A0A1W2PPL4;A0A1W2PPH7;Q5RI18;A0A1W2PP35;A0A1X7SBS1;A0A1W2PPS1;A0A1W2PRZ7;A0A1W2PQ74;A0A1W2PQD4;A0A1W2PPE9	Q00839;A0A1W2PQL0;A0A1W2PP34;A0A1W2PPL4;A0A1W2PPH7;Q5RI18;A0A1W2PP35;A0A1X7SBS1;A0A1W2PPS1;A0A1W2PRZ7;A0A1W2PQ74;A0A1W2PQD4	9;9;9;9;9;9;9;9;9;8;8;7;1	9;9;9;9;9;9;9;9;9;8;8;7;1	9;9;9;9;9;9;9;9;9;8;8;7;1	Heterogeneous nuclear ribonucleoprotein U	HNRNPU	sp|Q00839|HNRPU_HUMAN Heterogeneous nuclear ribonucleoprotein U OS=Homo sapiens OX=9606 GN=HNRNPU PE=1 SV=6;tr|A0A1W2PQL0|A0A1W2PQL0_HUMAN Heterogeneous nuclear ribonucleoprotein U (Fragment) OS=Homo sapiens OX=9606 GN=HNRNPU PE=1 SV=1;tr|A0A1W2PP34|A0A1W2	13	9	9	9	8	0	0	3	6	6	7	6	9	8	9	7	7	1	0	1	2	1	0	0	1	1	0	0	0	0	0	0	0	0	0	0	1	0	0	0	1	8
Q01082;A0A087WUZ3;F8W6C1	Q01082;A0A087WUZ3	15;15;3	15;15;3	15;15;3	Spectrin beta chain, non-erythrocytic 1	SPTBN1	sp|Q01082|SPTB2_HUMAN Spectrin beta chain, non-erythrocytic 1 OS=Homo sapiens OX=9606 GN=SPTBN1 PE=1 SV=2;tr|A0A087WUZ3|A0A087WUZ3_HUMAN Spectrin beta chain OS=Homo sapiens OX=9606 GN=SPTBN1 PE=1 SV=1	3	15	15	15	10	0	0	0	1	5	7	8	9	11	10	4	3	1	0	1	1	0	0	0	0	0	0	1	0	0	0	0	0	1	1	1	0	0	0	0	0	10
Q01581;D6RIW1	Q01581	12;3	12;3	12;3	Hydroxymethylglutaryl-CoA synthase, cytoplasmic	HMGCS1	sp|Q01581|HMCS1_HUMAN Hydroxymethylglutaryl-CoA synthase, cytoplasmic OS=Homo sapiens OX=9606 GN=HMGCS1 PE=1 SV=2	2	12	12	12	5	0	0	3	4	7	8	7	8	8	9	7	8	1	1	2	1	0	1	1	1	1	0	0	0	0	0	0	0	0	0	0	0	0	0	0	0	5
Q02338;E9PCG9;C9K0G7;H7C2W1;C9JM78;C9JQ90;A0A0G2JRX6;C9JEB9	Q02338;E9PCG9;C9K0G7;H7C2W1;C9JM78;C9JQ90;A0A0G2JRX6	12;10;8;6;6;6;6;2	12;10;8;6;6;6;6;2	12;10;8;6;6;6;6;2	D-beta-hydroxybutyrate dehydrogenase, mitochondrial	BDH1	sp|Q02338|BDH_HUMAN D-beta-hydroxybutyrate dehydrogenase, mitochondrial OS=Homo sapiens OX=9606 GN=BDH1 PE=1 SV=3;tr|E9PCG9|E9PCG9_HUMAN D-beta-hydroxybutyrate dehydrogenase, mitochondrial OS=Homo sapiens OX=9606 GN=BDH1 PE=1 SV=1;tr|C9K0G7|C9K0G7_HUMAN D-	8	12	12	12	8	2	3	3	9	7	7	6	9	6	10	7	6	0	2	4	4	1	3	4	1	2	2	0	0	1	1	0	0	0	0	0	1	0	0	0	0	8
Q02543;M0R3D6;M0R1A7;M0R117;M0R0P7	Q02543;M0R3D6;M0R1A7;M0R117	5;5;5;5;1	5;5;5;5;1	5;5;5;5;1	60S ribosomal protein L18a	RPL18A	sp|Q02543|RL18A_HUMAN 60S ribosomal protein L18a OS=Homo sapiens OX=9606 GN=RPL18A PE=1 SV=2;tr|M0R3D6|M0R3D6_HUMAN 60S ribosomal protein L18a (Fragment) OS=Homo sapiens OX=9606 GN=RPL18A PE=1 SV=1;tr|M0R1A7|M0R1A7_HUMAN 60S ribosomal protein L18a OS=Homo	5	5	5	5	4	0	0	0	3	2	2	1	4	4	3	4	2	0	1	1	1	0	0	0	0	0	0	0	0	0	0	0	0	0	0	0	0	0	0	0	0	4
Q02878;F8VZ45;U3KQR5;F8VR69;F8VZA3;F8VWR1;F8VU16	Q02878	12;4;4;3;1;1;1	12;4;4;3;1;1;1	12;4;4;3;1;1;1	60S ribosomal protein L6	RPL6	sp|Q02878|RL6_HUMAN 60S ribosomal protein L6 OS=Homo sapiens OX=9606 GN=RPL6 PE=1 SV=3	7	12	12	12	10	2	2	7	8	9	10	10	11	10	11	9	9	2	3	5	4	3	4	2	4	4	2	0	0	0	0	0	0	0	0	0	0	0	0	0	0	10
Q02928;E7EVL8;Q5TCH4;V9GYC6;A0A0C4DFV7;A0A0C4DFN9;A0A087WUY4;V9GZ77	Q02928;E7EVL8;Q5TCH4;V9GYC6;A0A0C4DFV7;A0A0C4DFN9;A0A087WUY4	6;5;4;4;4;4;3;2	6;5;4;4;4;4;3;2	6;5;4;4;4;4;3;2	Cytochrome P450 4A11;Cytochrome P450 4A22	CYP4A11;CYP4A22	sp|Q02928|CP4AB_HUMAN Cytochrome P450 4A11 OS=Homo sapiens OX=9606 GN=CYP4A11 PE=1 SV=1;tr|E7EVL8|E7EVL8_HUMAN Cytochrome P450 4A11 OS=Homo sapiens OX=9606 GN=CYP4A11 PE=1 SV=2;sp|Q5TCH4|CP4AM_HUMAN Cytochrome P450 4A22 OS=Homo sapiens OX=9606 GN=CYP4A22 P	8	6	6	6	5	2	1	3	3	4	5	5	5	5	5	5	4	0	0	0	0	0	0	0	0	0	0	0	0	0	0	0	0	0	0	0	0	0	0	0	0	5
Q02978;I3L1P8	Q02978;I3L1P8	5;4	5;4	5;4	Mitochondrial 2-oxoglutarate/malate carrier protein	SLC25A11	sp|Q02978|M2OM_HUMAN Mitochondrial 2-oxoglutarate/malate carrier protein OS=Homo sapiens OX=9606 GN=SLC25A11 PE=1 SV=3;tr|I3L1P8|I3L1P8_HUMAN Mitochondrial 2-oxoglutarate/malate carrier protein (Fragment) OS=Homo sapiens OX=9606 GN=SLC25A11 PE=1 SV=1	2	5	5	5	4	1	0	1	1	1	1	3	4	2	4	3	4	1	1	1	1	1	1	1	1	1	1	0	0	0	0	0	0	0	0	0	0	0	0	0	0	4
Q03426;F5H8H2;A0A1B0GWC2;F5H092;F5H163;A0A0B4J236;F5H368;A0A1W2PS16;A0A1B0GWF3;F5GXC0	Q03426;F5H8H2;A0A1B0GWC2	5;5;4;2;1;1;1;1;1;1	5;5;4;2;1;1;1;1;1;1	5;5;4;2;1;1;1;1;1;1	Mevalonate kinase	MVK	sp|Q03426|KIME_HUMAN Mevalonate kinase OS=Homo sapiens OX=9606 GN=MVK PE=1 SV=1;tr|F5H8H2|F5H8H2_HUMAN Mevalonate kinase OS=Homo sapiens OX=9606 GN=MVK PE=1 SV=1;tr|A0A1B0GWC2|A0A1B0GWC2_HUMAN Mevalonate kinase (Fragment) OS=Homo sapiens OX=9606 GN=MVK PE=	10	5	5	5	3	0	0	0	1	2	2	2	5	3	5	3	3	0	0	0	0	0	0	0	0	0	0	0	0	0	0	0	0	0	0	0	0	0	0	0	0	3
Q04828;P52895;A6NHU4;H0Y804;B4DK69;P42330;S4R3Z2;A0A0A0MSS8;P17516;S4R3D5;S4R3P0	Q04828;P52895;A6NHU4;H0Y804;B4DK69	12;7;7;7;6;5;5;5;3;3;3	12;7;7;7;6;5;5;5;3;3;3	12;7;7;7;6;5;5;5;3;3;3	Aldo-keto reductase family 1 member C1;Aldo-keto reductase family 1 member C2	AKR1C1;AKR1C2	sp|Q04828|AK1C1_HUMAN Aldo-keto reductase family 1 member C1 OS=Homo sapiens OX=9606 GN=AKR1C1 PE=1 SV=1;sp|P52895|AK1C2_HUMAN Aldo-keto reductase family 1 member C2 OS=Homo sapiens OX=9606 GN=AKR1C2 PE=1 SV=3;tr|A6NHU4|A6NHU4_HUMAN Aldo-keto reductase fam	11	12	12	12	7	7	2	6	9	7	8	8	8	9	11	10	11	0	0	0	1	0	1	0	0	0	0	0	0	0	0	0	0	0	0	0	0	0	0	0	0	7
Q06210;A0A6I8PRN4;A0A6I8PTT9	Q06210;A0A6I8PRN4;A0A6I8PTT9	5;5;4	5;5;4	5;5;4	Glutamine--fructose-6-phosphate aminotransferase [isomerizing] 1	GFPT1	sp|Q06210|GFPT1_HUMAN Glutamine--fructose-6-phosphate aminotransferase [isomerizing] 1 OS=Homo sapiens OX=9606 GN=GFPT1 PE=1 SV=3;tr|A0A6I8PRN4|A0A6I8PRN4_HUMAN Glutamine--fructose-6-phosphate transaminase (isomerizing) OS=Homo sapiens OX=9606 GN=GFPT1 PE=	3	5	5	5	1	0	0	0	1	0	2	2	2	1	3	1	2	0	0	0	0	0	0	0	0	0	0	0	0	0	0	0	0	0	0	0	0	0	0	0	0	1
Q06520	Q06520	6	6	6	Bile salt sulfotransferase	SULT2A1	sp|Q06520|ST2A1_HUMAN Bile salt sulfotransferase OS=Homo sapiens OX=9606 GN=SULT2A1 PE=1 SV=3	1	6	6	6	6	3	0	2	2	5	5	4	5	4	5	5	5	1	0	0	2	0	2	2	1	1	1	0	0	0	0	0	0	1	0	0	0	0	0	0	1	6
Q07020;G3V203;J3QQ67;H0YHA7;F8VUA6;F8VYV2;A0A075B7A0;F8VXR6	Q07020;G3V203;J3QQ67;H0YHA7;F8VUA6;F8VYV2;A0A075B7A0	6;6;6;5;4;4;4;1	6;6;6;5;4;4;4;1	6;6;6;5;4;4;4;1	60S ribosomal protein L18	RPL18	sp|Q07020|RL18_HUMAN 60S ribosomal protein L18 OS=Homo sapiens OX=9606 GN=RPL18 PE=1 SV=2;tr|G3V203|G3V203_HUMAN 60S ribosomal protein L18 OS=Homo sapiens OX=9606 GN=RPL18 PE=1 SV=1;tr|J3QQ67|J3QQ67_HUMAN 60S ribosomal protein L18 (Fragment) OS=Homo sapien	8	6	6	6	5	3	1	3	3	5	5	5	5	6	5	5	5	2	2	4	2	2	2	4	3	3	1	0	0	0	0	0	0	0	0	0	0	0	0	0	0	5
Q08211	Q08211	18	18	18	ATP-dependent RNA helicase A	DHX9	sp|Q08211|DHX9_HUMAN ATP-dependent RNA helicase A OS=Homo sapiens OX=9606 GN=DHX9 PE=1 SV=4	1	18	18	18	13	2	0	2	5	10	6	5	12	7	13	11	9	1	0	2	0	0	0	0	0	0	0	0	0	0	0	0	0	0	0	0	0	0	0	0	0	13
Q08257;A6NP24;C9JH92	Q08257;A6NP24;C9JH92	10;9;7	10;9;7	10;9;7	Quinone oxidoreductase	CRYZ	sp|Q08257|QOR_HUMAN Quinone oxidoreductase OS=Homo sapiens OX=9606 GN=CRYZ PE=1 SV=1;tr|A6NP24|A6NP24_HUMAN Quinone oxidoreductase (Fragment) OS=Homo sapiens OX=9606 GN=CRYZ PE=1 SV=1;tr|C9JH92|C9JH92_HUMAN Quinone oxidoreductase (Fragment) OS=Homo sapiens	3	10	10	10	5	3	1	5	6	3	7	7	7	5	9	8	10	0	0	0	0	0	0	0	0	0	0	0	0	0	0	0	0	0	0	0	0	0	1	0	0	5
Q08426;C9JJE0	Q08426	24;2	24;2	24;2	Peroxisomal bifunctional enzyme;Enoyl-CoA hydratase/3,2-trans-enoyl-CoA isomerase;3-hydroxyacyl-CoA dehydrogenase	EHHADH	sp|Q08426|ECHP_HUMAN Peroxisomal bifunctional enzyme OS=Homo sapiens OX=9606 GN=EHHADH PE=1 SV=3	2	24	24	24	15	4	4	5	11	13	15	16	22	14	21	18	12	0	1	4	0	0	0	1	1	1	0	0	0	0	0	1	0	0	0	0	0	0	1	0	0	15
Q12931;I3L0K7;I3L253;I3L239	Q12931;I3L0K7	10;7;1;1	10;7;1;1	10;7;1;1	Heat shock protein 75 kDa, mitochondrial	TRAP1	sp|Q12931|TRAP1_HUMAN Heat shock protein 75 kDa, mitochondrial OS=Homo sapiens OX=9606 GN=TRAP1 PE=1 SV=3;tr|I3L0K7|I3L0K7_HUMAN Heat shock protein 75 kDa, mitochondrial OS=Homo sapiens OX=9606 GN=TRAP1 PE=1 SV=1	4	10	10	10	7	1	0	0	3	5	7	6	8	5	6	5	4	0	0	1	1	0	1	0	1	0	0	0	0	0	0	0	0	0	0	0	0	0	0	0	0	7
Q13057;K7EQ60	Q13057;K7EQ60	4;2	4;2	4;2	Bifunctional coenzyme A synthase;Phosphopantetheine adenylyltransferase;Dephospho-CoA kinase	COASY	sp|Q13057|COASY_HUMAN Bifunctional coenzyme A synthase OS=Homo sapiens OX=9606 GN=COASY PE=1 SV=4;tr|K7EQ60|K7EQ60_HUMAN Bifunctional coenzyme A synthase (Fragment) OS=Homo sapiens OX=9606 GN=COASY PE=1 SV=8	2	4	4	4	2	0	0	0	1	1	0	2	2	2	4	2	1	0	0	0	0	0	0	0	0	0	0	0	0	0	0	0	0	0	0	0	0	0	0	0	0	2
Q13200	Q13200	3	3	3	26S proteasome non-ATPase regulatory subunit 2	PSMD2	sp|Q13200|PSMD2_HUMAN 26S proteasome non-ATPase regulatory subunit 2 OS=Homo sapiens OX=9606 GN=PSMD2 PE=1 SV=3	1	3	3	3	1	0	0	1	0	0	1	1	2	1	3	2	2	0	0	0	0	0	0	0	0	0	0	0	0	0	0	0	0	0	0	0	0	0	0	0	0	1
Q13347;Q5TFK1	Q13347	5;2	5;2	5;2	Eukaryotic translation initiation factor 3 subunit I	EIF3I	sp|Q13347|EIF3I_HUMAN Eukaryotic translation initiation factor 3 subunit I OS=Homo sapiens OX=9606 GN=EIF3I PE=1 SV=1	2	5	5	5	4	0	0	0	2	2	1	1	1	2	3	2	1	0	0	0	0	0	0	0	0	1	0	0	0	0	0	0	0	0	0	0	0	0	1	0	0	4
Q13492;E9PJT1;E9PK13	Q13492;E9PJT1;E9PK13	2;1;1	2;1;1	2;1;1	Phosphatidylinositol-binding clathrin assembly protein	PICALM	sp|Q13492|PICAL_HUMAN Phosphatidylinositol-binding clathrin assembly protein OS=Homo sapiens OX=9606 GN=PICALM PE=1 SV=2;tr|E9PJT1|E9PJT1_HUMAN Phosphatidylinositol-binding clathrin assembly protein OS=Homo sapiens OX=9606 GN=PICALM PE=1 SV=1;tr|E9PK13|E9P	3	2	2	2	2	0	0	0	1	1	0	0	1	2	2	2	0	0	0	1	0	0	0	1	0	1	1	1	0	0	0	0	0	0	0	0	0	0	0	0	0	2
Q13547;Q92769;Q5TEE2;E5RK19;E5RFI6;E5RJ04;E5RGV4;E5RHE7;E5RH52;E5RG37;E5RFP9;H3BM24	Q13547;Q92769;Q5TEE2;E5RK19;E5RFI6;E5RJ04;E5RGV4;E5RHE7;E5RH52;E5RG37;E5RFP9;H3BM24	2;2;2;1;1;1;1;1;1;1;1;1	2;2;2;1;1;1;1;1;1;1;1;1	2;2;2;1;1;1;1;1;1;1;1;1	Histone deacetylase 1;Histone deacetylase 2	HDAC1;HDAC2	sp|Q13547|HDAC1_HUMAN Histone deacetylase 1 OS=Homo sapiens OX=9606 GN=HDAC1 PE=1 SV=1;sp|Q92769|HDAC2_HUMAN Histone deacetylase 2 OS=Homo sapiens OX=9606 GN=HDAC2 PE=1 SV=2;tr|Q5TEE2|Q5TEE2_HUMAN Histone deacetylase (Fragment) OS=Homo sapiens OX=9606 GN=H	12	2	2	2	1	0	0	0	0	1	1	2	2	1	2	2	1	0	0	0	0	0	0	0	0	0	0	0	0	0	0	0	0	0	0	0	0	0	0	0	0	1
Q13557;E9PF82;E9PBG7;D6R938;H0Y9J2;Q13554;H0Y9C2;A0A2Q3DQE3;H7BZC6;H7BXS4;Q13555;Q8WU40;A0A5F9ZH21;A0A5F9ZH50;D6RFJ0;A0A5F9ZHR5;E9PBE8;E7EQE4;A0A5F9ZHM9;H0Y6G2;A0A5F9ZH90;E7ETC9;A0A5F9ZHY2;Q9UQM7;A0A5K1VW76	Q13557;E9PF82;E9PBG7;D6R938;H0Y9J2	7;7;7;7;5;3;3;2;2;2;2;2;1;1;1;1;1;1;1;1;1;1;1;1;1	7;7;7;7;5;3;3;2;2;2;2;2;1;1;1;1;1;1;1;1;1;1;1;1;1	5;5;5;5;5;1;2;0;1;0;0;0;1;1;1;1;0;0;1;0;1;0;1;1;1	Calcium/calmodulin-dependent protein kinase type II subunit delta	CAMK2D	sp|Q13557|KCC2D_HUMAN Calcium/calmodulin-dependent protein kinase type II subunit delta OS=Homo sapiens OX=9606 GN=CAMK2D PE=1 SV=3;tr|E9PF82|E9PF82_HUMAN Calcium/calmodulin-dependent protein kinase OS=Homo sapiens OX=9606 GN=CAMK2D PE=1 SV=1;tr|E9PBG7|E9P	25	7	7	5	5	0	0	0	3	5	5	6	6	5	3	4	3	1	1	2	1	0	2	1	1	1	0	0	0	0	0	0	0	0	0	0	0	0	0	0	0	5
Q13576;F5H7S7;E7EWC2;D6R939;E9PDT6;D6RDK8	Q13576;F5H7S7;E7EWC2	38;38;35;16;12;2	38;38;35;16;12;2	38;38;35;16;12;2	Ras GTPase-activating-like protein IQGAP2	IQGAP2	sp|Q13576|IQGA2_HUMAN Ras GTPase-activating-like protein IQGAP2 OS=Homo sapiens OX=9606 GN=IQGAP2 PE=1 SV=4;tr|F5H7S7|F5H7S7_HUMAN Ras GTPase-activating-like protein IQGAP2 OS=Homo sapiens OX=9606 GN=IQGAP2 PE=1 SV=2;tr|E7EWC2|E7EWC2_HUMAN Ras GTPase-activ	6	38	38	38	23	2	1	4	20	17	20	19	25	19	31	21	21	7	2	7	9	3	9	4	5	9	0	0	1	0	0	0	0	0	0	0	0	0	0	1	0	23
Q13813;A0A0D9SF54;A0A0D9SGF6	Q13813;A0A0D9SF54;A0A0D9SGF6	16;16;16	16;16;16	16;16;16	Spectrin alpha chain, non-erythrocytic 1	SPTAN1	sp|Q13813|SPTN1_HUMAN Spectrin alpha chain, non-erythrocytic 1 OS=Homo sapiens OX=9606 GN=SPTAN1 PE=1 SV=3;tr|A0A0D9SF54|A0A0D9SF54_HUMAN Spectrin alpha chain, non-erythrocytic 1 OS=Homo sapiens OX=9606 GN=SPTAN1 PE=1 SV=1;tr|A0A0D9SGF6|A0A0D9SGF6_HUMAN Sp	3	16	16	16	6	0	0	0	2	5	5	8	10	5	5	5	4	1	1	1	1	0	0	0	0	1	0	0	0	0	0	0	0	0	0	0	0	0	0	1	0	6
Q13838;Q5STU3;A0A0G2JJZ9;A0A140T9X3;A0A140T9X9;F6WLT2;A0A140TA18;F6UJC5;H0Y400;H0YCC6;A0A140T996;F6R6M7;A0A0G2JJL7;F6QYI9;F6S4E6;A0A0A0MT12;F6TRA5;K7EN69;A0A0G2JHN7;A0A140T9N3;K7EL56;K7EIL8;K7EQN7;F6U6E2;F6S2B7;A0A140T973;K7EPJ3;K7ENP6;A0A140T9L4;A0A140T9K1;F6SXL5;A0A140T9K2	Q13838;Q5STU3;A0A0G2JJZ9;A0A140T9X3;A0A140T9X9;F6WLT2;A0A140TA18;F6UJC5;H0Y400	7;6;6;5;4;4;4;4;4;3;3;2;2;2;2;2;2;1;1;1;1;1;1;1;1;1;1;1;1;1;1;1	7;6;6;5;4;4;4;4;4;3;3;2;2;2;2;2;2;1;1;1;1;1;1;1;1;1;1;1;1;1;1;1	4;4;4;4;3;2;3;3;2;2;2;1;1;1;1;1;1;0;0;1;0;0;0;0;0;1;0;0;1;1;0;1	Spliceosome RNA helicase DDX39B	DDX39B	sp|Q13838|DX39B_HUMAN Spliceosome RNA helicase DDX39B OS=Homo sapiens OX=9606 GN=DDX39B PE=1 SV=1;tr|Q5STU3|Q5STU3_HUMAN RNA helicase OS=Homo sapiens OX=9606 GN=DDX39B PE=1 SV=2;tr|A0A0G2JJZ9|A0A0G2JJZ9_HUMAN Spliceosome RNA helicase DDX39B (Fragment) OS=H	32	7	7	4	2	0	0	1	4	2	3	4	4	1	6	2	2	0	0	0	0	1	1	0	1	1	0	0	0	0	0	0	0	0	0	0	0	0	0	0	0	2
Q14117	Q14117	2	2	2	Dihydropyrimidinase	DPYS	sp|Q14117|DPYS_HUMAN Dihydropyrimidinase OS=Homo sapiens OX=9606 GN=DPYS PE=1 SV=1	1	2	2	2	1	0	0	1	0	1	2	1	2	1	2	1	2	0	0	0	0	0	0	0	0	0	0	0	0	0	0	0	0	0	0	0	0	0	0	0	0	1
Q14152	Q14152	11	11	11	Eukaryotic translation initiation factor 3 subunit A	EIF3A	sp|Q14152|EIF3A_HUMAN Eukaryotic translation initiation factor 3 subunit A OS=Homo sapiens OX=9606 GN=EIF3A PE=1 SV=1	1	11	11	11	6	0	0	1	2	4	6	6	7	5	9	7	6	0	0	0	0	0	0	0	0	0	0	0	0	0	1	0	0	0	1	0	0	0	0	1	0	6
Q14204;A0A2R8Y706;A0A2R8Y6H2;A0A2R8Y5T0;A0A2R8YFZ7;A0A2R8Y542;H0YJ21;A0A2R8Y6I5	Q14204	15;6;5;5;5;2;1;1	15;6;5;5;5;2;1;1	15;6;5;5;5;2;1;1	Cytoplasmic dynein 1 heavy chain 1	DYNC1H1	sp|Q14204|DYHC1_HUMAN Cytoplasmic dynein 1 heavy chain 1 OS=Homo sapiens OX=9606 GN=DYNC1H1 PE=1 SV=5	8	15	15	15	10	0	0	0	1	3	1	5	7	4	8	6	2	0	0	0	0	1	0	0	1	0	0	0	0	0	1	0	0	0	0	0	0	0	0	0	0	10
Q14240;E7EQG2;J3KT04;E7EMV8;J3KSN7;C9JUF0;E9PBH4;F8WE11	Q14240;E7EQG2	8;7;2;2;2;1;1;1	4;3;0;0;0;0;0;0	4;3;0;0;0;0;0;0	Eukaryotic initiation factor 4A-II;Eukaryotic initiation factor 4A-II, N-terminally processed	EIF4A2	sp|Q14240|IF4A2_HUMAN Eukaryotic initiation factor 4A-II OS=Homo sapiens OX=9606 GN=EIF4A2 PE=1 SV=2;tr|E7EQG2|E7EQG2_HUMAN RNA helicase OS=Homo sapiens OX=9606 GN=EIF4A2 PE=1 SV=1	8	8	4	4	4	2	0	2	5	4	3	2	6	4	7	5	4	0	0	0	0	0	0	0	0	0	1	0	0	0	0	0	0	0	0	0	0	0	0	0	0	0
Q14554;H7C4F9	Q14554	5;2	5;2	5;2	Protein disulfide-isomerase A5	PDIA5	sp|Q14554|PDIA5_HUMAN Protein disulfide-isomerase A5 OS=Homo sapiens OX=9606 GN=PDIA5 PE=1 SV=1	2	5	5	5	1	1	0	1	3	0	2	2	3	2	4	4	3	0	1	0	0	0	0	0	0	0	0	0	0	0	0	0	0	0	0	0	0	0	0	0	0	1
Q14697;F5H6X6;E9PKU7	Q14697;F5H6X6;E9PKU7	2;1;1	2;1;1	2;1;1	Neutral alpha-glucosidase AB	GANAB	sp|Q14697|GANAB_HUMAN Neutral alpha-glucosidase AB OS=Homo sapiens OX=9606 GN=GANAB PE=1 SV=3;tr|F5H6X6|F5H6X6_HUMAN Neutral alpha-glucosidase AB OS=Homo sapiens OX=9606 GN=GANAB PE=1 SV=1;tr|E9PKU7|E9PKU7_HUMAN Neutral alpha-glucosidase AB OS=Homo sapiens	3	2	2	2	1	0	0	0	2	0	1	1	1	2	2	2	2	0	0	0	0	0	0	0	0	0	0	0	0	0	0	0	0	0	0	0	0	0	0	0	0	1
Q14914;F2Z3J9;Q5JVP2;F6XGT7	Q14914;F2Z3J9;Q5JVP2	4;3;2;1	4;3;2;1	4;3;2;1	Prostaglandin reductase 1	PTGR1	sp|Q14914|PTGR1_HUMAN Prostaglandin reductase 1 OS=Homo sapiens OX=9606 GN=PTGR1 PE=1 SV=2;tr|F2Z3J9|F2Z3J9_HUMAN 15-oxoprostaglandin 13-reductase OS=Homo sapiens OX=9606 GN=PTGR1 PE=1 SV=3;tr|Q5JVP2|Q5JVP2_HUMAN 15-oxoprostaglandin 13-reductase (Fragment)	4	4	4	4	3	0	0	0	2	2	2	1	2	1	2	2	2	1	0	0	0	0	0	0	0	0	0	0	0	0	0	0	0	0	0	0	0	0	0	0	0	3
Q15084	Q15084	9	9	9	Protein disulfide-isomerase A6	PDIA6	sp|Q15084|PDIA6_HUMAN Protein disulfide-isomerase A6 OS=Homo sapiens OX=9606 GN=PDIA6 PE=1 SV=1	1	9	9	9	5	1	0	3	5	5	5	4	6	3	5	5	4	0	0	1	0	0	1	0	0	0	0	0	0	0	0	0	0	0	0	0	0	0	0	0	0	5
Q15185;A0A087WYT3;B4DDC6	Q15185;A0A087WYT3	3;3;1	3;3;1	3;3;1	Prostaglandin E synthase 3	PTGES3	sp|Q15185|TEBP_HUMAN Prostaglandin E synthase 3 OS=Homo sapiens OX=9606 GN=PTGES3 PE=1 SV=1;tr|A0A087WYT3|A0A087WYT3_HUMAN Prostaglandin E synthase 3 OS=Homo sapiens OX=9606 GN=PTGES3 PE=1 SV=1	3	3	3	3	2	0	0	0	3	1	3	2	2	1	3	3	2	0	0	0	0	0	0	0	0	0	0	0	0	0	0	0	0	0	0	0	0	0	0	0	0	2
Q15233;C9IZL7;H7C367;C9JYS8	Q15233;C9IZL7;H7C367;C9JYS8	4;3;2;2	4;3;2;2	4;3;2;2	Non-POU domain-containing octamer-binding protein	NONO	sp|Q15233|NONO_HUMAN Non-POU domain-containing octamer-binding protein OS=Homo sapiens OX=9606 GN=NONO PE=1 SV=4;tr|C9IZL7|C9IZL7_HUMAN Non-POU domain-containing octamer-binding protein (Fragment) OS=Homo sapiens OX=9606 GN=NONO PE=1 SV=1;tr|H7C367|H7C367_	4	4	4	4	3	1	0	1	3	2	3	3	2	3	2	2	2	1	1	2	1	1	1	1	1	1	0	1	0	0	0	0	0	0	0	0	0	0	0	0	0	3
Q15365	Q15365	5	5	4	Poly(rC)-binding protein 1	PCBP1	sp|Q15365|PCBP1_HUMAN Poly(rC)-binding protein 1 OS=Homo sapiens OX=9606 GN=PCBP1 PE=1 SV=2	1	5	5	4	3	1	1	1	5	2	4	3	2	3	3	3	2	0	0	1	0	0	0	0	0	0	0	0	0	0	0	0	0	0	0	0	0	0	0	0	0	3
Q15366;H3BRU6;F8VZX2;F8VXH9;F8W0G4;F8W1G6;P57721;J3QT27;E9PFP8;F8VTZ0;H3BND9;H3BSS4;F8VRH0	Q15366;H3BRU6;F8VZX2;F8VXH9;F8W0G4;F8W1G6	5;5;5;4;3;3;2;2;2;1;1;1;1	4;4;4;3;2;2;1;1;1;0;1;1;1	4;4;4;3;2;2;1;1;1;0;1;1;1	Poly(rC)-binding protein 2	PCBP2	sp|Q15366|PCBP2_HUMAN Poly(rC)-binding protein 2 OS=Homo sapiens OX=9606 GN=PCBP2 PE=1 SV=1;tr|H3BRU6|H3BRU6_HUMAN Poly(rC)-binding protein 2 (Fragment) OS=Homo sapiens OX=9606 GN=PCBP2 PE=1 SV=1;tr|F8VZX2|F8VZX2_HUMAN Poly(rC)-binding protein 2 OS=Homo sa	13	5	4	4	2	1	1	1	4	1	3	3	4	2	4	2	4	0	0	0	0	0	0	0	0	0	0	0	0	0	0	0	0	0	0	0	0	0	0	0	0	1
Q15392;A0A0A0MTI1;A0A3B3IRV7;A0A3B3ISR5;A0A3B3ITT9;A0A3B3IT58	Q15392;A0A0A0MTI1	11;10;2;2;2;1	11;10;2;2;2;1	11;10;2;2;2;1	Delta(24)-sterol reductase	DHCR24	sp|Q15392|DHC24_HUMAN Delta(24)-sterol reductase OS=Homo sapiens OX=9606 GN=DHCR24 PE=1 SV=2;tr|A0A0A0MTI1|A0A0A0MTI1_HUMAN Delta(24)-sterol reductase OS=Homo sapiens OX=9606 GN=DHCR24 PE=1 SV=1	6	11	11	11	9	2	0	2	4	6	6	6	9	7	10	7	4	0	0	0	1	0	1	0	1	1	0	0	0	0	0	0	0	0	0	0	0	1	0	1	1	9
Q15404	Q15404	4	4	4	Ras suppressor protein 1	RSU1	sp|Q15404|RSU1_HUMAN Ras suppressor protein 1 OS=Homo sapiens OX=9606 GN=RSU1 PE=1 SV=3	1	4	4	4	3	0	0	0	1	3	2	0	3	3	3	3	1	0	0	0	0	0	0	0	0	0	0	0	0	0	0	0	0	0	0	0	0	0	0	0	0	3
Q15436;F5H365;G3V4V1;G3V1W4;G3V3G5;G3V2R6;G3V5X8;G3V4Q2;Q15437;Q5QPE2;A0A2R8YFH5	Q15436;F5H365	7;7;3;3;3;3;2;2;1;1;1	7;7;3;3;3;3;2;2;1;1;1	7;7;3;3;3;3;2;2;1;1;1	Protein transport protein Sec23A	SEC23A	sp|Q15436|SC23A_HUMAN Protein transport protein Sec23A OS=Homo sapiens OX=9606 GN=SEC23A PE=1 SV=2;tr|F5H365|F5H365_HUMAN Protein transport protein SEC23 OS=Homo sapiens OX=9606 GN=SEC23A PE=1 SV=1	11	7	7	7	5	1	3	1	2	3	3	1	3	2	6	4	3	0	0	1	1	0	0	1	0	2	0	0	0	0	0	0	0	0	0	0	0	0	0	0	0	5
Q16822;H0YML5;H0YM31;H0YMU6;H0YNG4;H0YMA5	Q16822;H0YML5;H0YM31	16;13;11;3;3;3	16;13;11;3;3;3	16;13;11;3;3;3	Phosphoenolpyruvate carboxykinase [GTP], mitochondrial	PCK2	sp|Q16822|PCKGM_HUMAN Phosphoenolpyruvate carboxykinase [GTP], mitochondrial OS=Homo sapiens OX=9606 GN=PCK2 PE=1 SV=4;tr|H0YML5|H0YML5_HUMAN Phosphoenolpyruvate carboxykinase (GTP) OS=Homo sapiens OX=9606 GN=PCK2 PE=1 SV=1;tr|H0YM31|H0YM31_HUMAN Phosphoen	6	16	16	16	10	2	0	2	8	8	9	10	11	8	11	9	8	0	0	1	0	0	0	0	0	0	0	0	0	0	0	1	0	0	0	0	0	1	0	1	0	10
Q16850;A0A0C4DFL7;H7C0D0;C9IYR8;A0A3B3ITR4	Q16850;A0A0C4DFL7	9;9;4;1;1	9;9;4;1;1	9;9;4;1;1	Lanosterol 14-alpha demethylase	CYP51A1	sp|Q16850|CP51A_HUMAN Lanosterol 14-alpha demethylase OS=Homo sapiens OX=9606 GN=CYP51A1 PE=1 SV=3;tr|A0A0C4DFL7|A0A0C4DFL7_HUMAN Lanosterol 14-alpha demethylase OS=Homo sapiens OX=9606 GN=CYP51A1 PE=1 SV=1	5	9	9	9	4	4	1	4	4	2	4	6	6	5	7	8	7	1	1	0	0	0	0	0	0	0	0	0	0	0	1	0	0	0	0	0	0	0	0	0	0	4
Q16851;A0A087WYS1;E7EUC7;C9JWG0;C9JVG3;C9JQU9;C9JNZ1;C9JUW1;C9JTZ5;F2Z3H1	Q16851;A0A087WYS1;E7EUC7	10;10;10;4;4;4;4;3;2;1	10;10;10;4;4;4;4;3;2;1	10;10;10;4;4;4;4;3;2;1	UTP--glucose-1-phosphate uridylyltransferase	UGP2	sp|Q16851|UGPA_HUMAN UTP--glucose-1-phosphate uridylyltransferase OS=Homo sapiens OX=9606 GN=UGP2 PE=1 SV=5;tr|A0A087WYS1|A0A087WYS1_HUMAN UTP--glucose-1-phosphate uridylyltransferase OS=Homo sapiens OX=9606 GN=UGP2 PE=1 SV=1;tr|E7EUC7|E7EUC7_HUMAN UTP--gl	10	10	10	10	5	3	1	3	4	4	5	3	6	4	8	8	7	0	0	0	0	0	0	0	0	0	0	0	1	0	1	0	1	0	0	0	0	0	0	0	0	5
Q16891;H7C463;C9J406;B9A067	Q16891;H7C463;C9J406;B9A067	3;3;3;3	3;3;3;3	3;3;3;3	MICOS complex subunit MIC60	IMMT	sp|Q16891|MIC60_HUMAN MICOS complex subunit MIC60 OS=Homo sapiens OX=9606 GN=IMMT PE=1 SV=1;tr|H7C463|H7C463_HUMAN MICOS complex subunit MIC60 (Fragment) OS=Homo sapiens OX=9606 GN=IMMT PE=1 SV=1;tr|C9J406|C9J406_HUMAN MICOS complex subunit MIC60 OS=Homo s	4	3	3	3	1	0	0	0	1	0	3	2	2	1	2	1	1	0	0	1	0	0	0	0	0	0	1	0	0	0	0	0	0	0	0	0	0	0	0	0	0	1
Q2TB90	Q2TB90	3	3	3	Putative hexokinase HKDC1	HKDC1	sp|Q2TB90|HKDC1_HUMAN Hexokinase HKDC1 OS=Homo sapiens OX=9606 GN=HKDC1 PE=1 SV=3	1	3	3	3	3	0	0	0	0	0	0	1	2	0	3	1	1	0	1	0	0	0	0	0	0	0	0	0	0	0	0	0	0	0	0	0	0	0	0	0	0	3
Q3LXA3;H0YCY6;E9PJG8;I3L252	Q3LXA3;H0YCY6;E9PJG8	5;5;3;2	5;5;3;2	5;5;3;2	Bifunctional ATP-dependent dihydroxyacetone kinase/FAD-AMP lyase (cyclizing);ATP-dependent dihydroxyacetone kinase;FAD-AMP lyase (cyclizing)	DAK;TKFC	sp|Q3LXA3|TKFC_HUMAN Triokinase/FMN cyclase OS=Homo sapiens OX=9606 GN=TKFC PE=1 SV=2;tr|H0YCY6|H0YCY6_HUMAN ATP-dependent dihydroxyacetone kinase (Fragment) OS=Homo sapiens OX=9606 GN=TKFC PE=1 SV=1;tr|E9PJG8|E9PJG8_HUMAN Triokinase/FMN cyclase (Fragment)	4	5	5	5	3	0	0	0	4	2	2	2	3	1	4	3	3	0	0	0	0	0	0	0	0	0	0	0	0	0	0	0	0	0	0	0	0	0	0	0	0	3
Q53FZ2;H3BSM0;H3BUF2;H3BVD5;H3BV29	Q53FZ2;H3BSM0	3;3;1;1;1	3;3;1;1;1	3;3;1;1;1	Acyl-coenzyme A synthetase ACSM3, mitochondrial	ACSM3	sp|Q53FZ2|ACSM3_HUMAN Acyl-coenzyme A synthetase ACSM3, mitochondrial OS=Homo sapiens OX=9606 GN=ACSM3 PE=1 SV=2;tr|H3BSM0|H3BSM0_HUMAN Acyl-coenzyme A synthetase ACSM3, mitochondrial (Fragment) OS=Homo sapiens OX=9606 GN=ACSM3 PE=1 SV=1	5	3	3	3	3	0	0	0	1	0	0	1	2	0	0	0	0	0	0	0	0	0	1	0	0	0	0	0	0	0	0	0	0	0	0	0	0	0	0	0	0	3
Q53GQ0;A0A1B0GVY6;A0A1B0GV93;E9PI21	Q53GQ0;A0A1B0GVY6;A0A1B0GV93	5;4;4;2	5;4;4;2	5;4;4;2	Very-long-chain 3-oxoacyl-CoA reductase	HSD17B12	sp|Q53GQ0|DHB12_HUMAN Very-long-chain 3-oxoacyl-CoA reductase OS=Homo sapiens OX=9606 GN=HSD17B12 PE=1 SV=2;tr|A0A1B0GVY6|A0A1B0GVY6_HUMAN Very-long-chain 3-oxoacyl-CoA reductase (Fragment) OS=Homo sapiens OX=9606 GN=HSD17B12 PE=1 SV=1;tr|A0A1B0GV93|A0A1B0	4	5	5	5	4	1	0	1	4	2	3	2	3	2	4	2	2	1	0	0	1	1	1	1	0	0	0	0	0	0	0	0	0	0	0	0	0	0	0	0	0	4
Q5QNW6;Q99879;Q93079;P62807;U3KQK0;P58876;O60814;Q99877;P06899;P57053;P33778;P23527;Q16778;Q99880;Q8N257;Q96A08;Q6DN03;Q6DRA6;A0A2R8Y619	Q5QNW6;Q99879;Q93079;P62807;U3KQK0;P58876;O60814;Q99877;P06899;P57053;P33778;P23527;Q16778;Q99880	6;6;6;6;6;6;6;6;5;5;5;5;5;4;2;1;1;1;1	6;6;6;6;6;6;6;6;5;5;5;5;5;4;2;1;1;1;1	6;6;6;6;6;6;6;6;5;5;5;5;5;4;2;1;1;1;1	Histone H2B type 2-F;Histone H2B type 1-M;Histone H2B type 1-H;Histone H2B type 1-C/E/F/G/I;Histone H2B;Histone H2B type 1-D;Histone H2B type 1-K;Histone H2B type 1-N;Histone H2B type 1-J;Histone H2B type F-S;Histone H2B type 1-B;Histone H2B type 1-O;Histone H2B type 2-E;Histone H2B type 1-L	HIST2H2BF;HIST1H2BM;HIST1H2BH;HIST1H2BC;HIST1H2BN;HIST1H2BD;HIST1H2BK;HIST1H2BJ;H2BFS;HIST1H2BB;HIST1H2BO;HIST2H2BE;HIST1H2BL	sp|Q5QNW6|H2B2F_HUMAN Histone H2B type 2-F OS=Homo sapiens OX=9606 GN=H2BC18 PE=1 SV=3;sp|Q99879|H2B1M_HUMAN Histone H2B type 1-M OS=Homo sapiens OX=9606 GN=H2BC14 PE=1 SV=3;sp|Q93079|H2B1H_HUMAN Histone H2B type 1-H OS=Homo sapiens OX=9606 GN=H2BC9 PE=1 S	19	6	6	6	5	3	2	4	3	5	4	4	4	4	2	3	4	6	3	5	5	5	5	5	4	4	3	1	1	0	0	1	1	0	1	1	1	1	1	1	1	5
Q6FI13;Q16777	Q6FI13;Q16777	9;9	9;9	3;3	Histone H2A type 2-A;Histone H2A type 2-C	HIST2H2AA3;HIST2H2AC	sp|Q6FI13|H2A2A_HUMAN Histone H2A type 2-A OS=Homo sapiens OX=9606 GN=H2AC18 PE=1 SV=3;sp|Q16777|H2A2C_HUMAN Histone H2A type 2-C OS=Homo sapiens OX=9606 GN=H2AC20 PE=1 SV=4	2	9	9	3	5	3	2	4	6	4	6	5	5	5	6	6	5	3	3	2	2	3	2	2	2	2	2	3	1	1	1	0	0	2	3	0	1	0	0	2	0	5
Q6YN16	Q6YN16	13	13	13	Hydroxysteroid dehydrogenase-like protein 2	HSDL2	sp|Q6YN16|HSDL2_HUMAN Hydroxysteroid dehydrogenase-like protein 2 OS=Homo sapiens OX=9606 GN=HSDL2 PE=1 SV=1	1	13	13	13	8	2	2	2	9	4	7	8	10	8	9	7	7	1	1	1	1	2	1	1	0	0	1	0	0	0	0	0	0	0	0	0	0	0	0	0	0	8
Q709F0;D6RDI8;F8WEV0;A0A0J9YXS1	Q709F0;D6RDI8;F8WEV0	5;4;3;1	5;4;3;1	5;4;3;1	Acyl-CoA dehydrogenase family member 11	ACAD11	sp|Q709F0|ACD11_HUMAN Acyl-CoA dehydrogenase family member 11 OS=Homo sapiens OX=9606 GN=ACAD11 PE=1 SV=3;tr|D6RDI8|D6RDI8_HUMAN Acyl-CoA dehydrogenase family member 11 OS=Homo sapiens OX=9606 GN=ACAD11 PE=1 SV=2;tr|F8WEV0|F8WEV0_HUMAN Acyl-CoA dehydrogena	4	5	5	5	2	1	0	0	1	1	1	2	3	2	2	2	2	0	0	0	0	0	0	0	0	0	0	0	0	0	0	0	0	0	0	0	0	0	0	0	0	2
Q71DI3	Q71DI3	7	7	2	Histone H3.2	HIST2H3A	sp|Q71DI3|H32_HUMAN Histone H3.2 OS=Homo sapiens OX=9606 GN=H3C15 PE=1 SV=3	1	7	7	2	6	6	3	3	5	6	6	6	6	5	6	6	6	4	5	5	4	4	3	2	4	4	3	2	1	0	0	0	1	3	3	0	0	1	0	1	0	6
Q71UI9;P0C0S5;C9J0D1;A0A494C189;C9J386	Q71UI9;P0C0S5;C9J0D1;A0A494C189	4;4;3;3;1	3;3;2;2;1	3;3;2;2;1	Histone H2A.V;Histone H2A.Z;Histone H2A	H2AFV;H2AFZ	sp|Q71UI9|H2AV_HUMAN Histone H2A.V OS=Homo sapiens OX=9606 GN=H2AZ2 PE=1 SV=3;sp|P0C0S5|H2AZ_HUMAN Histone H2A.Z OS=Homo sapiens OX=9606 GN=H2AZ1 PE=1 SV=2;tr|C9J0D1|C9J0D1_HUMAN Histone H2A OS=Homo sapiens OX=9606 GN=H2AZ2 PE=1 SV=1;tr|A0A494C189|A0A494C1	5	4	3	3	3	1	1	2	4	2	4	2	4	2	4	4	3	0	0	0	0	0	0	0	0	0	0	1	0	0	0	0	0	0	1	0	0	0	0	1	0	2
Q71UM5;C9JLI6;H0YMV8;C9J1C5	Q71UM5;C9JLI6;H0YMV8	4;3;3;1	4;3;3;1	2;2;1;0	40S ribosomal protein S27-like;40S ribosomal protein S27	RPS27L	sp|Q71UM5|RS27L_HUMAN 40S ribosomal protein S27-like OS=Homo sapiens OX=9606 GN=RPS27L PE=1 SV=3;tr|C9JLI6|C9JLI6_HUMAN 40S ribosomal protein S27 OS=Homo sapiens OX=9606 GN=RPS27L PE=1 SV=1;tr|H0YMV8|H0YMV8_HUMAN 40S ribosomal protein S27 OS=Homo sapiens O	4	4	4	2	2	1	0	0	3	1	3	3	2	2	3	3	2	0	0	1	1	0	0	1	1	0	0	0	0	0	0	0	0	0	0	0	1	0	0	0	0	2
Q7KZF4;H7C597	Q7KZF4	12;4	12;4	12;4	Staphylococcal nuclease domain-containing protein 1	SND1	sp|Q7KZF4|SND1_HUMAN Staphylococcal nuclease domain-containing protein 1 OS=Homo sapiens OX=9606 GN=SND1 PE=1 SV=1	2	12	12	12	8	2	0	3	9	5	8	8	9	6	11	10	7	0	0	0	1	0	0	0	0	0	0	0	0	0	1	0	0	0	0	0	0	0	0	1	0	8
Q7Z406;M0QY43;A0A0C4DFM8;A0A2R8Y4C3;A1L2Z2;A0A2R8Y454	Q7Z406	21;10;9;4;4;2	13;5;6;3;2;2	13;5;6;3;2;2	Myosin-14	MYH14	sp|Q7Z406|MYH14_HUMAN Myosin-14 OS=Homo sapiens OX=9606 GN=MYH14 PE=1 SV=2	6	21	13	13	11	0	2	1	1	9	5	10	9	8	4	3	2	4	4	8	7	5	8	7	5	9	2	0	0	0	1	0	1	0	0	0	0	0	0	0	1	5
Q7Z4W1;J3KS22;J3QS36;J3KRZ4;J3QL34;J3QRQ2;J3KSZ5	Q7Z4W1;J3KS22;J3QS36	5;3;3;2;2;1;1	5;3;3;2;2;1;1	5;3;3;2;2;1;1	L-xylulose reductase	DCXR	sp|Q7Z4W1|DCXR_HUMAN L-xylulose reductase OS=Homo sapiens OX=9606 GN=DCXR PE=1 SV=2;tr|J3KS22|J3KS22_HUMAN L-xylulose reductase (Fragment) OS=Homo sapiens OX=9606 GN=DCXR PE=1 SV=8;tr|J3QS36|J3QS36_HUMAN L-xylulose reductase (Fragment) OS=Homo sapiens OX=9	7	5	5	5	3	0	0	0	1	1	1	0	2	1	3	0	3	0	0	0	0	0	0	0	0	0	0	0	0	0	0	0	0	0	0	0	0	0	0	0	0	3
Q86TX2;A0A087X0W7;P49753;G3V4F2;A0A087WT95;A0A2R8Y7H3	Q86TX2;A0A087X0W7;P49753;G3V4F2;A0A087WT95	10;9;8;8;8;1	10;9;8;8;8;1	10;9;8;8;8;1	Acyl-coenzyme A thioesterase 1;Acyl-coenzyme A thioesterase 2, mitochondrial	ACOT1;ACOT2	sp|Q86TX2|ACOT1_HUMAN Acyl-coenzyme A thioesterase 1 OS=Homo sapiens OX=9606 GN=ACOT1 PE=1 SV=1;tr|A0A087X0W7|A0A087X0W7_HUMAN Acyl-coenzyme A thioesterase 2, mitochondrial OS=Homo sapiens OX=9606 GN=ACOT2 PE=1 SV=1;sp|P49753|ACOT2_HUMAN Acyl-coenzyme A th	6	10	10	10	4	1	1	1	3	1	2	4	4	3	8	7	5	0	0	0	0	0	0	0	0	0	0	0	0	0	0	0	0	0	0	0	0	0	0	0	0	4
Q86VP6;A0A0C4DGH5;H0YH27	Q86VP6;A0A0C4DGH5	17;11;2	17;11;2	17;11;2	Cullin-associated NEDD8-dissociated protein 1	CAND1	sp|Q86VP6|CAND1_HUMAN Cullin-associated NEDD8-dissociated protein 1 OS=Homo sapiens OX=9606 GN=CAND1 PE=1 SV=2;tr|A0A0C4DGH5|A0A0C4DGH5_HUMAN Cullin-associated NEDD8-dissociated protein 1 (Fragment) OS=Homo sapiens OX=9606 GN=CAND1 PE=1 SV=1	3	17	17	17	12	1	0	1	6	8	6	6	8	7	14	9	6	1	0	1	0	0	0	0	0	0	0	0	0	0	0	0	0	0	0	0	0	0	0	0	0	12
Q86WA6;Q49AI2;B4DML3	Q86WA6	4;1;1	4;1;1	4;1;1	Valacyclovir hydrolase	BPHL	sp|Q86WA6|BPHL_HUMAN Valacyclovir hydrolase OS=Homo sapiens OX=9606 GN=BPHL PE=1 SV=1	3	4	4	4	3	0	0	0	2	3	4	4	4	3	3	3	1	0	1	0	1	0	1	0	1	0	0	0	0	0	0	0	0	0	0	0	0	0	0	0	0	3
Q8NBQ5;D6RCD0	Q8NBQ5;D6RCD0	8;8	8;8	8;8	Estradiol 17-beta-dehydrogenase 11	HSD17B11	sp|Q8NBQ5|DHB11_HUMAN Estradiol 17-beta-dehydrogenase 11 OS=Homo sapiens OX=9606 GN=HSD17B11 PE=1 SV=3;tr|D6RCD0|D6RCD0_HUMAN Estradiol 17-beta-dehydrogenase 11 OS=Homo sapiens OX=9606 GN=HSD17B11 PE=1 SV=2	2	8	8	8	5	1	1	1	6	4	5	4	7	5	5	5	6	0	0	1	0	0	0	0	0	0	0	0	0	0	0	0	0	0	0	0	0	0	0	0	0	5
Q8NBX0	Q8NBX0	5	5	5	Saccharopine dehydrogenase-like oxidoreductase	SCCPDH	sp|Q8NBX0|SCPDL_HUMAN Saccharopine dehydrogenase-like oxidoreductase OS=Homo sapiens OX=9606 GN=SCCPDH PE=1 SV=1	1	5	5	5	2	1	0	1	2	2	1	2	1	3	1	2	1	0	0	0	0	0	0	0	0	0	0	0	0	0	0	0	0	0	0	0	0	0	0	0	0	2
Q8TC12;G3V2G6;G3V234;H0YJ46;H0YIZ8	Q8TC12;G3V2G6;G3V234;H0YJ46	8;5;5;4;3	8;5;5;4;3	8;5;5;4;3	Retinol dehydrogenase 11	RDH11	sp|Q8TC12|RDH11_HUMAN Retinol dehydrogenase 11 OS=Homo sapiens OX=9606 GN=RDH11 PE=1 SV=2;tr|G3V2G6|G3V2G6_HUMAN Retinol dehydrogenase 11 (Fragment) OS=Homo sapiens OX=9606 GN=RDH11 PE=1 SV=1;tr|G3V234|G3V234_HUMAN Retinol dehydrogenase 11 (Fragment) OS=Ho	5	8	8	8	5	2	0	2	6	3	3	4	7	4	6	5	4	0	0	0	0	0	0	0	0	0	0	0	0	0	0	0	0	0	0	0	1	0	0	0	0	5
Q8WUM4;A0A3B3IT07;F8WDK9;C9IZF9	Q8WUM4	6;2;1;1	6;2;1;1	6;2;1;1	Programmed cell death 6-interacting protein	PDCD6IP	sp|Q8WUM4|PDC6I_HUMAN Programmed cell death 6-interacting protein OS=Homo sapiens OX=9606 GN=PDCD6IP PE=1 SV=1	4	6	6	6	3	0	0	0	2	1	3	2	2	3	5	3	3	1	1	1	1	1	0	0	0	1	1	0	0	0	0	0	0	0	0	0	0	0	0	0	0	3
Q92614;A0A0D9SFK2;H0YEV9	Q92614;A0A0D9SFK2	18;18;1	18;18;1	18;18;1	Unconventional myosin-XVIIIa	MYO18A	sp|Q92614|MY18A_HUMAN Unconventional myosin-XVIIIa OS=Homo sapiens OX=9606 GN=MYO18A PE=1 SV=3;tr|A0A0D9SFK2|A0A0D9SFK2_HUMAN Unconventional myosin-XVIIIa OS=Homo sapiens OX=9606 GN=MYO18A PE=1 SV=1	3	18	18	18	6	0	1	1	0	6	7	8	9	4	3	2	1	1	0	2	1	0	1	3	0	2	0	0	0	0	0	0	1	0	0	0	0	1	0	1	1	6
Q92616	Q92616	4	4	4	Translational activator GCN1	GCN1L1	sp|Q92616|GCN1_HUMAN eIF-2-alpha kinase activator GCN1 OS=Homo sapiens OX=9606 GN=GCN1 PE=1 SV=6	1	4	4	4	2	0	0	0	0	2	1	2	3	3	3	3	2	0	0	0	0	0	0	0	0	0	0	0	0	0	0	0	0	0	0	0	0	0	1	0	0	2
Q92947;K7ES74;K7EKH1;K7EKT3;K7ERX1	Q92947	6;1;1;1;1	6;1;1;1;1	6;1;1;1;1	Glutaryl-CoA dehydrogenase, mitochondrial	GCDH	sp|Q92947|GCDH_HUMAN Glutaryl-CoA dehydrogenase, mitochondrial OS=Homo sapiens OX=9606 GN=GCDH PE=1 SV=1	5	6	6	6	4	0	1	1	1	2	4	4	4	3	4	3	3	0	0	0	0	0	0	0	0	0	0	0	0	0	0	0	0	0	0	0	0	0	0	0	0	4
Q93077;Q7L7L0;P04908	Q93077;Q7L7L0;P04908	8;8;8	3;3;3	1;1;1	Histone H2A type 1-C;Histone H2A type 3;Histone H2A type 1-B/E	HIST1H2AC;HIST3H2A;HIST1H2AB	sp|Q93077|H2A1C_HUMAN Histone H2A type 1-C OS=Homo sapiens OX=9606 GN=H2AC6 PE=1 SV=3;sp|Q7L7L0|H2A3_HUMAN Histone H2A type 3 OS=Homo sapiens OX=9606 GN=H2AW PE=1 SV=3;sp|P04908|H2A1B_HUMAN Histone H2A type 1-B/E OS=Homo sapiens OX=9606 GN=H2AC4 PE=1 SV=2	3	8	3	1	6	3	2	4	6	3	7	5	5	4	7	6	6	3	2	3	2	3	3	4	2	2	2	1	0	0	0	0	1	0	2	0	0	0	0	2	0	3
Q969Q0;P83881;H0Y5B4;H7BZ11;J3KQN4	Q969Q0;P83881;H0Y5B4;H7BZ11;J3KQN4	2;2;2;2;2	2;2;2;2;2	2;2;2;2;2	60S ribosomal protein L36a-like;60S ribosomal protein L36a	RPL36AL;RPL36A;RPL36A-HNRNPH2	sp|Q969Q0|RL36L_HUMAN 60S ribosomal protein L36a-like OS=Homo sapiens OX=9606 GN=RPL36AL PE=1 SV=3;sp|P83881|RL36A_HUMAN 60S ribosomal protein L36a OS=Homo sapiens OX=9606 GN=RPL36A PE=1 SV=2;tr|H0Y5B4|H0Y5B4_HUMAN 60S ribosomal protein L36a OS=Homo sapien	5	2	2	2	1	0	0	0	2	1	2	2	2	2	2	2	2	0	0	0	0	0	0	0	0	0	0	0	0	0	0	0	0	0	0	0	0	0	0	0	0	1
Q969V3;K7EMW4;K7ELZ9;A0A0C4DGP7;K7ENM2	Q969V3;K7EMW4;K7ELZ9;A0A0C4DGP7	3;3;2;2;1	3;3;2;2;1	3;3;2;2;1	Nicalin	NCLN	sp|Q969V3|NCLN_HUMAN Nicalin OS=Homo sapiens OX=9606 GN=NCLN PE=1 SV=2;tr|K7EMW4|K7EMW4_HUMAN Nicalin OS=Homo sapiens OX=9606 GN=NCLN PE=1 SV=1;tr|K7ELZ9|K7ELZ9_HUMAN Nicalin (Fragment) OS=Homo sapiens OX=9606 GN=NCLN PE=1 SV=1;tr|A0A0C4DGP7|A0A0C4DGP7_HUM	5	3	3	3	1	1	1	0	1	0	0	1	2	1	3	0	1	0	0	0	0	0	0	0	0	1	0	0	0	0	0	0	0	0	0	0	0	0	0	0	0	1
Q96A33;A0A087WYW6	Q96A33;A0A087WYW6	2;1	2;1	2;1	Coiled-coil domain-containing protein 47	CCDC47	sp|Q96A33|CCD47_HUMAN Coiled-coil domain-containing protein 47 OS=Homo sapiens OX=9606 GN=CCDC47 PE=1 SV=1;tr|A0A087WYW6|A0A087WYW6_HUMAN Coiled-coil domain-containing protein 47 OS=Homo sapiens OX=9606 GN=CCDC47 PE=1 SV=1	2	2	2	2	1	0	0	0	1	1	1	2	2	1	2	2	2	0	0	0	0	0	0	0	0	0	0	0	0	0	0	0	0	0	0	0	0	0	0	0	0	1
Q96I99;E9PDQ8;H0Y852	Q96I99;E9PDQ8;H0Y852	11;9;6	11;9;6	11;9;6	Succinyl-CoA ligase [GDP-forming] subunit beta, mitochondrial	SUCLG2	sp|Q96I99|SUCB2_HUMAN Succinate--CoA ligase [GDP-forming] subunit beta, mitochondrial OS=Homo sapiens OX=9606 GN=SUCLG2 PE=1 SV=2;tr|E9PDQ8|E9PDQ8_HUMAN Succinate--CoA ligase [GDP-forming] subunit beta, mitochondrial OS=Homo sapiens OX=9606 GN=SUCLG2 PE=1	3	11	11	11	5	2	1	5	8	3	6	5	8	6	9	6	7	0	0	0	0	0	0	0	0	0	0	0	0	0	0	0	0	0	0	0	0	0	0	1	0	5
Q96KP4;J3KRD5;J3QQN6;J3QR27;J3QLU1;A0A087WVS2;J3QKQ0;J3QRD0;J3QRA8;J3QL02;J3KSV5;A0A087WYZ1;J3QKT2	Q96KP4	3;1;1;1;1;1;1;1;1;1;1;1;1	3;1;1;1;1;1;1;1;1;1;1;1;1	3;1;1;1;1;1;1;1;1;1;1;1;1	Cytosolic non-specific dipeptidase	CNDP2	sp|Q96KP4|CNDP2_HUMAN Cytosolic non-specific dipeptidase OS=Homo sapiens OX=9606 GN=CNDP2 PE=1 SV=2	13	3	3	3	2	1	0	1	2	1	3	2	3	2	2	1	2	0	0	0	0	0	0	0	0	0	0	0	0	0	0	0	0	0	0	0	0	0	0	0	0	2
Q96LJ7;H0YNC2	Q96LJ7	3;1	3;1	3;1	Dehydrogenase/reductase SDR family member 1	DHRS1	sp|Q96LJ7|DHRS1_HUMAN Dehydrogenase/reductase SDR family member 1 OS=Homo sapiens OX=9606 GN=DHRS1 PE=1 SV=1	2	3	3	3	1	0	0	0	1	0	0	0	1	2	3	0	1	0	0	0	0	0	0	0	0	0	0	0	0	0	0	0	0	0	0	0	0	0	0	0	0	1
Q96QK1;I3L4S0;A0A1W2PP10;A0A3B3ITD4	Q96QK1	4;1;1;1	4;1;1;1	4;1;1;1	Vacuolar protein sorting-associated protein 35	VPS35	sp|Q96QK1|VPS35_HUMAN Vacuolar protein sorting-associated protein 35 OS=Homo sapiens OX=9606 GN=VPS35 PE=1 SV=2	4	4	4	4	2	0	0	0	2	1	1	2	3	1	3	2	2	0	0	0	0	0	0	0	1	0	0	0	0	0	0	0	0	0	0	0	0	0	0	0	0	2
Q99613;B5ME19;H3BTY8;H3BPE3;H3BPE4	Q99613;B5ME19	3;3;1;1;1	3;3;1;1;1	3;3;1;1;1	Eukaryotic translation initiation factor 3 subunit C;Eukaryotic translation initiation factor 3 subunit C-like protein	EIF3C;EIF3CL	sp|Q99613|EIF3C_HUMAN Eukaryotic translation initiation factor 3 subunit C OS=Homo sapiens OX=9606 GN=EIF3C PE=1 SV=1;sp|B5ME19|EIFCL_HUMAN Eukaryotic translation initiation factor 3 subunit C-like protein OS=Homo sapiens OX=9606 GN=EIF3CL PE=1 SV=1	5	3	3	3	2	0	0	0	1	2	1	2	3	1	2	1	1	0	0	0	0	0	0	0	0	0	0	0	0	0	0	0	0	0	0	0	0	0	0	0	0	2
Q99623;F5GY37;J3KPX7;F5H3X6;F5GWA7;F5H0C5;F5H2D2	Q99623;F5GY37;J3KPX7;F5H3X6;F5GWA7	11;10;10;7;6;4;2	11;10;10;7;6;4;2	11;10;10;7;6;4;2	Prohibitin-2	PHB2	sp|Q99623|PHB2_HUMAN Prohibitin-2 OS=Homo sapiens OX=9606 GN=PHB2 PE=1 SV=2;tr|F5GY37|F5GY37_HUMAN Prohibitin OS=Homo sapiens OX=9606 GN=PHB2 PE=1 SV=1;tr|J3KPX7|J3KPX7_HUMAN Prohibitin OS=Homo sapiens OX=9606 GN=PHB2 PE=1 SV=2;tr|F5H3X6|F5H3X6_HUMAN Prohi	7	11	11	11	7	2	0	1	4	4	7	5	10	5	8	6	6	1	0	0	2	1	1	1	1	1	1	0	0	0	0	0	0	0	0	0	0	0	0	0	0	7
Q99832;F8WBP8;F8WAM2	Q99832	9;1;1	9;1;1	9;1;1	T-complex protein 1 subunit eta	CCT7	sp|Q99832|TCPH_HUMAN T-complex protein 1 subunit eta OS=Homo sapiens OX=9606 GN=CCT7 PE=1 SV=2	3	9	9	9	5	3	1	1	4	2	4	5	6	4	8	4	4	0	0	1	0	0	0	0	0	0	0	0	0	1	0	0	0	0	0	0	0	0	0	0	0	5
Q9BPW8;H7C2U6;C9JDV8	Q9BPW8;H7C2U6	4;2;1	4;2;1	4;2;1	Protein NipSnap homolog 1	NIPSNAP1	sp|Q9BPW8|NIPS1_HUMAN Protein NipSnap homolog 1 OS=Homo sapiens OX=9606 GN=NIPSNAP1 PE=1 SV=1;tr|H7C2U6|H7C2U6_HUMAN Protein NipSnap homolog 1 (Fragment) OS=Homo sapiens OX=9606 GN=NIPSNAP1 PE=1 SV=1	3	4	4	4	4	1	0	1	2	1	1	2	4	4	4	4	2	0	0	0	0	0	0	0	0	0	0	0	0	0	0	0	0	0	0	0	0	0	0	0	0	4
Q9BSE5	Q9BSE5	4	4	4	Agmatinase, mitochondrial	AGMAT	sp|Q9BSE5|SPEB_HUMAN Agmatinase, mitochondrial OS=Homo sapiens OX=9606 GN=AGMAT PE=1 SV=2	1	4	4	4	2	0	0	0	2	2	1	3	3	3	3	2	1	0	0	0	0	0	0	0	0	0	0	0	0	0	0	0	0	0	0	0	0	0	0	0	0	2
Q9BY49;B4DJS2	Q9BY49;B4DJS2	6;3	6;3	6;3	Peroxisomal trans-2-enoyl-CoA reductase	PECR	sp|Q9BY49|PECR_HUMAN Peroxisomal trans-2-enoyl-CoA reductase OS=Homo sapiens OX=9606 GN=PECR PE=1 SV=2;tr|B4DJS2|B4DJS2_HUMAN Peroxisomal trans-2-enoyl-CoA reductase OS=Homo sapiens OX=9606 GN=PECR PE=1 SV=1	2	6	6	6	4	0	0	1	4	3	3	2	2	3	4	2	3	0	0	0	0	0	0	0	0	0	0	0	0	1	0	0	0	0	0	0	0	0	0	0	0	4
Q9H2A2	Q9H2A2	4	4	4	Aldehyde dehydrogenase family 8 member A1	ALDH8A1	sp|Q9H2A2|AL8A1_HUMAN 2-aminomuconic semialdehyde dehydrogenase OS=Homo sapiens OX=9606 GN=ALDH8A1 PE=1 SV=1	1	4	4	4	2	0	0	1	1	2	2	4	4	2	4	2	3	0	0	0	0	0	0	0	0	0	0	0	0	0	0	0	1	0	0	0	0	0	0	1	0	2
Q9H8H3;H0YI09;F8VQX6	Q9H8H3;H0YI09;F8VQX6	5;5;4	5;5;4	5;5;4	Methyltransferase-like protein 7A	METTL7A	sp|Q9H8H3|MET7A_HUMAN Methyltransferase-like protein 7A OS=Homo sapiens OX=9606 GN=METTL7A PE=1 SV=1;tr|H0YI09|H0YI09_HUMAN Methyltransferase-like protein 7A (Fragment) OS=Homo sapiens OX=9606 GN=METTL7A PE=1 SV=1;tr|F8VQX6|F8VQX6_HUMAN Methyltransferase-l	3	5	5	5	5	3	1	4	3	5	4	4	5	5	5	4	5	0	0	0	0	0	0	0	0	0	0	0	0	0	0	0	0	0	0	0	0	0	0	0	0	5
Q9H9B4;D6RFI0;D6RDG7;S4R2X2;D6RAE9	Q9H9B4;D6RFI0	7;4;3;3;2	7;4;3;3;2	7;4;3;3;2	Sideroflexin-1	SFXN1	sp|Q9H9B4|SFXN1_HUMAN Sideroflexin-1 OS=Homo sapiens OX=9606 GN=SFXN1 PE=1 SV=4;tr|D6RFI0|D6RFI0_HUMAN Sideroflexin-1 (Fragment) OS=Homo sapiens OX=9606 GN=SFXN1 PE=1 SV=8	5	7	7	7	4	0	0	0	4	3	2	2	4	4	5	3	2	0	0	0	0	0	1	0	0	0	0	0	0	0	0	0	0	0	0	0	0	0	0	0	0	4
Q9HCE1;Q5JR04	Q9HCE1;Q5JR04	21;20	21;20	21;20	Putative helicase MOV-10	MOV10	sp|Q9HCE1|MOV10_HUMAN Helicase MOV-10 OS=Homo sapiens OX=9606 GN=MOV10 PE=1 SV=2;tr|Q5JR04|Q5JR04_HUMAN RNA helicase OS=Homo sapiens OX=9606 GN=MOV10 PE=1 SV=1	2	21	21	21	6	2	5	2	0	11	10	15	13	9	6	17	8	3	0	6	0	0	3	0	0	0	3	0	0	0	0	0	0	0	0	0	0	0	0	0	0	6
Q9NPJ3	Q9NPJ3	5	5	5	Acyl-coenzyme A thioesterase 13;Acyl-coenzyme A thioesterase 13, N-terminally processed	ACOT13	sp|Q9NPJ3|ACO13_HUMAN Acyl-coenzyme A thioesterase 13 OS=Homo sapiens OX=9606 GN=ACOT13 PE=1 SV=1	1	5	5	5	2	1	0	1	5	3	2	3	3	3	4	3	5	0	0	0	0	0	0	0	1	1	0	0	0	0	0	0	0	0	0	0	0	0	0	0	0	2
Q9NRP0;A0A087WUD3	Q9NRP0;A0A087WUD3	1;1	1;1	1;1	Oligosaccharyltransferase complex subunit OSTC	OSTC	sp|Q9NRP0|OSTC_HUMAN Oligosaccharyltransferase complex subunit OSTC OS=Homo sapiens OX=9606 GN=OSTC PE=1 SV=1;tr|A0A087WUD3|A0A087WUD3_HUMAN Oligosaccharyltransferase complex subunit OS=Homo sapiens OX=9606 GN=OSTC PE=1 SV=1	2	1	1	1	1	0	0	1	1	0	1	1	1	1	1	1	1	0	0	0	0	0	0	0	0	0	0	0	0	0	0	0	0	0	0	0	0	0	0	0	0	1
Q9NTK5;C9JTK6;J3KQ32	Q9NTK5;C9JTK6;J3KQ32	2;2;2	2;2;2	2;2;2	Obg-like ATPase 1	OLA1	sp|Q9NTK5|OLA1_HUMAN Obg-like ATPase 1 OS=Homo sapiens OX=9606 GN=OLA1 PE=1 SV=2;tr|C9JTK6|C9JTK6_HUMAN Obg-like ATPase 1 (Fragment) OS=Homo sapiens OX=9606 GN=OLA1 PE=1 SV=1;tr|J3KQ32|J3KQ32_HUMAN Obg-like ATPase 1 OS=Homo sapiens OX=9606 GN=OLA1 PE=1 SV=	3	2	2	2	1	1	0	1	1	1	2	2	2	0	2	1	2	0	0	0	0	0	0	0	0	0	0	0	0	0	0	0	0	0	0	0	0	0	0	0	0	1
Q9NYL9;H0YKU1;H0YNJ8;P28289;H0YNU8	Q9NYL9;H0YKU1;H0YNJ8	11;7;7;1;1	11;7;7;1;1	11;7;7;1;1	Tropomodulin-3	TMOD3	sp|Q9NYL9|TMOD3_HUMAN Tropomodulin-3 OS=Homo sapiens OX=9606 GN=TMOD3 PE=1 SV=1;tr|H0YKU1|H0YKU1_HUMAN Tropomodulin-3 (Fragment) OS=Homo sapiens OX=9606 GN=TMOD3 PE=1 SV=1;tr|H0YNJ8|H0YNJ8_HUMAN Tropomodulin-3 OS=Homo sapiens OX=9606 GN=TMOD3 PE=1 SV=1	5	11	11	11	6	0	0	0	0	5	5	4	7	6	2	2	1	5	4	9	6	4	7	4	3	5	1	0	0	0	0	0	0	0	0	0	0	0	0	0	0	6
Q9NZ45	Q9NZ45	4	4	4	CDGSH iron-sulfur domain-containing protein 1	CISD1	sp|Q9NZ45|CISD1_HUMAN CDGSH iron-sulfur domain-containing protein 1 OS=Homo sapiens OX=9606 GN=CISD1 PE=1 SV=1	1	4	4	4	3	1	0	1	2	2	2	2	2	3	2	3	2	0	0	0	0	0	0	0	0	1	1	0	0	0	0	0	0	0	0	0	0	0	0	0	0	3
Q9NZI8	Q9NZI8	9	5	5	Insulin-like growth factor 2 mRNA-binding protein 1	IGF2BP1	sp|Q9NZI8|IF2B1_HUMAN Insulin-like growth factor 2 mRNA-binding protein 1 OS=Homo sapiens OX=9606 GN=IGF2BP1 PE=1 SV=2	1	9	5	5	6	1	1	0	4	4	2	3	4	3	6	5	4	0	1	2	3	0	1	0	0	0	0	0	0	0	0	0	0	0	0	0	0	0	0	0	0	3
Q9UBM7;H0YE57	Q9UBM7;H0YE57	2;1	2;1	2;1	7-dehydrocholesterol reductase	DHCR7	sp|Q9UBM7|DHCR7_HUMAN 7-dehydrocholesterol reductase OS=Homo sapiens OX=9606 GN=DHCR7 PE=1 SV=1;tr|H0YE57|H0YE57_HUMAN 7-dehydrocholesterol reductase (Fragment) OS=Homo sapiens OX=9606 GN=DHCR7 PE=1 SV=1	2	2	2	2	2	0	0	1	1	2	2	2	2	2	2	2	2	0	0	0	0	0	0	0	0	0	0	0	0	0	0	0	0	0	0	0	0	0	1	0	0	2
Q9UHQ9;H7C0R7	Q9UHQ9;H7C0R7	4;3	4;3	4;3	NADH-cytochrome b5 reductase 1	CYB5R1	sp|Q9UHQ9|NB5R1_HUMAN NADH-cytochrome b5 reductase 1 OS=Homo sapiens OX=9606 GN=CYB5R1 PE=1 SV=1;tr|H7C0R7|H7C0R7_HUMAN Cytochrome-b5 reductase (Fragment) OS=Homo sapiens OX=9606 GN=CYB5R1 PE=1 SV=1	2	4	4	4	1	0	0	0	1	1	2	2	3	1	2	1	2	0	0	0	0	0	0	0	0	0	0	0	0	0	0	0	0	0	0	0	0	0	0	0	0	1
Q9UIJ7	Q9UIJ7	5	5	5	GTP:AMP phosphotransferase AK3, mitochondrial	AK3	sp|Q9UIJ7|KAD3_HUMAN GTP:AMP phosphotransferase AK3, mitochondrial OS=Homo sapiens OX=9606 GN=AK3 PE=1 SV=4	1	5	5	5	2	0	1	0	2	2	1	1	2	1	2	3	1	0	0	2	2	2	0	1	1	1	1	0	0	0	0	0	0	0	0	0	0	0	0	0	0	2
Q9UJS0;R4GN64;O75746	Q9UJS0	15;2;1	15;2;1	15;2;1	Calcium-binding mitochondrial carrier protein Aralar2	SLC25A13	sp|Q9UJS0|CMC2_HUMAN Calcium-binding mitochondrial carrier protein Aralar2 OS=Homo sapiens OX=9606 GN=SLC25A13 PE=1 SV=2	3	15	15	15	9	2	1	4	9	10	9	12	11	6	11	12	8	0	0	1	3	0	0	0	0	1	0	1	0	0	0	0	0	0	0	0	0	0	0	1	0	9
Q9UKM9;Q5QPM0;Q5QPL9;Q5QPM2;Q5QPM1	Q9UKM9;Q5QPM0;Q5QPL9;Q5QPM2;Q5QPM1	2;2;2;1;1	2;2;2;1;1	2;2;2;1;1	RNA-binding protein Raly	RALY	sp|Q9UKM9|RALY_HUMAN RNA-binding protein Raly OS=Homo sapiens OX=9606 GN=RALY PE=1 SV=1;tr|Q5QPM0|Q5QPM0_HUMAN RNA-binding protein Raly (Fragment) OS=Homo sapiens OX=9606 GN=RALY PE=1 SV=8;tr|Q5QPL9|Q5QPL9_HUMAN RNA-binding protein Raly (Fragment) OS=Homo	5	2	2	2	1	0	0	0	2	0	1	1	2	1	2	2	1	0	0	0	0	0	0	0	0	0	0	0	0	0	0	0	0	0	0	0	0	0	0	0	0	1
Q9Y262;B0QY89;B0QY90;H7C3A0;C9JHP4;C9K0Q7	Q9Y262;B0QY89;B0QY90	6;6;5;1;1;1	6;6;5;1;1;1	6;6;5;1;1;1	Eukaryotic translation initiation factor 3 subunit L	EIF3L	sp|Q9Y262|EIF3L_HUMAN Eukaryotic translation initiation factor 3 subunit L OS=Homo sapiens OX=9606 GN=EIF3L PE=1 SV=1;tr|B0QY89|B0QY89_HUMAN Eukaryotic translation initiation factor 3 subunit L OS=Homo sapiens OX=9606 GN=EIF3L PE=1 SV=1;tr|B0QY90|B0QY90_HU	6	6	6	6	2	0	0	0	2	1	3	3	3	1	4	2	5	0	0	0	0	1	0	1	1	0	0	0	0	0	0	0	0	0	0	0	0	0	0	0	0	2
Q9Y277;E5RK27;E5RFP6;E5RJN6;E5RHZ6;E5RHE1	Q9Y277;E5RK27;E5RFP6;E5RJN6;E5RHZ6	4;2;2;2;2;1	4;2;2;2;2;1	4;2;2;2;2;1	Voltage-dependent anion-selective channel protein 3	VDAC3	sp|Q9Y277|VDAC3_HUMAN Voltage-dependent anion-selective channel protein 3 OS=Homo sapiens OX=9606 GN=VDAC3 PE=1 SV=1;tr|E5RK27|E5RK27_HUMAN Voltage-dependent anion-selective channel protein 3 (Fragment) OS=Homo sapiens OX=9606 GN=VDAC3 PE=1 SV=1;tr|E5RFP6|	6	4	4	4	4	0	0	0	2	2	3	2	3	4	3	3	4	1	0	3	1	0	0	0	0	0	1	0	0	0	0	0	0	0	0	0	0	0	0	0	0	4
Q9Y285;K7EK06;K7ER16;K7ER00	Q9Y285;K7EK06;K7ER16;K7ER00	2;2;2;1	2;2;2;1	2;2;2;1	Phenylalanine--tRNA ligase alpha subunit	FARSA	sp|Q9Y285|SYFA_HUMAN Phenylalanine--tRNA ligase alpha subunit OS=Homo sapiens OX=9606 GN=FARSA PE=1 SV=3;tr|K7EK06|K7EK06_HUMAN Phenylalanine--tRNA ligase alpha subunit (Fragment) OS=Homo sapiens OX=9606 GN=FARSA PE=1 SV=8;tr|K7ER16|K7ER16_HUMAN Phenylalan	4	2	2	2	1	0	0	0	1	2	1	0	2	1	2	2	1	0	0	0	0	0	0	0	0	0	0	0	0	0	0	0	0	0	0	0	0	0	0	0	0	1
Q9Y2Q3;E9PFN5;C9JNT3	Q9Y2Q3;E9PFN5;C9JNT3	7;6;4	7;6;4	7;6;4	Glutathione S-transferase kappa 1	GSTK1	sp|Q9Y2Q3|GSTK1_HUMAN Glutathione S-transferase kappa 1 OS=Homo sapiens OX=9606 GN=GSTK1 PE=1 SV=3;tr|E9PFN5|E9PFN5_HUMAN Glutathione S-transferase kappa OS=Homo sapiens OX=9606 GN=GSTK1 PE=1 SV=1;tr|C9JNT3|C9JNT3_HUMAN Glutathione S-transferase kappa 1 (F	3	7	7	7	6	2	1	2	4	6	5	7	6	5	7	5	5	1	0	1	3	0	2	1	0	0	0	0	0	0	0	0	0	0	0	0	0	0	0	0	0	6
Q9Y2S2;A0A2R8Y4K2;A0A2R8YCZ4;A0A2R8YFQ7;A0A087WW38;A0A2R8Y7B4;A0A2R8Y5S5	Q9Y2S2;A0A2R8Y4K2;A0A2R8YCZ4;A0A2R8YFQ7	7;6;5;4;3;1;1	7;6;5;4;3;1;1	7;6;5;4;3;1;1	Lambda-crystallin homolog	CRYL1	sp|Q9Y2S2|CRYL1_HUMAN Lambda-crystallin homolog OS=Homo sapiens OX=9606 GN=CRYL1 PE=1 SV=3;tr|A0A2R8Y4K2|A0A2R8Y4K2_HUMAN Crystallin, lambda 1, isoform CRA_c OS=Homo sapiens OX=9606 GN=CRYL1 PE=1 SV=1;tr|A0A2R8YCZ4|A0A2R8YCZ4_HUMAN Lambda-crystallin homolo	7	7	7	7	2	1	0	2	2	2	3	4	4	2	7	6	3	1	0	2	1	0	1	0	1	0	1	0	0	0	0	0	0	0	0	0	0	0	0	0	0	2
Q9Y2X3;H7BZ72	Q9Y2X3;H7BZ72	3;2	3;2	3;2	Nucleolar protein 58	NOP58	sp|Q9Y2X3|NOP58_HUMAN Nucleolar protein 58 OS=Homo sapiens OX=9606 GN=NOP58 PE=1 SV=1;tr|H7BZ72|H7BZ72_HUMAN Nucleolar protein 58 (Fragment) OS=Homo sapiens OX=9606 GN=NOP58 PE=1 SV=1	2	3	3	3	2	0	0	0	1	1	2	2	3	2	2	2	2	0	0	0	0	0	0	0	0	0	0	0	0	0	0	0	0	0	0	0	0	0	0	0	0	2
Q9Y394;H0YJ66;H0YJR8;H0YJE4	Q9Y394;H0YJ66;H0YJR8	3;3;2;1	3;3;2;1	3;3;2;1	Dehydrogenase/reductase SDR family member 7	DHRS7	sp|Q9Y394|DHRS7_HUMAN Dehydrogenase/reductase SDR family member 7 OS=Homo sapiens OX=9606 GN=DHRS7 PE=1 SV=1;tr|H0YJ66|H0YJ66_HUMAN Dehydrogenase/reductase SDR family member 7 (Fragment) OS=Homo sapiens OX=9606 GN=DHRS7 PE=1 SV=1;tr|H0YJR8|H0YJR8_HUMAN Deh	4	3	3	3	1	1	0	2	3	1	2	1	2	1	3	3	2	0	0	0	0	0	0	0	0	0	0	0	0	0	0	0	0	0	0	0	0	0	0	0	0	1
Q9Y3Z3;A0A2R8YCS7;A0A2R8YD90;A0A2R8YF18;A0A2R8YFV6	Q9Y3Z3;A0A2R8YCS7;A0A2R8YD90	4;4;2;1;1	4;4;2;1;1	4;4;2;1;1	Deoxynucleoside triphosphate triphosphohydrolase SAMHD1	SAMHD1	sp|Q9Y3Z3|SAMH1_HUMAN Deoxynucleoside triphosphate triphosphohydrolase SAMHD1 OS=Homo sapiens OX=9606 GN=SAMHD1 PE=1 SV=2;tr|A0A2R8YCS7|A0A2R8YCS7_HUMAN Deoxynucleoside triphosphate triphosphohydrolase SAMHD1 OS=Homo sapiens OX=9606 GN=SAMHD1 PE=1 SV=1;tr|	5	4	4	4	3	0	0	0	0	3	3	3	3	3	4	3	2	0	0	0	0	0	0	0	0	0	0	0	0	0	0	0	0	0	0	0	0	0	0	0	0	3
Q9Y490;Q9Y4G6;H0YMT1;A0A1B0GVU7	Q9Y490	17;1;1;1	17;1;1;1	17;1;1;1	Talin-1	TLN1	sp|Q9Y490|TLN1_HUMAN Talin-1 OS=Homo sapiens OX=9606 GN=TLN1 PE=1 SV=3	4	17	17	17	7	2	0	0	2	5	4	4	10	3	15	8	10	0	1	0	0	0	0	0	0	0	0	0	0	0	0	0	0	0	0	0	0	0	0	0	0	7
Q9Y4F1;C9JME2;M0R262;M0QYB0;H0Y783;M0QXT1;A0A1B0GV68	Q9Y4F1;C9JME2	3;2;1;1;1;1;1	3;2;1;1;1;1;1	3;2;1;1;1;1;1	FERM, RhoGEF and pleckstrin domain-containing protein 1	FARP1	sp|Q9Y4F1|FARP1_HUMAN FERM, ARHGEF and pleckstrin domain-containing protein 1 OS=Homo sapiens OX=9606 GN=FARP1 PE=1 SV=1;tr|C9JME2|C9JME2_HUMAN FERM, ARHGEF and pleckstrin domain-containing protein 1 OS=Homo sapiens OX=9606 GN=FARP1 PE=1 SV=2	7	3	3	3	1	0	0	0	0	2	1	2	2	1	3	1	3	0	0	0	0	0	0	0	0	0	0	0	0	0	0	0	0	0	0	0	0	0	0	0	0	1
Q9Y4P3;E9PF19;Q96E41	Q9Y4P3;E9PF19;Q96E41	4;4;3	4;4;3	4;4;3	Transducin beta-like protein 2	TBL2	sp|Q9Y4P3|TBL2_HUMAN Transducin beta-like protein 2 OS=Homo sapiens OX=9606 GN=TBL2 PE=1 SV=1;tr|E9PF19|E9PF19_HUMAN Transducin beta-like protein 2 OS=Homo sapiens OX=9606 GN=TBL2 PE=1 SV=1;tr|Q96E41|Q96E41_HUMAN TBL2 protein OS=Homo sapiens OX=9606 GN=TBL	3	4	4	4	3	0	0	0	0	2	2	2	3	2	2	2	1	0	0	0	0	0	0	0	0	0	0	0	0	0	0	0	0	0	0	0	0	0	0	0	0	3
Q9Y678;Q9UBF2;H0Y8X7	Q9Y678	12;3;2	12;3;2	12;3;2	Coatomer subunit gamma-1	COPG1	sp|Q9Y678|COPG1_HUMAN Coatomer subunit gamma-1 OS=Homo sapiens OX=9606 GN=COPG1 PE=1 SV=1	3	12	12	12	8	1	0	1	3	3	2	4	2	1	8	4	3	0	0	1	0	0	0	0	0	0	0	0	0	0	0	0	0	0	0	0	0	0	1	0	0	8
Q9Y6M1;F8W930	Q9Y6M1;F8W930	3;3	2;2	2;2	Insulin-like growth factor 2 mRNA-binding protein 2	IGF2BP2	sp|Q9Y6M1|IF2B2_HUMAN Insulin-like growth factor 2 mRNA-binding protein 2 OS=Homo sapiens OX=9606 GN=IGF2BP2 PE=1 SV=2;tr|F8W930|F8W930_HUMAN Insulin-like growth factor 2 mRNA-binding protein 2 OS=Homo sapiens OX=9606 GN=IGF2BP2 PE=1 SV=1	2	3	2	2	3	1	0	1	1	2	3	3	3	3	3	3	3	0	0	0	0	0	0	0	0	0	0	0	0	0	0	0	0	0	0	0	0	0	0	0	0	2
[truncated: 410 more columns]
