# Supplementary material for: Hunting for the elusive target antigen in gestational alloimmune liver disease (GALD)
Source: PLoS One. 2023 Oct 20;18(10):e0286432. doi: 10.1371/journal.pone.0286432 (PMC10588877; doi:10.1371/journal.pone.0286432)
Supplement: S7 Table — (XLSX) [file pone.0286432.s008.xlsx]

## Sheet: Column descriptions
COLUMN	DESCRIPTION
Experimental Design Huh-7
label	label in iTRAQ 8plex
sample	corresponds to sample names in MS analysis results
condition	comparison groups for statistical analysis
Experimental Design Fetal Liver
IP	IP experiment
liver_pcw	age of fetal liver material used as antigen source
preparation	3 sample preparation methods in IP1: 1) Homogenized + sonicated 2) Homogenized 3) Pre-incubated Healthy controls are all homogenized + sonicated
condition	comparison groups for statistical analysis: CN: negative control with healthy plasma S: sample with GALD plasma CP: positive control with PBC plasma O: other samples not included in comparison due to preparation, no plasma or treatment
plasma	plasma used for IP, blood group for healthy controls
sample	corresponds to sample names in MS analysis results
MS Results Huh-7
Protein IDs	Direct output MaxQuant: Name(s) of protein(s) contained within the group. For detailed information see MaxQuant documentation http://www.coxdocs.org/doku.php?id=maxquant:table:proteingrouptable
Majority protein IDs	Direct output MaxQuant
Peptide counts (all)	Direct output MaxQuant
Peptide counts (razor+unique)	Direct output MaxQuant
Peptide counts (unique)	Direct output MaxQuant
Protein names	Direct output MaxQuant
Gene names	Direct output MaxQuant: Name(s) of the gene(s) associated to the protein(s) contained within the group.
Fasta headers	Direct output MaxQuant
Number of proteins	Direct output MaxQuant
Peptides	Direct output MaxQuant
Razor + unique peptides	Direct output MaxQuant: The total number of razor + unique peptides associated with the protein group (i.e. these peptides are shared with another protein group).
Unique peptides	Direct output MaxQuant: The total number of unique peptides associated with the protein group (i.e. these peptides are not shared with another protein group). Quality of identification.
Peptides 170912_8plex_scx	Direct output MaxQuant
Razor + unique peptides 170912_8plex_scx	Direct output MaxQuant
Unique peptides 170912_8plex_scx	Direct output MaxQuant
Sequence coverage [%]	Direct output MaxQuant
Unique + razor sequence coverage [%]	Direct output MaxQuant
Unique sequence coverage [%]	Direct output MaxQuant
Mol. weight [kDa]	Direct output MaxQuant
Sequence length	Direct output MaxQuant
Sequence lengths	Direct output MaxQuant
Fraction average	Direct output MaxQuant
Fraction 0	Direct output MaxQuant
Fraction 1	Direct output MaxQuant
Fraction 2	Direct output MaxQuant
Fraction 3	Direct output MaxQuant
Fraction 4	Direct output MaxQuant
Fraction 5	Direct output MaxQuant
Fraction 6	Direct output MaxQuant
Fraction 7	Direct output MaxQuant
Fraction 8	Direct output MaxQuant
Q-value	Direct output MaxQuant
Score	Direct output MaxQuant
Reporter intensity corrected GALD1 170912_8plex_scx	Direct output MaxQuant: Intensity of protein in sample
Reporter intensity corrected GALD2 170912_8plex_scx	Direct output MaxQuant: Intensity of protein in sample
Reporter intensity corrected GALD3 170912_8plex_scx	Direct output MaxQuant: Intensity of protein in sample
Reporter intensity corrected GALD4 170912_8plex_scx	Direct output MaxQuant: Intensity of protein in sample
Reporter intensity corrected PBC 170912_8plex_scx	Direct output MaxQuant: Intensity of protein in sample
Reporter intensity corrected healthy1 170912_8plex_scx	Direct output MaxQuant: Intensity of protein in sample
Reporter intensity corrected healthy2 170912_8plex_scx	Direct output MaxQuant: Intensity of protein in sample
Reporter intensity corrected healthy3 170912_8plex_scx	Direct output MaxQuant: Intensity of protein in sample
Reporter intensity GALD1 170912_8plex_scx	Direct output MaxQuant
Reporter intensity GALD2 170912_8plex_scx	Direct output MaxQuant
Reporter intensity GALD3 170912_8plex_scx	Direct output MaxQuant
Reporter intensity GALD4 170912_8plex_scx	Direct output MaxQuant
Reporter intensity PBC 170912_8plex_scx	Direct output MaxQuant
Reporter intensity healthy1 170912_8plex_scx	Direct output MaxQuant
Reporter intensity healthy2 170912_8plex_scx	Direct output MaxQuant
Reporter intensity healthy3 170912_8plex_scx	Direct output MaxQuant
Reporter intensity count GALD1 170912_8plex_scx	Direct output MaxQuant
Reporter intensity count GALD2 170912_8plex_scx	Direct output MaxQuant
Reporter intensity count GALD3 170912_8plex_scx	Direct output MaxQuant
Reporter intensity count GALD4 170912_8plex_scx	Direct output MaxQuant
Reporter intensity count PBC 170912_8plex_scx	Direct output MaxQuant
Reporter intensity count healthy1 170912_8plex_scx	Direct output MaxQuant
Reporter intensity count healthy2 170912_8plex_scx	Direct output MaxQuant
Reporter intensity count healthy3 170912_8plex_scx	Direct output MaxQuant
Sequence coverage 170912_8plex_scx [%]	Direct output MaxQuant
Intensity	Direct output MaxQuant
Intensity 170912_8plex_scx	Direct output MaxQuant
MS/MS count	Direct output MaxQuant
Only identified by site	Direct output MaxQuant
Reverse	Direct output MaxQuant
Potential contaminant	Direct output MaxQuant
id	Direct output MaxQuant
Peptide IDs	Direct output MaxQuant
Peptide is razor	Direct output MaxQuant
Mod. peptide IDs	Direct output MaxQuant
Evidence IDs	Direct output MaxQuant
MS/MS IDs	Direct output MaxQuant
Best MS/MS	Direct output MaxQuant
Deamidation (N) site IDs	Direct output MaxQuant
Oxidation (M) site IDs	Direct output MaxQuant
Deamidation (N) site positions	Direct output MaxQuant
Oxidation (M) site positions	Direct output MaxQuant
Taxonomy IDs	Direct output MaxQuant
Reporter intensity corrected GALD1 170912_8plex_scx_log2	Intensity of protein in sample log2 transformed
Reporter intensity corrected GALD2 170912_8plex_scx_log2	Intensity of protein in sample log2 transformed
Reporter intensity corrected GALD3 170912_8plex_scx_log2	Intensity of protein in sample log2 transformed
Reporter intensity corrected GALD4 170912_8plex_scx_log2	Intensity of protein in sample log2 transformed
Reporter intensity corrected PBC 170912_8plex_scx_log2	Intensity of protein in sample log2 transformed
Reporter intensity corrected healthy1 170912_8plex_scx_log2	Intensity of protein in sample log2 transformed
Reporter intensity corrected healthy2 170912_8plex_scx_log2	Intensity of protein in sample log2 transformed
Reporter intensity corrected healthy3 170912_8plex_scx_log2	Intensity of protein in sample log2 transformed
Reporter intensity corrected GALD1 170912_8plex_scx_log2_norm	Intensity of protein in sample log2 transformed and after quantile normalization
Reporter intensity corrected GALD2 170912_8plex_scx_log2_norm	Intensity of protein in sample log2 transformed and after quantile normalization
Reporter intensity corrected GALD3 170912_8plex_scx_log2_norm	Intensity of protein in sample log2 transformed and after quantile normalization
Reporter intensity corrected GALD4 170912_8plex_scx_log2_norm	Intensity of protein in sample log2 transformed and after quantile normalization
Reporter intensity corrected PBC 170912_8plex_scx_log2_norm	Intensity of protein in sample log2 transformed and after quantile normalization
Reporter intensity corrected healthy1 170912_8plex_scx_log2_norm	Intensity of protein in sample log2 transformed and after quantile normalization
Reporter intensity corrected healthy2 170912_8plex_scx_log2_norm	Intensity of protein in sample log2 transformed and after quantile normalization
Reporter intensity corrected healthy3 170912_8plex_scx_log2_norm	Intensity of protein in sample log2 transformed and after quantile normalization
logFC	LIMMA analysis results: estimate of the log2-fold-change, positive values mean that the protein is enriched in GALD samples
AveExpr	LIMMA analysis results: average log2-abundance
t	LIMMA analysis results: moderated t-statistic
P.Value	LIMMA analysis results: raw p-value
adj.P.Val	LIMMA analysis results: adjusted p-value or q-value, adjustment method Benjamini–Hochberg
B	LIMMA analysis results: log-odds that the protein is differentially expressed
MS results fetal liver
Protein IDs	Direct output MaxQuant: Name(s) of protein(s) contained within the group. For detailed information see MaxQuant documentation http://www.coxdocs.org/doku.php?id=maxquant:table:proteingrouptable
Majority protein IDs	Direct output MaxQuant
Peptide counts (all)	Direct output MaxQuant
Peptide counts (razor+unique)	Direct output MaxQuant
Peptide counts (unique)	Direct output MaxQuant
Protein names	Direct output MaxQuant
Gene names	Direct output MaxQuant: Name(s) of the gene(s) associated to the protein(s) contained within the group.
Fasta headers	Direct output MaxQuant
Number of proteins	Direct output MaxQuant
Peptides	Direct output MaxQuant
Razor + unique peptides	Direct output MaxQuant: The total number of razor + unique peptides associated with the protein group (i.e. these peptides are shared with another protein group).
Unique peptides	Direct output MaxQuant: The total number of unique peptides associated with the protein group (i.e. these peptides are not shared with another protein group). Quality of identification.
Peptides IP1_S_GALD1_1	Direct output MaxQuant
Peptides IP1_O_GALD1_3	Direct output MaxQuant
Peptides IP1_O_GALD2_3	Direct output MaxQuant
Peptides IP1_O_PBC_3	Direct output MaxQuant
Peptides IP1_O_None	Direct output MaxQuant
Peptides IP1_S_GALD2_1	Direct output MaxQuant
Peptides IP1_CP_PBC_1	Direct output MaxQuant
Peptides IP1_CN_0	Direct output MaxQuant
Peptides IP1_CN_B	Direct output MaxQuant
Peptides IP1_CN_AB	Direct output MaxQuant
Peptides IP1_S_GALD1_2	Direct output MaxQuant
Peptides IP1_S_GALD2_2	Direct output MaxQuant
Peptides IP1_CP_PBC_2	Direct output MaxQuant
Peptides IP2_CN_0	Direct output MaxQuant
Peptides IP2_S_GALD8	Direct output MaxQuant
Peptides IP2_S_GALD7	Direct output MaxQuant
Peptides IP2_S_GALD5	Direct output MaxQuant
Peptides IP2_O_GALD9	Direct output MaxQuant
Peptides IP2_S_GALD6	Direct output MaxQuant
Peptides IP2_CN_AB	Direct output MaxQuant
Peptides IP2_CP_PBC	Direct output MaxQuant
Peptides IP2_S_GALD1	Direct output MaxQuant
Peptides IP2_S_GALD2	Direct output MaxQuant
Peptides IP3_CN_0	Direct output MaxQuant
Peptides IP3_S_GALD7	Direct output MaxQuant
Peptides IP3_S_GALD8	Direct output MaxQuant
Peptides IP3_O_GALD9	Direct output MaxQuant
Peptides IP3_O_None	Direct output MaxQuant
Peptides IP3_CP_PBC	Direct output MaxQuant
Peptides IP3_CN_AB1	Direct output MaxQuant
Peptides IP3_CN_AB2	Direct output MaxQuant
Peptides IP3_CN_AB3	Direct output MaxQuant
Peptides IP3_CN_AB4	Direct output MaxQuant
Peptides IP3_S_GALD1	Direct output MaxQuant
Peptides IP3_S_GALD2	Direct output MaxQuant
Peptides IP3_S_GALD5	Direct output MaxQuant
Peptides IP3_S_GALD6	Direct output MaxQuant
Razor + unique peptides IP1_S_GALD1_1	Direct output MaxQuant
Razor + unique peptides IP1_O_GALD1_3	Direct output MaxQuant
Razor + unique peptides IP1_O_GALD2_3	Direct output MaxQuant
Razor + unique peptides IP1_O_PBC_3	Direct output MaxQuant
Razor + unique peptides IP1_O_None	Direct output MaxQuant
Razor + unique peptides IP1_S_GALD2_1	Direct output MaxQuant
Razor + unique peptides IP1_CP_PBC_1	Direct output MaxQuant
Razor + unique peptides IP1_CN_0	Direct output MaxQuant
Razor + unique peptides IP1_CN_B	Direct output MaxQuant
Razor + unique peptides IP1_CN_AB	Direct output MaxQuant
Razor + unique peptides IP1_S_GALD1_2	Direct output MaxQuant
Razor + unique peptides IP1_S_GALD2_2	Direct output MaxQuant
Razor + unique peptides IP1_CP_PBC_2	Direct output MaxQuant
Razor + unique peptides IP2_CN_0	Direct output MaxQuant
Razor + unique peptides IP2_S_GALD8	Direct output MaxQuant
Razor + unique peptides IP2_S_GALD7	Direct output MaxQuant
Razor + unique peptides IP2_S_GALD5	Direct output MaxQuant
Razor + unique peptides IP2_O_GALD9	Direct output MaxQuant
Razor + unique peptides IP2_S_GALD6	Direct output MaxQuant
Razor + unique peptides IP2_CN_AB	Direct output MaxQuant
Razor + unique peptides IP2_CP_PBC	Direct output MaxQuant
Razor + unique peptides IP2_S_GALD1	Direct output MaxQuant
Razor + unique peptides IP2_S_GALD2	Direct output MaxQuant
Razor + unique peptides IP3_CN_0	Direct output MaxQuant
Razor + unique peptides IP3_S_GALD7	Direct output MaxQuant
Razor + unique peptides IP3_S_GALD8	Direct output MaxQuant
Razor + unique peptides IP3_O_GALD9	Direct output MaxQuant
Razor + unique peptides IP3_O_None	Direct output MaxQuant
Razor + unique peptides IP3_CP_PBC	Direct output MaxQuant
Razor + unique peptides IP3_CN_AB1	Direct output MaxQuant
Razor + unique peptides IP3_CN_AB2	Direct output MaxQuant
Razor + unique peptides IP3_CN_AB3	Direct output MaxQuant
Razor + unique peptides IP3_CN_AB4	Direct output MaxQuant
Razor + unique peptides IP3_S_GALD1	Direct output MaxQuant
Razor + unique peptides IP3_S_GALD2	Direct output MaxQuant
Razor + unique peptides IP3_S_GALD5	Direct output MaxQuant
Razor + unique peptides IP3_S_GALD6	Direct output MaxQuant
Unique peptides IP1_S_GALD1_1	Direct output MaxQuant
Unique peptides IP1_O_GALD1_3	Direct output MaxQuant: Quality of identification in sample
Unique peptides IP1_O_GALD2_3	Direct output MaxQuant: Quality of identification in sample
Unique peptides IP1_O_PBC_3	Direct output MaxQuant: Quality of identification in sample
Unique peptides IP1_O_None	Direct output MaxQuant: Quality of identification in sample
Unique peptides IP1_S_GALD2_1	Direct output MaxQuant: Quality of identification in sample
Unique peptides IP1_CP_PBC_1	Direct output MaxQuant: Quality of identification in sample
Unique peptides IP1_CN_0	Direct output MaxQuant: Quality of identification in sample
Unique peptides IP1_CN_B	Direct output MaxQuant: Quality of identification in sample
Unique peptides IP1_CN_AB	Direct output MaxQuant: Quality of identification in sample
Unique peptides IP1_S_GALD1_2	Direct output MaxQuant: Quality of identification in sample
Unique peptides IP1_S_GALD2_2	Direct output MaxQuant: Quality of identification in sample
Unique peptides IP1_CP_PBC_2	Direct output MaxQuant: Quality of identification in sample
Unique peptides IP2_CN_0	Direct output MaxQuant: Quality of identification in sample
Unique peptides IP2_S_GALD8	Direct output MaxQuant: Quality of identification in sample
Unique peptides IP2_S_GALD7	Direct output MaxQuant: Quality of identification in sample
Unique peptides IP2_S_GALD5	Direct output MaxQuant: Quality of identification in sample
Unique peptides IP2_O_GALD9	Direct output MaxQuant: Quality of identification in sample
Unique peptides IP2_S_GALD6	Direct output MaxQuant: Quality of identification in sample
Unique peptides IP2_CN_AB	Direct output MaxQuant: Quality of identification in sample
Unique peptides IP2_CP_PBC	Direct output MaxQuant: Quality of identification in sample
Unique peptides IP2_S_GALD1	Direct output MaxQuant: Quality of identification in sample
Unique peptides IP2_S_GALD2	Direct output MaxQuant: Quality of identification in sample
Unique peptides IP3_CN_0	Direct output MaxQuant: Quality of identification in sample
Unique peptides IP3_S_GALD7	Direct output MaxQuant: Quality of identification in sample
Unique peptides IP3_S_GALD8	Direct output MaxQuant: Quality of identification in sample
Unique peptides IP3_O_GALD9	Direct output MaxQuant: Quality of identification in sample
Unique peptides IP3_O_None	Direct output MaxQuant: Quality of identification in sample
Unique peptides IP3_CP_PBC	Direct output MaxQuant: Quality of identification in sample
Unique peptides IP3_CN_AB1	Direct output MaxQuant: Quality of identification in sample
Unique peptides IP3_CN_AB2	Direct output MaxQuant: Quality of identification in sample
Unique peptides IP3_CN_AB3	Direct output MaxQuant: Quality of identification in sample
Unique peptides IP3_CN_AB4	Direct output MaxQuant: Quality of identification in sample
Unique peptides IP3_S_GALD1	Direct output MaxQuant: Quality of identification in sample
Unique peptides IP3_S_GALD2	Direct output MaxQuant: Quality of identification in sample
Unique peptides IP3_S_GALD5	Direct output MaxQuant: Quality of identification in sample
Unique peptides IP3_S_GALD6	Direct output MaxQuant: Quality of identification in sample
Sequence coverage [%]	Direct output MaxQuant
Unique + razor sequence coverage [%]	Direct output MaxQuant
Unique sequence coverage [%]	Direct output MaxQuant
Mol. weight [kDa]	Direct output MaxQuant
Sequence length	Direct output MaxQuant
Sequence lengths	Direct output MaxQuant
Q-value	Direct output MaxQuant
Score	Direct output MaxQuant
Identification type IP1_S_GALD1_1	Direct output MaxQuant
Identification type IP1_O_GALD1_3	Direct output MaxQuant
Identification type IP1_O_GALD2_3	Direct output MaxQuant
Identification type IP1_O_PBC_3	Direct output MaxQuant
Identification type IP1_O_None	Direct output MaxQuant
Identification type IP1_S_GALD2_1	Direct output MaxQuant
Identification type IP1_CP_PBC_1	Direct output MaxQuant
Identification type IP1_CN_0	Direct output MaxQuant
Identification type IP1_CN_B	Direct output MaxQuant
Identification type IP1_CN_AB	Direct output MaxQuant
Identification type IP1_S_GALD1_2	Direct output MaxQuant
Identification type IP1_S_GALD2_2	Direct output MaxQuant
Identification type IP1_CP_PBC_2	Direct output MaxQuant
Identification type IP2_CN_0	Direct output MaxQuant
Identification type IP2_S_GALD8	Direct output MaxQuant
Identification type IP2_S_GALD7	Direct output MaxQuant
Identification type IP2_S_GALD5	Direct output MaxQuant
Identification type IP2_O_GALD9	Direct output MaxQuant
Identification type IP2_S_GALD6	Direct output MaxQuant
Identification type IP2_CN_AB	Direct output MaxQuant
Identification type IP2_CP_PBC	Direct output MaxQuant
Identification type IP2_S_GALD1	Direct output MaxQuant
Identification type IP2_S_GALD2	Direct output MaxQuant
Identification type IP3_CN_0	Direct output MaxQuant
Identification type IP3_S_GALD7	Direct output MaxQuant
Identification type IP3_S_GALD8	Direct output MaxQuant
Identification type IP3_O_GALD9	Direct output MaxQuant
Identification type IP3_O_None	Direct output MaxQuant
Identification type IP3_CP_PBC	Direct output MaxQuant
Identification type IP3_CN_AB1	Direct output MaxQuant
Identification type IP3_CN_AB2	Direct output MaxQuant
Identification type IP3_CN_AB3	Direct output MaxQuant
Identification type IP3_CN_AB4	Direct output MaxQuant
Identification type IP3_S_GALD1	Direct output MaxQuant
Identification type IP3_S_GALD2	Direct output MaxQuant
Identification type IP3_S_GALD5	Direct output MaxQuant
Identification type IP3_S_GALD6	Direct output MaxQuant
Sequence coverage IP1_S_GALD1_1 [%]	Direct output MaxQuant
Sequence coverage IP1_O_GALD1_3 [%]	Direct output MaxQuant
Sequence coverage IP1_O_GALD2_3 [%]	Direct output MaxQuant
Sequence coverage IP1_O_PBC_3 [%]	Direct output MaxQuant
Sequence coverage IP1_O_None [%]	Direct output MaxQuant
Sequence coverage IP1_S_GALD2_1 [%]	Direct output MaxQuant
Sequence coverage IP1_CP_PBC_1 [%]	Direct output MaxQuant
Sequence coverage IP1_CN_0 [%]	Direct output MaxQuant
Sequence coverage IP1_CN_B [%]	Direct output MaxQuant
Sequence coverage IP1_CN_AB [%]	Direct output MaxQuant
Sequence coverage IP1_S_GALD1_2 [%]	Direct output MaxQuant
Sequence coverage IP1_S_GALD2_2 [%]	Direct output MaxQuant
Sequence coverage IP1_CP_PBC_2 [%]	Direct output MaxQuant
Sequence coverage IP2_CN_0 [%]	Direct output MaxQuant
Sequence coverage IP2_S_GALD8 [%]	Direct output MaxQuant
Sequence coverage IP2_S_GALD7 [%]	Direct output MaxQuant
Sequence coverage IP2_S_GALD5 [%]	Direct output MaxQuant
Sequence coverage IP2_O_GALD9 [%]	Direct output MaxQuant
Sequence coverage IP2_S_GALD6 [%]	Direct output MaxQuant
Sequence coverage IP2_CN_AB [%]	Direct output MaxQuant
Sequence coverage IP2_CP_PBC [%]	Direct output MaxQuant
Sequence coverage IP2_S_GALD1 [%]	Direct output MaxQuant
Sequence coverage IP2_S_GALD2 [%]	Direct output MaxQuant
Sequence coverage IP3_CN_0 [%]	Direct output MaxQuant
Sequence coverage IP3_S_GALD7 [%]	Direct output MaxQuant
Sequence coverage IP3_S_GALD8 [%]	Direct output MaxQuant
Sequence coverage IP3_O_GALD9 [%]	Direct output MaxQuant
Sequence coverage IP3_O_None [%]	Direct output MaxQuant
Sequence coverage IP3_CP_PBC [%]	Direct output MaxQuant
Sequence coverage IP3_CN_AB1 [%]	Direct output MaxQuant
Sequence coverage IP3_CN_AB2 [%]	Direct output MaxQuant
Sequence coverage IP3_CN_AB3 [%]	Direct output MaxQuant
Sequence coverage IP3_CN_AB4 [%]	Direct output MaxQuant
Sequence coverage IP3_S_GALD1 [%]	Direct output MaxQuant
Sequence coverage IP3_S_GALD2 [%]	Direct output MaxQuant
Sequence coverage IP3_S_GALD5 [%]	Direct output MaxQuant
Sequence coverage IP3_S_GALD6 [%]	Direct output MaxQuant
Intensity	Direct output MaxQuant
Intensity IP1_S_GALD1_1	Direct output MaxQuant
Intensity IP1_O_GALD1_3	Direct output MaxQuant
Intensity IP1_O_GALD2_3	Direct output MaxQuant
Intensity IP1_O_PBC_3	Direct output MaxQuant
Intensity IP1_O_None	Direct output MaxQuant
Intensity IP1_S_GALD2_1	Direct output MaxQuant
Intensity IP1_CP_PBC_1	Direct output MaxQuant
Intensity IP1_CN_0	Direct output MaxQuant
Intensity IP1_CN_B	Direct output MaxQuant
Intensity IP1_CN_AB	Direct output MaxQuant
Intensity IP1_S_GALD1_2	Direct output MaxQuant
Intensity IP1_S_GALD2_2	Direct output MaxQuant
Intensity IP1_CP_PBC_2	Direct output MaxQuant
Intensity IP2_CN_0	Direct output MaxQuant
Intensity IP2_S_GALD8	Direct output MaxQuant
Intensity IP2_S_GALD7	Direct output MaxQuant
Intensity IP2_S_GALD5	Direct output MaxQuant
Intensity IP2_O_GALD9	Direct output MaxQuant
Intensity IP2_S_GALD6	Direct output MaxQuant
Intensity IP2_CN_AB	Direct output MaxQuant
Intensity IP2_CP_PBC	Direct output MaxQuant
Intensity IP2_S_GALD1	Direct output MaxQuant
Intensity IP2_S_GALD2	Direct output MaxQuant
Intensity IP3_CN_0	Direct output MaxQuant
Intensity IP3_S_GALD7	Direct output MaxQuant
Intensity IP3_S_GALD8	Direct output MaxQuant
Intensity IP3_O_GALD9	Direct output MaxQuant
Intensity IP3_O_None	Direct output MaxQuant
Intensity IP3_CP_PBC	Direct output MaxQuant
Intensity IP3_CN_AB1	Direct output MaxQuant
Intensity IP3_CN_AB2	Direct output MaxQuant
Intensity IP3_CN_AB3	Direct output MaxQuant
Intensity IP3_CN_AB4	Direct output MaxQuant
Intensity IP3_S_GALD1	Direct output MaxQuant
Intensity IP3_S_GALD2	Direct output MaxQuant
Intensity IP3_S_GALD5	Direct output MaxQuant
Intensity IP3_S_GALD6	Direct output MaxQuant
iBAQ peptides	Direct output MaxQuant
iBAQ	Direct output MaxQuant
iBAQ IP1_S_GALD1_1	Direct output MaxQuant
iBAQ IP1_O_GALD1_3	Direct output MaxQuant
iBAQ IP1_O_GALD2_3	Direct output MaxQuant
iBAQ IP1_O_PBC_3	Direct output MaxQuant
iBAQ IP1_O_None	Direct output MaxQuant
iBAQ IP1_S_GALD2_1	Direct output MaxQuant
iBAQ IP1_CP_PBC_1	Direct output MaxQuant
iBAQ IP1_CN_0	Direct output MaxQuant
iBAQ IP1_CN_B	Direct output MaxQuant
iBAQ IP1_CN_AB	Direct output MaxQuant
iBAQ IP1_S_GALD1_2	Direct output MaxQuant
iBAQ IP1_S_GALD2_2	Direct output MaxQuant
iBAQ IP1_CP_PBC_2	Direct output MaxQuant
iBAQ IP2_CN_0	Direct output MaxQuant
iBAQ IP2_S_GALD8	Direct output MaxQuant
iBAQ IP2_S_GALD7	Direct output MaxQuant
iBAQ IP2_S_GALD5	Direct output MaxQuant
iBAQ IP2_O_GALD9	Direct output MaxQuant
iBAQ IP2_S_GALD6	Direct output MaxQuant
iBAQ IP2_CN_AB	Direct output MaxQuant
iBAQ IP2_CP_PBC	Direct output MaxQuant
iBAQ IP2_S_GALD1	Direct output MaxQuant
iBAQ IP2_S_GALD2	Direct output MaxQuant
iBAQ IP3_CN_0	Direct output MaxQuant
iBAQ IP3_S_GALD7	Direct output MaxQuant
iBAQ IP3_S_GALD8	Direct output MaxQuant
iBAQ IP3_O_GALD9	Direct output MaxQuant
iBAQ IP3_O_None	Direct output MaxQuant
iBAQ IP3_CP_PBC	Direct output MaxQuant
iBAQ IP3_CN_AB1	Direct output MaxQuant
iBAQ IP3_CN_AB2	Direct output MaxQuant
iBAQ IP3_CN_AB3	Direct output MaxQuant
iBAQ IP3_CN_AB4	Direct output MaxQuant
iBAQ IP3_S_GALD1	Direct output MaxQuant
iBAQ IP3_S_GALD2	Direct output MaxQuant
iBAQ IP3_S_GALD5	Direct output MaxQuant
iBAQ IP3_S_GALD6	Direct output MaxQuant
LFQ intensity IP1_S_GALD1_1	Direct output MaxQuant: Label Free Quantification of protein in sample
LFQ intensity IP1_O_GALD1_3	Direct output MaxQuant: Label Free Quantification of protein in sample
LFQ intensity IP1_O_GALD2_3	Direct output MaxQuant: Label Free Quantification of protein in sample
LFQ intensity IP1_O_PBC_3	Direct output MaxQuant: Label Free Quantification of protein in sample
LFQ intensity IP1_O_None	Direct output MaxQuant: Label Free Quantification of protein in sample
LFQ intensity IP1_S_GALD2_1	Direct output MaxQuant: Label Free Quantification of protein in sample
LFQ intensity IP1_CP_PBC_1	Direct output MaxQuant: Label Free Quantification of protein in sample
LFQ intensity IP1_CN_0	Direct output MaxQuant: Label Free Quantification of protein in sample
LFQ intensity IP1_CN_B	Direct output MaxQuant: Label Free Quantification of protein in sample
LFQ intensity IP1_CN_AB	Direct output MaxQuant: Label Free Quantification of protein in sample
LFQ intensity IP1_S_GALD1_2	Direct output MaxQuant: Label Free Quantification of protein in sample
LFQ intensity IP1_S_GALD2_2	Direct output MaxQuant: Label Free Quantification of protein in sample
LFQ intensity IP1_CP_PBC_2	Direct output MaxQuant: Label Free Quantification of protein in sample
LFQ intensity IP2_CN_0	Direct output MaxQuant: Label Free Quantification of protein in sample
LFQ intensity IP2_S_GALD8	Direct output MaxQuant: Label Free Quantification of protein in sample
LFQ intensity IP2_S_GALD7	Direct output MaxQuant: Label Free Quantification of protein in sample
LFQ intensity IP2_S_GALD5	Direct output MaxQuant: Label Free Quantification of protein in sample
LFQ intensity IP2_O_GALD9	Direct output MaxQuant: Label Free Quantification of protein in sample
LFQ intensity IP2_S_GALD6	Direct output MaxQuant: Label Free Quantification of protein in sample
LFQ intensity IP2_CN_AB	Direct output MaxQuant: Label Free Quantification of protein in sample
LFQ intensity IP2_CP_PBC	Direct output MaxQuant: Label Free Quantification of protein in sample
LFQ intensity IP2_S_GALD1	Direct output MaxQuant: Label Free Quantification of protein in sample
LFQ intensity IP2_S_GALD2	Direct output MaxQuant: Label Free Quantification of protein in sample
LFQ intensity IP3_CN_0	Direct output MaxQuant: Label Free Quantification of protein in sample
LFQ intensity IP3_S_GALD7	Direct output MaxQuant: Label Free Quantification of protein in sample
LFQ intensity IP3_S_GALD8	Direct output MaxQuant: Label Free Quantification of protein in sample
LFQ intensity IP3_O_GALD9	Direct output MaxQuant: Label Free Quantification of protein in sample
LFQ intensity IP3_O_None	Direct output MaxQuant: Label Free Quantification of protein in sample
LFQ intensity IP3_CP_PBC	Direct output MaxQuant: Label Free Quantification of protein in sample
LFQ intensity IP3_CN_AB1	Direct output MaxQuant: Label Free Quantification of protein in sample
LFQ intensity IP3_CN_AB2	Direct output MaxQuant: Label Free Quantification of protein in sample
LFQ intensity IP3_CN_AB3	Direct output MaxQuant: Label Free Quantification of protein in sample
LFQ intensity IP3_CN_AB4	Direct output MaxQuant: Label Free Quantification of protein in sample
LFQ intensity IP3_S_GALD1	Direct output MaxQuant: Label Free Quantification of protein in sample
LFQ intensity IP3_S_GALD2	Direct output MaxQuant: Label Free Quantification of protein in sample
LFQ intensity IP3_S_GALD5	Direct output MaxQuant: Label Free Quantification of protein in sample
LFQ intensity IP3_S_GALD6	Direct output MaxQuant: Label Free Quantification of protein in sample
MS/MS count IP1_S_GALD1_1	Direct output MaxQuant
MS/MS count IP1_O_GALD1_3	Direct output MaxQuant
MS/MS count IP1_O_GALD2_3	Direct output MaxQuant
MS/MS count IP1_O_PBC_3	Direct output MaxQuant
MS/MS count IP1_O_None	Direct output MaxQuant
MS/MS count IP1_S_GALD2_1	Direct output MaxQuant
MS/MS count IP1_CP_PBC_1	Direct output MaxQuant
MS/MS count IP1_CN_0	Direct output MaxQuant
MS/MS count IP1_CN_B	Direct output MaxQuant
MS/MS count IP1_CN_AB	Direct output MaxQuant
MS/MS count IP1_S_GALD1_2	Direct output MaxQuant
MS/MS count IP1_S_GALD2_2	Direct output MaxQuant
MS/MS count IP1_CP_PBC_2	Direct output MaxQuant
MS/MS count IP2_CN_0	Direct output MaxQuant
MS/MS count IP2_S_GALD8	Direct output MaxQuant
MS/MS count IP2_S_GALD7	Direct output MaxQuant
MS/MS count IP2_S_GALD5	Direct output MaxQuant
MS/MS count IP2_O_GALD9	Direct output MaxQuant
MS/MS count IP2_S_GALD6	Direct output MaxQuant
MS/MS count IP2_CN_AB	Direct output MaxQuant
MS/MS count IP2_CP_PBC	Direct output MaxQuant
MS/MS count IP2_S_GALD1	Direct output MaxQuant
MS/MS count IP2_S_GALD2	Direct output MaxQuant
MS/MS count IP3_CN_0	Direct output MaxQuant
MS/MS count IP3_S_GALD7	Direct output MaxQuant
MS/MS count IP3_S_GALD8	Direct output MaxQuant
MS/MS count IP3_O_GALD9	Direct output MaxQuant
MS/MS count IP3_O_None	Direct output MaxQuant
MS/MS count IP3_CP_PBC	Direct output MaxQuant
MS/MS count IP3_CN_AB1	Direct output MaxQuant
MS/MS count IP3_CN_AB2	Direct output MaxQuant
MS/MS count IP3_CN_AB3	Direct output MaxQuant
MS/MS count IP3_CN_AB4	Direct output MaxQuant
MS/MS count IP3_S_GALD1	Direct output MaxQuant
MS/MS count IP3_S_GALD2	Direct output MaxQuant
MS/MS count IP3_S_GALD5	Direct output MaxQuant
MS/MS count IP3_S_GALD6	Direct output MaxQuant
MS/MS count	Direct output MaxQuant
Only identified by site	Direct output MaxQuant
Reverse	Direct output MaxQuant
Potential contaminant	Direct output MaxQuant
id	Direct output MaxQuant
Peptide IDs	Direct output MaxQuant
Peptide is razor	Direct output MaxQuant
Mod. peptide IDs	Direct output MaxQuant
Best MS/MS	Direct output MaxQuant
Oxidation (M) site IDs	Direct output MaxQuant
Oxidation (M) site positions	Direct output MaxQuant
Taxonomy IDs	Direct output MaxQuant
LFQ intensity log2 IP1_CN_0	LFQ intensity log2 transformed
LFQ intensity log2 IP1_CN_AB	LFQ intensity log2 transformed
LFQ intensity log2 IP1_CN_B	LFQ intensity log2 transformed
LFQ intensity log2 IP1_CP_PBC_1	LFQ intensity log2 transformed
LFQ intensity log2 IP1_CP_PBC_2	LFQ intensity log2 transformed
LFQ intensity log2 IP1_O_GALD1_3	LFQ intensity log2 transformed
LFQ intensity log2 IP1_O_GALD2_3	LFQ intensity log2 transformed
LFQ intensity log2 IP1_O_None	LFQ intensity log2 transformed
LFQ intensity log2 IP1_O_PBC_3	LFQ intensity log2 transformed
LFQ intensity log2 IP1_S_GALD1_1	LFQ intensity log2 transformed
LFQ intensity log2 IP1_S_GALD1_2	LFQ intensity log2 transformed
LFQ intensity log2 IP1_S_GALD2_1	LFQ intensity log2 transformed
LFQ intensity log2 IP1_S_GALD2_2	LFQ intensity log2 transformed
LFQ intensity log2 IP2_CN_0	LFQ intensity log2 transformed
LFQ intensity log2 IP2_CN_AB	LFQ intensity log2 transformed
LFQ intensity log2 IP2_CP_PBC	LFQ intensity log2 transformed
LFQ intensity log2 IP2_O_GALD9	LFQ intensity log2 transformed
LFQ intensity log2 IP2_S_GALD1	LFQ intensity log2 transformed
LFQ intensity log2 IP2_S_GALD2	LFQ intensity log2 transformed
LFQ intensity log2 IP2_S_GALD5	LFQ intensity log2 transformed
LFQ intensity log2 IP2_S_GALD6	LFQ intensity log2 transformed
LFQ intensity log2 IP2_S_GALD7	LFQ intensity log2 transformed
LFQ intensity log2 IP2_S_GALD8	LFQ intensity log2 transformed
LFQ intensity log2 IP3_CN_0	LFQ intensity log2 transformed
LFQ intensity log2 IP3_CN_AB1	LFQ intensity log2 transformed
LFQ intensity log2 IP3_CN_AB2	LFQ intensity log2 transformed
LFQ intensity log2 IP3_CN_AB3	LFQ intensity log2 transformed
LFQ intensity log2 IP3_CN_AB4	LFQ intensity log2 transformed
LFQ intensity log2 IP3_CP_PBC	LFQ intensity log2 transformed
LFQ intensity log2 IP3_O_GALD9	LFQ intensity log2 transformed
LFQ intensity log2 IP3_O_None	LFQ intensity log2 transformed
LFQ intensity log2 IP3_S_GALD1	LFQ intensity log2 transformed
LFQ intensity log2 IP3_S_GALD2	LFQ intensity log2 transformed
LFQ intensity log2 IP3_S_GALD5	LFQ intensity log2 transformed
LFQ intensity log2 IP3_S_GALD6	LFQ intensity log2 transformed
LFQ intensity log2 IP3_S_GALD7	LFQ intensity log2 transformed
LFQ intensity log2 IP3_S_GALD8	LFQ intensity log2 transformed
LFQ intensity log2 norm IP1_CN_0	LFQ intensity log2 transformed and normalized
LFQ intensity log2 norm IP1_CN_AB	LFQ intensity log2 transformed and normalized
LFQ intensity log2 norm IP1_CN_B	LFQ intensity log2 transformed and normalized
LFQ intensity log2 norm IP1_CP_PBC_1	LFQ intensity log2 transformed and normalized
LFQ intensity log2 norm IP1_CP_PBC_2	LFQ intensity log2 transformed and normalized
LFQ intensity log2 norm IP1_O_GALD1_3	LFQ intensity log2 transformed and normalized
LFQ intensity log2 norm IP1_O_GALD2_3	LFQ intensity log2 transformed and normalized
LFQ intensity log2 norm IP1_O_None	LFQ intensity log2 transformed and normalized
LFQ intensity log2 norm IP1_O_PBC_3	LFQ intensity log2 transformed and normalized
LFQ intensity log2 norm IP1_S_GALD1_1	LFQ intensity log2 transformed and normalized
LFQ intensity log2 norm IP1_S_GALD1_2	LFQ intensity log2 transformed and normalized
LFQ intensity log2 norm IP1_S_GALD2_1	LFQ intensity log2 transformed and normalized
LFQ intensity log2 norm IP1_S_GALD2_2	LFQ intensity log2 transformed and normalized
LFQ intensity log2 norm IP2_CN_0	LFQ intensity log2 transformed and normalized
LFQ intensity log2 norm IP2_CN_AB	LFQ intensity log2 transformed and normalized
LFQ intensity log2 norm IP2_CP_PBC	LFQ intensity log2 transformed and normalized
LFQ intensity log2 norm IP2_O_GALD9	LFQ intensity log2 transformed and normalized
LFQ intensity log2 norm IP2_S_GALD1	LFQ intensity log2 transformed and normalized
LFQ intensity log2 norm IP2_S_GALD2	LFQ intensity log2 transformed and normalized
LFQ intensity log2 norm IP2_S_GALD5	LFQ intensity log2 transformed and normalized
LFQ intensity log2 norm IP2_S_GALD6	LFQ intensity log2 transformed and normalized
LFQ intensity log2 norm IP2_S_GALD7	LFQ intensity log2 transformed and normalized
LFQ intensity log2 norm IP2_S_GALD8	LFQ intensity log2 transformed and normalized
LFQ intensity log2 norm IP3_CN_0	LFQ intensity log2 transformed and normalized
LFQ intensity log2 norm IP3_CN_AB1	LFQ intensity log2 transformed and normalized
LFQ intensity log2 norm IP3_CN_AB2	LFQ intensity log2 transformed and normalized
LFQ intensity log2 norm IP3_CN_AB3	LFQ intensity log2 transformed and normalized
LFQ intensity log2 norm IP3_CN_AB4	LFQ intensity log2 transformed and normalized
LFQ intensity log2 norm IP3_CP_PBC	LFQ intensity log2 transformed and normalized
LFQ intensity log2 norm IP3_O_GALD9	LFQ intensity log2 transformed and normalized
LFQ intensity log2 norm IP3_O_None	LFQ intensity log2 transformed and normalized
LFQ intensity log2 norm IP3_S_GALD1	LFQ intensity log2 transformed and normalized
LFQ intensity log2 norm IP3_S_GALD2	LFQ intensity log2 transformed and normalized
LFQ intensity log2 norm IP3_S_GALD5	LFQ intensity log2 transformed and normalized
LFQ intensity log2 norm IP3_S_GALD6	LFQ intensity log2 transformed and normalized
LFQ intensity log2 norm IP3_S_GALD7	LFQ intensity log2 transformed and normalized
LFQ intensity log2 norm IP3_S_GALD8	LFQ intensity log2 transformed and normalized
logFC IP1	LIMMA analysis results: estimate of the log2-fold-change in IP1, positive values mean that the protein is enriched in GALD samples
logFC IP2	LIMMA analysis results: estimate of the log2-fold-change in IP2, positive values mean that the protein is enriched in GALD samples
logFC IP3	LIMMA analysis results: estimate of the log2-fold-change in IP3, positive values mean that the protein is enriched in GALD samples
AveExpr IP1	LIMMA analysis results: average log2-abundance in IP1
AveExpr IP2	LIMMA analysis results: average log2-abundance in IP2
AveExpr IP3	LIMMA analysis results: average log2-abundance in IP3
t IP1	LIMMA analysis results: moderated t-statistic in IP1
t IP2	LIMMA analysis results: moderated t-statistic in IP2
t IP3	LIMMA analysis results: moderated t-statistic in IP3
P.Value IP1	LIMMA analysis results: raw p-value in IP1
P.Value IP2	LIMMA analysis results: raw p-value in IP2
P.Value IP3	LIMMA analysis results: raw p-value in IP3
adj.P.Val IP1	LIMMA analysis results: adjusted p-value or q-value, adjustment method Benjamini–Hochberg in IP1
adj.P.Val IP2	LIMMA analysis results: adjusted p-value or q-value, adjustment method Benjamini–Hochberg in IP2
adj.P.Val IP3	LIMMA analysis results: adjusted p-value or q-value, adjustment method Benjamini–Hochberg in IP3
B IP1	LIMMA analysis results: log-odds that the protein is differentially expressed in IP1
B IP2	LIMMA analysis results: log-odds that the protein is differentially expressed in IP2
B IP3	LIMMA analysis results: log-odds that the protein is differentially expressed in IP3
