# Supplementary material for: Hunting for the elusive target antigen in gestational alloimmune liver disease (GALD)
Source: PLoS One. 2023 Oct 20;18(10):e0286432. doi: 10.1371/journal.pone.0286432 (PMC10588877; doi:10.1371/journal.pone.0286432)
Supplement: S1 File — (TXT) [file pone.0286432.s012.txt]

Files S1 to S26 contains the vcf data from all the GW from the genome sequencing and can be found at 
DOI 10.17605/OSF.IO/E3MCS.
