# Supplementary material for: Hunting for the elusive target antigen in gestational alloimmune liver disease (GALD)
Source: PLoS One. 2023 Oct 20;18(10):e0286432. doi: 10.1371/journal.pone.0286432 (PMC10588877; doi:10.1371/journal.pone.0286432)
Supplement: S2 File — (ZIP) [file pone.0286432.s013.zip]

Archive with 3 entries (3 files):
- S27_file_Exome1_final_filtered-only.vcf
- S28_file_Exome2_final_filtered-only.vcf
- S29_file_Exome3_final_filtered-only.vcf
